# Supplementary material for: Modeling Lewy body disease with SNCA triplication iPSC-derived cortical organoids and identifying therapeutic drugs
Source: Sci Adv. 2024 Sep 11;10(37):eadk3700. doi: 10.1126/sciadv.adk3700 (PMC11389790; doi:10.1126/sciadv.adk3700)
Supplement: Supplementary file 2 — Tables S2, S3, S5, S6, S9 and S10 [file sciadv.adk3700_tables_s2_s3_s5_s6_s9_s10.zip]

Archive with 6 entries (6 files):
- adk3700_table_s2.xlsx
- adk3700_table_s3.xlsx
- adk3700_table_s5.xlsx
- adk3700_table_s6.xlsx
- adk3700_table_s9.xlsx
- adk3700_table_s10.xlsx
