# Supplementary material for: Modeling Lewy body disease with SNCA triplication iPSC-derived cortical organoids and identifying therapeutic drugs
Source: Sci Adv. 2024 Sep 11;10(37):eadk3700. doi: 10.1126/sciadv.adk3700 (PMC11389790; doi:10.1126/sciadv.adk3700)
Supplement: Supplementary file 2 — Tables S2, S3, S5, S6, S9 and S10 [file sciadv.adk3700_tables_s2_s3_s5_s6_s9_s10.zip › adk3700_table_s2.xlsx]

## Sheet: Table S2 ImEX
Gene Name	LogFC	F	P Value	FDR
ARL17B	3.06711	201.509	9.66636e-13	1.14843e-08
SAXO2	1.44501	197.637	1.17803e-12	1.14843e-08
MTRNR2L1	3.97154	172.911	4.55263e-12	2.08659e-08
LERFS	1.97339	143.461	2.90945e-11	8.92656e-08
ACMSD	2.00599	142.878	3.02815e-11	8.92656e-08
KLHL8	0.939199	137.179	4.51041e-11	1.05032e-07
HLA-DMA	1.35331	135.49	5.09001e-11	1.05032e-07
CCDC65	0.71182	102.269	7.46291e-10	1.28089e-06
LINC01322	1.62883	99.1541	9.95334e-10	1.46705e-06
CCNT2-AS1	1.54805	88.2936	2.88913e-09	3.31207e-06
IGSF11	1.02884	86.5518	3.46132e-09	3.47783e-06
TMPRSS11A	1.86612	86.3388	3.53935e-09	3.47783e-06
GPC5	1.1502	84.8079	4.15993e-09	3.73218e-06
HSD17B11	1.43568	78.916	7.92358e-09	6.54012e-06
GPC5-AS2	1.8765	75.3217	1.19628e-08	9.14271e-06
AC011447.3	1.13973	74.3044	1.34799e-08	9.9342e-06
LINC00685	1.03848	72.946	1.58413e-08	1.12719e-05
AC093866.1	2.11748	70.3937	2.1592e-08	1.31649e-05
CNGB3	1.41164	70.3563	2.16916e-08	1.31649e-05
TMPRSS11D	1.64519	69.5134	2.40744e-08	1.37993e-05
GPRIN3	1.52778	68.7272	2.65556e-08	1.48101e-05
KHDRBS3	1.41934	65.0457	4.25338e-08	2.1407e-05
UBA6-AS1	1.07199	62.9715	5.596e-08	2.68543e-05
AC004054.1	2.32131	57.6656	1.16571e-07	5.01135e-05
FAM184B	0.669417	57.1999	1.24619e-07	5.08613e-05
UPK1B	1.41964	53.7632	2.06557e-07	7.47772e-05
BCHE	1.05093	52.9591	2.33261e-07	8.29887e-05
NSF	0.53967	51.5958	2.87537e-07	9.72676e-05
CAT	1.11245	49.427	4.04398e-07	0.000128882
ZNF682	0.729607	47.8429	5.22294e-07	0.000153965
FAM13A	0.860274	46.8506	6.1493e-07	0.000175482
AFF1	0.794435	46.7933	6.208e-07	0.000175482
POTEF	1.42355	45.852	7.2652e-07	0.00019569
RSPO3	2.19714	45.3433	7.91682e-07	0.000206789
LINC02663	2.94057	43.6481	1.05924e-06	0.000263341
AL139095.4	0.776819	43.1145	1.16272e-06	0.000277639
ANKDD1A	0.738875	42.6818	1.25477e-06	0.00029423
LRRC39	0.578813	42.4255	1.313e-06	0.000301411
KANSL1	0.543166	42.2203	1.36175e-06	0.000308788
AL354771.1	1.51256	41.4964	1.55012e-06	0.00032976
TOM1L1	0.608384	40.5876	1.82782e-06	0.00037717
RARRES1	0.599226	39.742	2.13548e-06	0.000423708
Z99496.2	0.933259	39.2011	2.3616e-06	0.000447079
AC005009.2	1.17269	37.5228	3.24633e-06	0.000581157
HIP1R	0.879032	37.4898	3.26698e-06	0.000581157
AC010976.1	0.80527	36.6796	3.82245e-06	0.000635686
ARHGAP8	0.622283	33.5513	7.16155e-06	0.000972228
FAM13A-AS1	1.16134	33.1268	7.82026e-06	0.00103443
PTGIS	0.781818	31.7766	1.03947e-05	0.0012844
AL138733.1	0.671087	31.3978	1.12738e-05	0.00135253
GSTK1	0.622526	31.3275	1.14455e-05	0.00136519
AC074124.1	2.4192	31.2405	1.16622e-05	0.00136613
NFIA-AS2	1.14656	30.84	1.27188e-05	0.00143852
DNAH9	0.709556	30.3298	1.42187e-05	0.00156065
LINC02112	0.887879	30.0174	1.52315e-05	0.00165094
DPYD-AS1	0.916695	29.7776	1.60626e-05	0.0016825
RFX4	0.657626	29.3572	1.76409e-05	0.0017932
GRM3	0.964075	29.0632	1.88451e-05	0.00188771
GNRHR	1.52096	28.9931	1.91451e-05	0.0019085
AP000857.2	0.990449	28.9356	1.93949e-05	0.0019149
KCNK9	1.91766	28.744	2.02547e-05	0.00196937
GABRG2	0.726738	28.3778	2.20148e-05	0.00208383
AF107885.2	0.754208	27.5046	2.6923e-05	0.00240251
AC074032.1	0.471252	27.409	2.75296e-05	0.00242218
SLC3A1	0.511093	27.4004	2.75848e-05	0.00242218
EVC	0.741891	27.246	2.85974e-05	0.00245878
CERS5	0.375361	27.0123	3.02077e-05	0.00253272
AL355388.3	0.75779	26.997	3.03166e-05	0.00253272
PCOLCE2	0.978007	26.9225	3.08529e-05	0.00256713
HERC3	1.05133	26.7096	3.2443e-05	0.00266563
TRAF3IP2	0.506244	26.6952	3.25533e-05	0.00266563
AC008554.1	1.06514	26.5954	3.33323e-05	0.00270863
MIR4300HG	1.97508	26.4979	3.41127e-05	0.00276046
CAV3	0.926293	26.3221	3.55712e-05	0.00281361
AL583785.1	1.38562	26.3041	3.57241e-05	0.00281361
NEB	1.07408	25.9469	3.89161e-05	0.0029964
AP001825.1	1.21512	25.6322	4.19866e-05	0.00312394
PKD2	0.440136	25.6224	4.20866e-05	0.00312394
AC109927.1	0.620779	25.4146	4.42643e-05	0.00325051
LOXL2	0.529337	25.3942	4.44841e-05	0.00325507
AL031772.1	0.715024	25.1266	4.74872e-05	0.00339052
RPS26	1.05088	24.9972	4.90193e-05	0.00344682
INTU	0.477914	24.8346	5.10191e-05	0.00348603
NBPF15	0.693123	24.7879	5.1611e-05	0.00351483
MAK	0.44258	24.7277	5.23834e-05	0.0035557
ECM2	0.740807	24.4103	5.66732e-05	0.00374824
KCND2	0.731718	24.3348	5.77477e-05	0.00380594
AC015853.3	0.419585	24.3158	5.8023e-05	0.00380594
ARRDC4	0.645151	24.2091	5.95894e-05	0.00383945
CDK15	1.16705	24.1259	6.08432e-05	0.00383945
GALNT10	0.440712	23.8691	6.48973e-05	0.00401105
OGN	1.05127	23.8054	6.59477e-05	0.00405009
ADAMTS19	1.26969	23.704	6.76578e-05	0.00411835
ZFPM2-AS1	1.34709	23.6656	6.83193e-05	0.00413422
AC073475.1	0.480824	23.5075	7.11131e-05	0.00422887
TAFA2	0.614993	23.3008	7.49559e-05	0.0043614
LRRC37A2	0.857732	23.0247	8.04473e-05	0.00454803
TACR1	0.874869	22.6953	8.75791e-05	0.00483207
PTPN13	0.782261	22.3458	9.59091e-05	0.00511392
IL3RA	0.591292	22.318	9.66102e-05	0.00511672
HK3	1.47773	22.1402	0.000101211	0.00527396
P4HA2-AS1	0.734247	21.9608	0.0001061	0.00547345
AC091826.2	0.96558	21.7309	0.000112744	0.00573022
FAM118A	0.617932	21.6998	0.000113678	0.00574938
BRINP3	0.953825	21.4194	0.000122483	0.0059877
AC005400.1	0.975324	21.4099	0.000122794	0.0059877
SPANXA2-OT1	0.641152	21.1357	0.000132151	0.00614175
LINC00937	0.690503	21.0807	0.000134123	0.00619158
AP002370.2	0.841105	20.7025	0.000148565	0.00663558
POLR1C	0.290706	20.6629	0.000150174	0.00669297
AC005695.2	0.66087	20.5777	0.0001537	0.00679142
GDAP1	0.390887	20.5203	0.000156124	0.00686661
CD302	0.481225	20.3825	0.00016212	0.00704281
CCSER1	1.32705	20.3002	0.000165819	0.00714338
PRKCA-AS1	0.983963	20.0995	0.00017523	0.00734387
LMO7-AS1	0.608999	19.9773	0.000181247	0.00746515
AC073167.1	0.491044	19.8828	0.000186055	0.00763268
SNED1	0.495866	19.7289	0.000194187	0.00788788
ZNF528-AS1	1.94757	19.6771	0.000197009	0.00793177
CARNMT1-AS1	0.418249	19.6739	0.000197189	0.00793177
LINC00513	0.657362	19.6278	0.00019974	0.00794149
NUP210L	0.618953	19.3433	0.000216315	0.00841904
SHISAL1	0.784833	18.9559	0.00024135	0.00902222
RPL34-AS1	0.585019	18.696	0.000259909	0.00935396
AC092120.3	0.59839	18.6814	0.000260997	0.00935396
SLC13A4	0.580428	18.6739	0.000261557	0.00935396
PTPRC	1.51302	18.534	0.000272259	0.00961999
ZNF737	0.564017	18.4521	0.000278751	0.00978237
KDM4A-AS1	0.494327	18.3804	0.000284571	0.00986912
AC023424.3	0.501425	18.2972	0.000291492	0.0100249
MIR137HG	0.990157	18.2254	0.000297608	0.0100862
MED17	0.245628	18.2247	0.000297673	0.0100862
ATPSCKMT	0.448162	18.1126	0.000307505	0.0103009
AC009690.2	0.536588	18.067	0.000311609	0.0103377
AC091045.1	0.646818	17.8554	0.000331456	0.0107681
IFI44	0.833343	17.7502	0.000341827	0.0108494
DLGAP1-AS4	1.29509	17.6333	0.000353769	0.0110774
CLUL1	0.58496	17.5776	0.000359628	0.0111258
SMC1B	0.703064	17.564	0.000361073	0.0111538
DGKH	0.393318	17.3983	0.000379197	0.0114732
ZNF880	0.634464	17.2077	0.000401272	0.0118121
ZNF350-AS1	0.666777	17.1878	0.000403658	0.0118565
MYLK	0.672822	17.1657	0.000406327	0.011893
KIAA2012	0.700351	16.9148	0.000438008	0.0125706
FAXDC2	0.532968	16.8975	0.000440287	0.012601
FGF12	0.506186	16.8792	0.000442717	0.012639
FAR2	0.591911	16.8736	0.000443453	0.012639
FAM172A	0.337295	16.7429	0.000461259	0.0128971
NEGR1	1.14345	16.69	0.000468679	0.0130091
AC026704.1	0.345149	16.5149	0.000494215	0.0134962
ZNF730	0.868331	16.4714	0.000500787	0.0135376
DDX5	0.32782	16.3967	0.00051229	0.0137824
TAF1B	0.352193	16.2909	0.000529107	0.0140444
AC005670.3	0.249021	16.1384	0.000554401	0.01439
AL138760.1	0.665912	16.0461	0.000570353	0.0146031
AC106818.2	0.709714	16.0077	0.00057713	0.0147207
B4GALNT4	0.329231	15.9683	0.00058417	0.0148403
SLC6A16	0.711005	15.9084	0.000595078	0.0149597
AC079921.1	0.595111	15.8602	0.00060402	0.0150531
AC079447.1	0.472627	15.6729	0.000640154	0.0155773
PDE5A	0.479077	15.6668	0.000641365	0.0155843
LPCAT3	0.522852	15.6287	0.000649005	0.0157001
PRSS55	1.87515	15.6119	0.000652422	0.0157459
NEK10	0.400907	15.6006	0.000654727	0.0157831
TTR	4.02848	15.5379	0.000667647	0.0159414
AC010320.2	0.944829	15.3872	0.000699897	0.0165434
AC118555.1	0.853967	15.3457	0.000709068	0.0167028
AC131944.1	0.935059	15.3122	0.000716571	0.0168219
TCF3	0.346073	15.0582	0.000776369	0.0176242
SLC44A5	0.808488	15.0102	0.000788261	0.0178306
MORC2-AS1	0.379612	14.9876	0.000793927	0.0178967
STAG3	0.614348	14.9503	0.000803398	0.0180393
AC008115.2	0.472061	14.9336	0.000807683	0.0180887
AC005234.2	1.1627	14.9279	0.000809131	0.0180893
C2orf88	0.497168	14.8476	0.000830093	0.0183243
AL021707.1	0.667864	14.7832	0.000847334	0.0184438
MPIG6B	0.79971	14.6669	0.000879448	0.0188251
TYW1	0.204948	14.6537	0.000883173	0.0188345
ADAMTS20	0.603613	14.6163	0.000893838	0.0189214
AC130324.2	0.371638	14.6052	0.000897027	0.0189459
NRP2	0.408073	14.5645	0.000908835	0.0190781
HIPK4	0.593846	14.5591	0.000910405	0.0190917
PRR16	0.512901	14.4976	0.000928586	0.0193549
EDA	0.477862	14.4771	0.000934758	0.0194052
OPA1-AS1	0.513676	14.4274	0.00094986	0.0195612
CCDC102B	0.504381	14.3105	0.00098646	0.0200746
LINC01811	1.12388	14.2823	0.000995511	0.0202189
AL713852.1	0.561205	14.1907	0.00102556	0.0205724
TSHR	0.786795	14.0963	0.00105757	0.0210241
BRD9	0.322105	14.0027	0.00109042	0.0214413
GLB1L2	0.91385	13.9935	0.0010937	0.0214529
RUNDC3B	0.263932	13.9757	0.00110008	0.021476
AL035071.2	0.393987	13.9696	0.00110226	0.0214779
ZNF605	0.490025	13.8674	0.00113983	0.0220021
RBBP8	0.329728	13.7951	0.00116725	0.022346
SREBF1	0.483735	13.761	0.00118044	0.0224915
SPDYE1	0.802546	13.7097	0.00120059	0.0227286
SDK1	0.559	13.7067	0.00120179	0.0227304
TRPC6	1.41263	13.6875	0.00120941	0.0228174
CHD5	0.614198	13.6697	0.00121653	0.022842
AC138956.2	0.780861	13.61	0.0012408	0.0230874
KCNV2	0.756942	13.4766	0.00129697	0.0237294
LRRIQ1	0.539316	13.3764	0.00134099	0.024273
EFS	0.586758	13.2382	0.00140439	0.024967
AC069277.1	3.05331	13.2325	0.00140707	0.024967
ST3GAL1	1.50026	13.2126	0.00141645	0.0250319
OLFM3	0.539482	13.2117	0.00141688	0.0250319
NECAB1	0.979234	13.1309	0.00145586	0.0254376
AC127035.1	0.368264	13.0946	0.00147373	0.025598
AL035446.2	1.00202	12.9698	0.00153708	0.0263655
JAKMIP2-AS1	0.446541	12.9376	0.00155392	0.026588
EPHA4	0.644885	12.8863	0.00158113	0.0268882
RHBDL2	0.720038	12.8363	0.00160818	0.0271364
AC010275.1	0.992713	12.7982	0.00162913	0.0272645
SH2B3	0.45988	12.7663	0.00164688	0.0273618
ZBED4	0.367066	12.7246	0.00167042	0.0276134
ANGPT2	0.391802	12.6824	0.00169461	0.0277968
SHANK2-AS1	0.998119	12.6276	0.00172665	0.0281305
NSUN6	0.339453	12.5537	0.00177083	0.0285477
AC034268.2	0.747796	12.5384	0.00178017	0.0286311
AC026341.1	0.547963	12.524	0.00178895	0.028683
NTNG2	0.597983	12.4806	0.00181581	0.0288892
GRIK4	0.712628	12.4672	0.00182416	0.0289328
MFSD13A	0.51364	12.4436	0.00183903	0.029057
AC009501.3	0.417092	12.3818	0.00187857	0.0294786
AC211486.5	1.0156	12.3467	0.00190144	0.029636
FBXO36	0.384211	12.3377	0.00190733	0.0296816
AC073114.1	0.75997	12.2481	0.0019673	0.0302498
PRSS51	1.54637	12.2356	0.00197584	0.0303359
DIO2-AS1	0.875913	12.1761	0.00201697	0.0306707
MEGF11	0.613425	12.1703	0.00202105	0.0306875
AC007495.1	0.889834	12.1442	0.00203942	0.030809
ZNF300	0.486911	12.1434	0.00204003	0.030809
SLC35A1	0.259917	12.0786	0.00208649	0.0312724
MKRN2OS	0.572853	12.0568	0.00210236	0.0313455
HGF	1.00168	12.0535	0.00210477	0.0313457
LINC02398	0.872717	12.0172	0.00213159	0.0315082
AP002336.2	0.293505	11.983	0.00215715	0.0317005
LINC01917	1.10229	11.9151	0.00220899	0.0321457
LINC00158	1.14786	11.9109	0.00221226	0.0321705
AL133480.1	0.526283	11.8535	0.00225719	0.0325714
ADAMTS5	0.856137	11.8167	0.00228652	0.0328322
AC093898.1	1.91316	11.7181	0.00236713	0.033575
AL354733.3	0.855191	11.7038	0.00237914	0.0336106
IGF2BP2-AS1	0.532109	11.7012	0.00238132	0.0336106
SYNGAP1-AS1	0.376094	11.6186	0.00245178	0.0341655
AC006270.1	0.756975	11.5941	0.0024731	0.034319
AC007681.1	0.604684	11.5604	0.00250273	0.0345675
CEP85L	0.425299	11.5525	0.00250975	0.0346305
AP001021.3	0.91873	11.4677	0.0025864	0.0350476
ADAMTS16	0.617555	11.4486	0.00260407	0.0351439
HMGA2-AS1	0.804965	11.4144	0.00263597	0.0353203
BHLHE22	0.785333	11.4106	0.00263948	0.0353443
LEF1	1.0412	11.4016	0.002648	0.0354125
NPAS1	0.476059	11.3813	0.00266717	0.0355121
AL606489.1	0.477859	11.3438	0.00270308	0.0357125
AC004160.1	1.10303	11.3418	0.00270505	0.0357125
ZNF551	0.374837	11.3281	0.00271831	0.0357566
AC069437.1	0.930172	11.3231	0.00272318	0.0357566
ZNF577	0.577214	11.3224	0.00272381	0.0357566
TSPAN18-AS1	1.10894	11.3198	0.00272633	0.0357566
AL020995.1	0.372076	11.3191	0.00272707	0.0357566
PITPNB	0.309172	11.2962	0.00274945	0.0359765
NCALD	0.514145	11.2541	0.00279115	0.0364298
AHR	0.488629	11.1979	0.00284789	0.0368689
PTCD1	0.390093	11.1978	0.00284803	0.0368689
SPINK8	0.695391	11.1517	0.00289561	0.0371638
AC096536.3	0.857141	11.1498	0.00289751	0.0371638
MTFR1	0.355823	11.1463	0.00290119	0.0371839
AMZ1	0.374802	11.1415	0.00290619	0.0372017
LINC01194	2.86128	11.0907	0.0029598	0.0376624
LRRTM1	0.833439	11.083	0.002968	0.0377354
AL354740.1	0.390977	11.04	0.00301431	0.038039
CTNS	0.409269	11.025	0.00303069	0.0381797
AC011092.2	0.478129	11.0073	0.00305016	0.038322
TTL	0.334591	11.0046	0.00305313	0.038322
MAPK10	0.581584	10.9925	0.00306653	0.0384434
WDR70	0.26801	10.9878	0.00307173	0.0384603
APOBEC4	0.939514	10.9854	0.00307436	0.0384603
AC005692.3	0.793024	10.9287	0.00313804	0.0389612
AC090772.2	0.698606	10.925	0.00314223	0.0389898
AC010336.3	0.605955	10.908	0.00316166	0.0390268
SLF1	0.423917	10.8959	0.00317563	0.0390985
ZNF451-AS1	0.326798	10.8738	0.00320112	0.0392018
AC004112.1	0.543559	10.8611	0.00321595	0.0393106
GLYATL1	0.84164	10.8573	0.00322039	0.0393211
MSL1	0.279651	10.8483	0.00323087	0.0393792
MRPS27	0.364448	10.8396	0.00324109	0.0394339
ANKRD23	0.312729	10.8298	0.00325269	0.0395518
AC068725.1	0.873621	10.8266	0.00325649	0.0395685
AC005480.1	0.22441	10.8254	0.00325791	0.0395685
ZFR2	0.317975	10.7937	0.00329566	0.0397929
MCPH1	0.237659	10.7561	0.0033411	0.0400058
AC079385.1	0.496727	10.7309	0.00337188	0.0402654
CPEB1-AS1	0.498768	10.71	0.00339779	0.0404332
CEMIP	0.658253	10.6983	0.00341224	0.0404897
AL606760.1	0.706883	10.6875	0.00342582	0.0405808
SPINK13	1.09526	10.6674	0.00345107	0.0406468
SYNC	0.467628	10.6247	0.00350535	0.0410749
DDX58	0.323966	10.6127	0.00352073	0.0411429
AC095056.1	1.88415	10.5992	0.00353826	0.0412031
FGFR3	0.955151	10.5507	0.00360173	0.0416288
FANCI	0.308237	10.5463	0.00360754	0.0416288
AC018511.2	0.857212	10.5371	0.00361974	0.0416815
AL049569.1	0.595424	10.5348	0.00362286	0.0416942
ATG7	0.242654	10.5107	0.00365509	0.0419482
B3GAT2	0.65115	10.4974	0.00367294	0.0420594
RIPPLY2	0.789123	10.4557	0.00372982	0.042475
FJX1	0.40819	10.4387	0.00375319	0.0426705
AL162253.2	0.369939	10.432	0.00376251	0.0427294
SNAP25-AS1	0.364719	10.4227	0.00377535	0.0427811
AC008591.1	0.92324	10.3961	0.00381265	0.042921
C11orf49	0.202971	10.3611	0.00386223	0.0431672
KANSL1L	0.349093	10.3509	0.00387688	0.0432897
AP001442.1	0.621587	10.324	0.00391555	0.0435566
SRGAP2B	0.489479	10.3126	0.00393221	0.0436679
GABRG3-AS1	1.15935	10.2955	0.00395717	0.04376
KIF26A	0.669788	10.2879	0.00396825	0.043859
AC119150.1	0.787767	10.2721	0.00399167	0.0440236
AC068481.1	0.781176	10.256	0.00401554	0.0441472
FAM135A	0.262022	10.2188	0.00407142	0.0445223
FAM149B1	0.212159	10.2121	0.00408157	0.0445668
TAFA1	0.783184	10.2021	0.00409678	0.0446341
SIN3A	0.318904	10.1839	0.00412449	0.0447894
AC068533.3	0.456755	10.1554	0.00416851	0.045106
ULK4	0.311995	10.1524	0.00417318	0.0451146
AC012409.2	2.25026	10.1373	0.00419677	0.0452221
SMCR5	0.573954	10.119	0.00422547	0.0455076
UPP2	0.463808	10.1015	0.00425307	0.0456856
AGBL4	0.845214	10.0483	0.00433842	0.0463371
BCL2	0.365271	10.0057	0.00440816	0.0467633
AC025165.2	0.473965	10.0018	0.00441459	0.0467633
AC097634.3	0.662302	9.99684	0.00442284	0.0468117
DPYD	0.568487	9.95419	0.00449413	0.0472421
LIPI	0.852754	9.94321	0.00451268	0.0472781
TP53TG5	0.543895	9.91225	0.00456547	0.0475808
CCDC146	0.43767	9.9065	0.00457534	0.0476348
AC027018.1	0.551853	9.89921	0.00458789	0.0476619
SYCP2	1.03103	9.88875	0.00460598	0.047737
AC015961.2	0.624018	9.85593	0.00466322	0.0481998
AC099792.1	0.823957	9.85512	0.00466464	0.0481998
AC023389.1	0.564572	9.84707	0.0046788	0.0483075
AL080273.1	1.14505	9.80563	0.00475247	0.0487587
RNF34	0.270353	9.80369	0.00475596	0.0487587
AC011933.4	0.467319	9.79821	0.0047658	0.0487587
KIAA1257	0.273501	9.79536	0.00477093	0.048785
AC023385.1	1.23848	9.73735	0.00487666	0.0494352
BX890604.2	-1.75549	190.972	1.66963e-12	1.14843e-08
IAH1	-1.02724	171.114	5.05594e-12	2.08659e-08
LYRM9	-1.08686	90.2429	2.36819e-09	2.87457e-06
SLC38A1	-0.526094	69.8478	2.30967e-08	1.36171e-05
POU3F2	-1.37255	65.0792	4.23477e-08	2.1407e-05
FIRRE	-2.39326	62.9987	5.57572e-08	2.68543e-05
CAPNS1	-0.662181	58.6259	1.01705e-07	4.56236e-05
MZT2A	-0.798292	58.0643	1.10129e-07	4.83515e-05
GSTT2B	-3.60638	56.5902	1.36083e-07	5.29826e-05
TOX	-1.75442	51.7709	2.79855e-07	9.62468e-05
PFKL	-0.718977	48.4925	4.69944e-07	0.000142607
DPP7	-1.19202	46.3155	6.72194e-07	0.000184943
INPP5F	-0.512471	45.8217	7.30222e-07	0.00019569
BET1L	-0.678628	45.2471	8.04708e-07	0.000207564
ZDHHC4	-1.26944	43.3324	1.1192e-06	0.000271703
GOLGA3	-0.619083	41.6916	1.49667e-06	0.000328247
YPEL4	-0.767939	40.8776	1.73372e-06	0.000361368
DEF8	-0.579662	39.3295	2.30566e-06	0.000441783
CCDC200	-1.81551	39.3142	2.31222e-06	0.000441783
ZSCAN9	-0.857702	38.87	2.5128e-06	0.000471379
ELMOD2	-0.795572	36.405	4.03334e-06	0.000655339
SEPTIN6	-0.830933	36.0807	4.299e-06	0.000683986
SLC25A11	-0.572688	34.731	5.62817e-06	0.000823669
TPI1	-0.586943	33.8833	6.68855e-06	0.000931994
NSMCE1	-0.797865	33.6057	7.08168e-06	0.000967752
LINC01060	-1.62617	33.1767	7.73952e-06	0.00103443
LPIN1	-0.435475	33.1541	7.77598e-06	0.00103443
QTRT1	-0.432628	32.8099	8.35511e-06	0.00107291
PRXL2A	-0.660287	31.8912	1.01438e-05	0.00126095
C1orf54	-0.905319	31.6766	1.06192e-05	0.00128899
FADS1	-0.564843	31.2478	1.16439e-05	0.00136613
IRAK1	-1.55504	30.8246	1.27616e-05	0.00143852
NQO2	-0.55701	29.97	1.53919e-05	0.00165094
ZNF621	-0.646548	29.3591	1.76335e-05	0.0017932
MANBA	-0.357956	28.862	1.97206e-05	0.0019286
LPP	-0.75487	28.7279	2.03283e-05	0.00196937
ZNF302	-0.342859	28.6292	2.07892e-05	0.0020046
PPP1R11	-0.508815	28.379	2.20086e-05	0.00208383
TUSC1	-0.837513	28.2165	2.28426e-05	0.00213284
AKR1B1	-0.468127	28.1431	2.32301e-05	0.00214956
ITPRID2	-0.475407	27.9209	2.44483e-05	0.00223226
AIF1	-2.10113	27.8681	2.47485e-05	0.00224972
GNG3	-0.730676	27.7574	2.53897e-05	0.00228784
FAIM2	-0.913724	27.3681	2.77931e-05	0.00242896
SLC41A2	-0.691517	27.352	2.78975e-05	0.00242896
RAB11FIP2	-0.430079	27.2614	2.84943e-05	0.00245878
TMCO3	-0.33638	27.1957	2.89358e-05	0.00247755
UNC13A	-0.481017	26.3777	3.51032e-05	0.00281111
P4HTM	-0.64899	26.3561	3.52836e-05	0.00281111
FKBP1A	-0.431872	26.1025	3.74893e-05	0.00290824
GNAS-AS1	-1.78781	25.8166	4.01563e-05	0.00305766
COG1	-0.444624	25.7237	4.10677e-05	0.00310415
ABCB6	-0.529425	25.6703	4.16009e-05	0.00312158
KLF3	-0.534009	25.431	4.40879e-05	0.00324912
ETFA	-0.947595	25.2668	4.5888e-05	0.00333415
DARS	-0.60393	24.989	4.91176e-05	0.00344682
NDUFV1	-0.466478	24.6551	5.33318e-05	0.0036082
SEPTIN4	-0.895713	24.4719	5.58115e-05	0.00371507
PRKAB2	-0.406757	24.3073	5.81459e-05	0.00380594
ATXN1	-0.625334	24.2134	5.95244e-05	0.00383945
FAM229B	-0.564318	24.1388	6.06465e-05	0.00383945
PDXK	-0.36517	24.134	6.07198e-05	0.00383945
TLN1	-0.525053	23.9668	6.33201e-05	0.00394775
ARRDC1-AS1	-0.743123	23.8675	6.49231e-05	0.00401105
CREB3	-0.901038	23.6154	6.91931e-05	0.00416303
CHPT1	-0.50533	23.5514	7.0325e-05	0.00420615
NELFE	-0.802961	23.3836	7.33899e-05	0.00433381
VGF	-1.35609	23.3773	7.35079e-05	0.00433381
AC092422.1	-1.25064	23.2968	7.50325e-05	0.0043614
NTPCR	-0.399403	23.1598	7.77072e-05	0.00447902
GPAA1	-0.792769	23.0849	7.92143e-05	0.00452794
PKM	-0.400646	22.929	8.24527e-05	0.00463456
C11orf24	-1.12745	22.9196	8.26517e-05	0.00463456
AKR1E2	-1.18228	22.7747	8.57989e-05	0.00476693
BBIP1	-0.271781	22.7198	8.7026e-05	0.00481443
NDUFAF3	-0.998669	22.5883	9.0044e-05	0.0049155
UQCRC1	-0.435108	22.15	0.000100953	0.00527385
MID1	-0.742163	21.8592	0.000108981	0.00558018
WDR24	-0.767776	21.7414	0.00011243	0.00572838
PHPT1	-0.704213	21.6111	0.000116384	0.00582907
UGDH	-0.612003	21.5361	0.00011873	0.00591788
OSBPL6	-0.56668	21.4828	0.000120426	0.0059464
LDHA	-0.721328	21.473	0.000120743	0.0059464
AL078604.4	-0.715173	21.4082	0.000122849	0.0059877
RTL8A	-0.558261	21.3451	0.000124938	0.00601088
NXPH4	-0.508872	21.3269	0.000125548	0.00601088
FRMPD4	-0.927137	21.2578	0.000127892	0.0060568
NR2C1	-0.448209	21.2519	0.000128095	0.0060568
NIPSNAP2	-0.474636	21.2053	0.000129706	0.00609676
MRPS11	-0.379629	21.1133	0.000132952	0.00616508
PTGR1	-0.686693	21.0672	0.000134611	0.00619715
FBXO4	-0.999958	20.9838	0.00013767	0.00628203
MRPL17	-0.643156	20.9754	0.000137985	0.00628203
HIRIP3	-0.408397	20.8119	0.000144221	0.00648364
ARG2	-0.309757	20.4956	0.000157178	0.00687733
SLC11A2	-0.478715	20.4051	0.000161116	0.00701398
PRUNE2	-0.542742	20.2643	0.000167461	0.00715438
DCTN3	-0.515324	20.0676	0.000176783	0.00735584
MTHFD2L	-0.387323	19.9831	0.000180957	0.00746515
PRAF2	-0.511874	19.9564	0.0001823	0.00749356
FAM226B	-0.661907	19.807	0.000190015	0.00776427
PNPLA4	-1.37221	19.7472	0.000193203	0.00787892
CUEDC2	-0.49235	19.7115	0.000195128	0.00791056
IDH2	-0.322284	19.458	0.000209457	0.00826414
SMDT1	-0.887285	19.3378	0.000216647	0.00841904
ZNRD2	-0.972904	19.136	0.000229339	0.00873137
IDH3B	-0.3858	19.0942	0.000232065	0.00878653
RPGRIP1L	-0.356651	18.9793	0.000239749	0.00897864
DUT	-0.866563	18.8606	0.00024798	0.00913763
APBB3	-0.611844	18.8413	0.000249345	0.00915522
METTL26	-0.895388	18.8342	0.000249854	0.00915761
CORO1B	-0.69146	18.8225	0.000250688	0.00917188
EIF3K	-0.501485	18.7533	0.000255688	0.00932177
CHCHD10	-0.85312	18.7278	0.000257555	0.00934032
STK19	-0.63486	18.6989	0.000259691	0.00935396
ARCN1	-0.514566	18.6283	0.000264998	0.00946063
GEMIN8	-0.639615	18.5896	0.000267951	0.00953304
TIMM13	-0.603299	18.5563	0.000270527	0.00960813
SUCO	-0.614208	18.4982	0.00027508	0.00967709
DKK3	-0.695236	18.4956	0.000275282	0.00967709
CYB561D2	-0.562298	18.4008	0.000282905	0.00986912
B4GALT7	-0.994404	18.3828	0.000284374	0.00986912
DPM2	-0.53849	18.3574	0.000286467	0.00991819
YIPF2	-0.854832	18.336	0.000288238	0.00996279
NSUN5	-0.845469	18.2496	0.00029553	0.0100862
TRPT1	-0.641621	18.2452	0.000295912	0.0100862
G6PC3	-0.804874	18.2258	0.000297572	0.0100862
EEA1	-0.477817	18.1297	0.000305988	0.0102835
PPP1R3E	-0.458334	18.1217	0.000306699	0.0102906
UBA5	-0.373004	18.0309	0.000314901	0.0104134
RABAC1	-0.84266	17.9942	0.000318292	0.0104884
PRPF31	-0.325167	17.957	0.000321759	0.0105556
NDUFA7	-0.59367	17.86	0.000331005	0.0107681
BCAS4	-0.331305	17.8264	0.000334281	0.0107681
FIS1	-0.599799	17.8188	0.00033502	0.0107681
DYNC1LI2	-0.345606	17.6604	0.000350964	0.0110063
ILF3-DT	-0.321466	17.5991	0.000357351	0.0111222
XPNPEP1	-0.367391	17.5991	0.000357355	0.0111222
GPCPD1	-0.31388	17.578	0.000359582	0.0111258
PGAM1	-0.381841	17.5274	0.000364989	0.0112411
ENO2	-0.388538	17.506	0.000367305	0.0112956
FNDC4	-0.46305	17.4591	0.000372426	0.0113684
SNF8	-0.71169	17.4189	0.000376892	0.0114538
ENO1	-0.49741	17.4113	0.000377734	0.0114626
TMEM9B	-0.503743	17.4005	0.000378946	0.0114732
CRYL1	-0.674361	17.3763	0.000381676	0.0115144
LINC01876	-0.780158	17.3366	0.000386189	0.0116014
PPDPF	-0.518706	17.3313	0.000386807	0.0116014
GNAL	-0.561355	17.1105	0.00041308	0.0119952
RARB	-1.31009	17.0843	0.00041632	0.0120657
ZNF280C	-0.396574	16.8329	0.000448913	0.0126977
HDDC3	-0.694543	16.8308	0.000449205	0.0126977
ATP8B2	-0.373317	16.79	0.000454755	0.0128195
CCDC28B	-0.521893	16.7733	0.000457056	0.0128493
RND3	-0.648473	16.7027	0.000466895	0.0129843
PPP2R5B	-0.449674	16.5291	0.000492077	0.0134962
ARFGEF2	-0.374491	16.518	0.000493739	0.0134962
LMCD1-AS1	-0.673841	16.488	0.000498259	0.013529
COPE	-0.624881	16.4879	0.000498282	0.013529
PRDX2	-0.528737	16.4785	0.000499702	0.0135376
MRPS16	-0.411531	16.4451	0.000504803	0.0135987
AP3B1	-0.412584	16.3455	0.000520355	0.0139268
TIMM17B	-0.600641	16.1613	0.00055051	0.0143876
IQSEC3	-0.677768	16.1512	0.000552218	0.0143876
CMC4	-0.757208	16.1006	0.000560876	0.0145034
BSCL2	-0.674925	16.0943	0.000561951	0.014513
CHMP2A	-0.536667	15.9174	0.000593426	0.0149552
SCCPDH	-0.599363	15.9166	0.000593571	0.0149552
PLEKHB2	-0.703378	15.9005	0.000596538	0.01497
UFC1	-0.351028	15.8976	0.000597061	0.01497
APLP1	-0.33974	15.8758	0.000601114	0.0149988
SMCO4	-0.572392	15.8548	0.000605021	0.0150598
DNAJC3-DT	-0.497514	15.7598	0.000623087	0.0153613
KATNBL1	-0.22703	15.7527	0.000624464	0.0153769
NDUFB8	-0.526356	15.7061	0.000633567	0.0155269
PIGF	-0.263512	15.6766	0.000639418	0.0155773
TTC14	-0.23224	15.5661	0.0006618	0.0158425
SMAP1	-0.3354	15.5313	0.000669023	0.0159414
PDAP1	-0.381999	15.5014	0.000675318	0.0160489
SMS	-0.961462	15.4988	0.000675865	0.0160489
COPG1	-0.41673	15.3631	0.000705203	0.0166307
MAGED2	-0.634801	15.1983	0.000742731	0.0172983
NABP2	-0.525291	15.1625	0.000751171	0.0174162
MDC1	-0.298224	15.152	0.000753677	0.0174547
PLD3	-0.36895	15.1455	0.000755222	0.0174636
ATP1B1	-0.462506	15.0622	0.000775387	0.0176213
CDIPT	-0.353843	14.9715	0.000798008	0.0179573
TM7SF2	-0.495952	14.9535	0.000802583	0.0180393
AC114930.1	-5.61986	14.9152	0.000812413	0.0181038
NDUFA11	-0.631112	14.891	0.000818689	0.018224
GPS1	-0.349056	14.8554	0.000828033	0.0183243
DHDDS	-0.393923	14.8159	0.000838511	0.0183668
PAK3	-0.613607	14.7725	0.000850221	0.0184555
MED8	-0.79416	14.7463	0.000857363	0.0184866
APH1A	-0.578113	14.6811	0.000875436	0.0187782
COX11	-0.310469	14.6779	0.000876348	0.0187782
MCRIP1	-0.569654	14.6509	0.000883955	0.0188345
TMEM214	-0.704826	14.6469	0.0008851	0.0188345
PPP1R3C	-0.781228	14.6418	0.000886549	0.0188403
RNPS1	-0.2515	14.6189	0.000893072	0.0189214
MSRB2	-0.716397	14.6156	0.000894034	0.0189214
TRMT2A	-0.70802	14.5876	0.000902105	0.0190142
ALDH2	-0.53745	14.4811	0.000933552	0.0194052
NDRG4	-0.521968	14.4589	0.000940262	0.0194802
AL162493.1	-3.47493	14.4391	0.000946268	0.0195458
SRI	-0.740759	14.3048	0.000988261	0.0200914
TUBGCP5	-0.406566	14.2293	0.00101278	0.0204688
LIN7B	-0.828071	14.2104	0.00101903	0.0205464
STMN4	-0.482086	14.2086	0.0010196	0.0205464
ATRAID	-0.851349	14.1826	0.00102827	0.0205828
AGPAT1	-0.268562	14.1822	0.00102839	0.0205828
TCEA2	-0.507702	14.1384	0.00104317	0.0208381
NEFM	-0.681884	14.1335	0.00104482	0.020849
COPA	-0.421545	14.082	0.00106251	0.0210808
SELENOH	-0.606367	14.0792	0.00106349	0.0210808
RAB6A	-0.316938	14.0519	0.00107302	0.0212086
NENF	-0.847572	14.0472	0.00107466	0.0212206
NDUFS6	-0.421377	13.9828	0.00109752	0.0214548
GANAB	-0.455129	13.9469	0.0011105	0.021618
CEP63	-0.312361	13.9356	0.00111461	0.0216368
CCDC124	-0.418568	13.9328	0.00111566	0.0216368
TYW3	-1.96972	13.8844	0.0011335	0.0219417
SURF1	-0.626716	13.8212	0.00115729	0.0222976
APOO	-0.704255	13.8001	0.00116534	0.022346
PNKP	-0.432835	13.7654	0.00117872	0.0224796
AC021504.1	-3.22129	13.743	0.00118748	0.0225594
ILVBL	-0.717035	13.7416	0.00118802	0.0225594
IFI27L1	-0.382713	13.7407	0.00118837	0.0225594
ATG13	-0.343807	13.6843	0.0012107	0.0228174
RORB	-1.51067	13.6697	0.00121654	0.022842
C5orf17	-6.08167	13.6628	0.00121933	0.0228562
SEC23A	-0.768598	13.6611	0.00121999	0.0228562
AC245407.2	-0.679254	13.6568	0.00122173	0.0228562
STMP1	-0.6679	13.6528	0.00122334	0.0228657
SLC39A3	-0.628862	13.6284	0.00123326	0.0229885
STK32A	-1.04056	13.5901	0.001249	0.023219
GPM6B	-0.791536	13.5871	0.00125024	0.0232212
ERCC1	-0.395816	13.5454	0.00126766	0.0233944
ESYT2	-0.332915	13.5154	0.00128034	0.0235262
GPRC5C	-0.684653	13.5104	0.00128247	0.0235442
TMEM208	-1.05176	13.4481	0.00130932	0.0239096
LYPLAL1	-0.286494	13.4323	0.00131621	0.0239976
TSTA3	-0.639618	13.425	0.00131942	0.0240091
IKBIP	-0.718613	13.4169	0.00132297	0.0240312
MFF	-0.390625	13.4045	0.00132847	0.0240887
SMIM19	-0.441462	13.3712	0.00134329	0.0242934
CD163L1	-0.651532	13.2817	0.00138408	0.024792
WASHC3	-0.467136	13.2712	0.00138895	0.0248147
EIF3G	-0.591784	13.2508	0.00139844	0.0249196
YIF1A	-0.913832	13.1914	0.00142659	0.025182
MTLN	-0.583966	13.167	0.00143828	0.0252601
BAG6	-0.260553	13.1665	0.00143854	0.0252601
PDIA3	-0.347614	13.1609	0.00144126	0.0252601
HTRA2	-0.486446	13.0499	0.00149612	0.0258903
RHCE	-0.600857	13.0247	0.00150886	0.0260143
PID1	-0.699552	12.8965	0.00157568	0.0268882
PLA2G12A	-0.333743	12.8703	0.00158975	0.0269995
EBLN3P	-0.459713	12.8589	0.00159587	0.027059
LIMS1	-0.241366	12.8339	0.00160946	0.0271364
NADK2	-0.372924	12.832	0.0016105	0.0271364
R3HCC1	-0.327213	12.8312	0.00161096	0.0271364
DNAJC4	-0.983114	12.8257	0.00161396	0.0271649
C2orf74	-0.767045	12.823	0.00161547	0.0271681
CEP192	-0.341986	12.8119	0.00162156	0.0272482
DDRGK1	-0.259588	12.7982	0.00162913	0.0272645
POLR3D	-0.425876	12.7934	0.00163176	0.0272737
PURA	-0.351343	12.7753	0.00164186	0.0273596
HEIH	-0.421562	12.7561	0.00165262	0.0274351
GPR107	-0.316022	12.7272	0.00166897	0.0276134
PGM1	-0.654762	12.6848	0.00169325	0.0277968
NDUFV2	-0.407248	12.6619	0.00170652	0.0279034
MANF	-0.437393	12.6266	0.00172723	0.0281305
ELP5	-0.545455	12.6104	0.00173681	0.0282547
NPRL2	-0.677038	12.5857	0.00175151	0.0283658
PLEKHJ1	-0.601462	12.5853	0.00175178	0.0283658
RAB11B	-0.317839	12.5838	0.00175267	0.0283658
FIBP	-0.402302	12.5685	0.00176187	0.0284626
LRRC41	-0.273869	12.5491	0.00177365	0.0285708
GATAD1	-0.589877	12.5016	0.00180273	0.0288075
SPNS1	-0.718401	12.5007	0.0018033	0.0288075
MAGEF1	-0.656073	12.496	0.00180623	0.0288075
GMPR2	-0.38314	12.4758	0.00181881	0.0288949
SCFD2	-0.492853	12.4557	0.00183136	0.0289579
GCAT	-0.935336	12.4322	0.00184626	0.0290821
CYB5R1	-0.602959	12.4223	0.00185254	0.0291588
KLHL15	-0.640059	12.4194	0.00185438	0.0291654
MRPL28	-0.407812	12.369	0.00188687	0.0295554
KEAP1	-0.786742	12.3676	0.00188776	0.0295554
ARV1	-0.434123	12.3562	0.00189522	0.0296048
MRPL12	-0.493025	12.347	0.0019012	0.029636
GOLGA5	-0.408163	12.3444	0.0019029	0.029636
UBE2Z	-0.299759	12.3443	0.00190296	0.029636
COX4I1	-0.573429	12.3266	0.00191463	0.0297727
CCDC90B	-0.317823	12.3229	0.00191712	0.029789
TTC8	-0.716039	12.319	0.0019197	0.0298026
THAP8	-0.325642	12.315	0.00192233	0.0298026
TMEM223	-0.637114	12.3028	0.00193046	0.0298614
DHRS7	-1.15084	12.2081	0.00199472	0.0305122
ZNF711	-0.447272	12.1836	0.00201175	0.0306591
AKAP12	-0.704345	12.1798	0.0020144	0.0306707
ACSL1	-0.306955	12.1485	0.00203639	0.030809
ZCRB1	-0.295912	12.1442	0.00203946	0.030809
PDK3	-0.543572	12.1436	0.00203984	0.030809
WDR55	-0.387156	12.1389	0.00204317	0.030809
ANTKMT	-0.648221	12.1052	0.00206726	0.0310465
CHPF	-0.946531	12.0909	0.00207759	0.0311789
RENBP	-0.611971	12.0682	0.00209402	0.0313117
SCAF11	-0.509859	12.0632	0.00209766	0.0313434
COMMD2	-0.295695	12.059	0.00210079	0.0313448
PCCA	-0.53238	11.9944	0.00214857	0.0316458
AC016134.1	-0.817951	11.9804	0.00215914	0.0317005
LARP6	-0.651669	11.9793	0.00215997	0.0317005
HM13	-0.629045	11.9619	0.0021731	0.0318027
POLA1	-0.464976	11.9569	0.00217692	0.0318135
GKAP1	-0.475794	11.925	0.00220134	0.0321023
OFD1	-0.666134	11.9178	0.00220688	0.0321457
CLCC1	-0.349505	11.8369	0.00227037	0.032693
STARD3NL	-0.447139	11.7792	0.00231684	0.0331999
ALG13	-0.775502	11.7725	0.0023223	0.0332172
PSMD2	-0.351813	11.7718	0.00232287	0.0332172
CTPS2	-0.556327	11.7642	0.00232903	0.0332362
PSMD5	-0.307401	11.7437	0.0023459	0.0334076
AK1	-0.338368	11.7204	0.00236528	0.033575
FH	-0.383824	11.7035	0.00237933	0.0336106
CKMT2-AS1	-0.212038	11.6948	0.0023867	0.033634
UCHL5	-0.372817	11.6594	0.0024167	0.0339089
PREB	-0.547617	11.6122	0.00245728	0.0342145
SLC9A7	-0.371716	11.5956	0.00247176	0.034319
ADSL	-0.698246	11.575	0.00248985	0.0345021
ZNF823	-0.363247	11.5734	0.00249131	0.0345021
TMEM147	-0.532819	11.569	0.00249517	0.0345093
CDK16	-0.828891	11.5441	0.00251723	0.0346305
SAMM50	-0.356298	11.5314	0.00252863	0.034675
SLC35F3	-1.11044	11.524	0.00253527	0.034675
NIPSNAP1	-0.279433	11.5235	0.00253572	0.034675
TFG	-0.345641	11.5114	0.00254659	0.0347316
TMUB1	-0.515327	11.5019	0.00255522	0.0347966
ZDHHC6	-0.300991	11.4955	0.00256104	0.0348053
NAA38	-0.429132	11.4944	0.00256203	0.0348053
SHARPIN	-0.444636	11.4637	0.00259014	0.0350476
COMT	-1.13721	11.4597	0.00259381	0.0350512
RAB9B	-0.681997	11.4461	0.00260638	0.035152
CREM	-0.473003	11.4346	0.00261704	0.0352295
FNIP2	-0.604018	11.4345	0.00261718	0.0352295
GFER	-0.600823	11.4326	0.00261895	0.0352295
SLC25A14	-0.619224	11.4273	0.00262386	0.0352495
ACADVL	-0.546573	11.4173	0.00263326	0.0353068
SETDB2	-0.297496	11.4068	0.00264307	0.0353695
PRDX4	-1.15394	11.3628	0.00268483	0.0356739
LNPK	-0.26603	11.3469	0.00270007	0.0357125
MDH2	-0.564552	11.3439	0.00270305	0.0357125
NGLY1	-0.30131	11.3305	0.00271592	0.0357566
AC079052.1	-2.90461	11.3195	0.00272661	0.0357566
IRF2	-0.815846	11.2775	0.00276785	0.0361943
EBNA1BP2	-0.6203	11.2291	0.00281628	0.0366418
APLP2	-0.247755	11.2258	0.00281963	0.0366623
NDUFA9	-0.275932	11.2157	0.00282982	0.0367716
NDN	-0.563066	11.207	0.00283868	0.0368172
GZF1	-0.462626	11.1822	0.00286399	0.0370059
AC100810.1	-0.635562	11.1647	0.00288203	0.0371284
ICAM5	-0.564744	11.1444	0.00290313	0.0371857
TCEAL7	-1.39601	11.1367	0.00291119	0.0372426
MICOS13	-0.632475	11.0997	0.00295024	0.0376024
GOLGA2	-0.407893	11.0901	0.00296042	0.0376624
SWI5	-0.436733	11.0509	0.00300256	0.0380093
SUCLG1	-0.532893	11.0499	0.00300367	0.0380093
FLYWCH2	-0.731974	11.0088	0.00304855	0.038322
ACHE	-0.771231	10.9973	0.00306118	0.0383997
BEX4	-0.869152	10.9872	0.00307241	0.0384603
DUSP26	-0.714255	10.9753	0.00308567	0.0385269
ATP6V1F	-0.494111	10.9645	0.0030977	0.0386317
RPP25	-0.725471	10.9549	0.00310846	0.0387337
CD27-AS1	-0.44556	10.9326	0.00313363	0.0389298
N4BP2	-0.327324	10.8823	0.00319127	0.0391596
EPRS	-0.424384	10.8597	0.00321762	0.0393106
TSC22D3	-1.21254	10.841	0.00323952	0.0394339
CTDNEP1	-0.251863	10.8147	0.00327056	0.0396521
TCTA	-0.877959	10.7921	0.00329761	0.0397931
COA3	-0.543088	10.7612	0.00333489	0.0400058
ZNF580	-0.340658	10.7563	0.00334086	0.0400058
DUSP8	-0.316631	10.7178	0.00338807	0.0403612
REXO2	-0.365785	10.7168	0.00338937	0.0403612
MRPL40	-0.489931	10.7165	0.00338967	0.0403612
ZMYM6	-0.346985	10.7066	0.00340199	0.0404379
CHIC2	-0.348453	10.7049	0.00340413	0.0404399
GOSR1	-0.303945	10.6781	0.0034375	0.0406259
CRIPT	-0.507271	10.6634	0.00345607	0.0406823
AP3D1	-0.380633	10.6195	0.00351196	0.0411269
CENPJ	-0.446709	10.6171	0.00351511	0.0411269
EIF2S3	-0.724433	10.6166	0.00351577	0.0411269
CLCN3	-0.305441	10.5995	0.00353783	0.0412031
SEC11C	-0.429134	10.5805	0.00356255	0.0413926
AAGAB	-0.481221	10.5674	0.00357972	0.0415125
FBXW9	-0.574404	10.5296	0.0036297	0.0417496
PRKX	-0.672013	10.5247	0.00363631	0.0418024
RETREG2	-0.328249	10.5189	0.00364401	0.0418676
TM9SF1	-0.611108	10.515	0.00364932	0.0419053
EIF4G1	-0.380621	10.4796	0.00369712	0.0422894
SF3B2	-0.321838	10.4753	0.00370294	0.0423091
RAB2A	-0.360414	10.4575	0.00372735	0.0424704
FARSA	-0.381636	10.4532	0.00373326	0.0424908
PIGH	-0.562835	10.4128	0.00378918	0.0428057
FLOT1	-0.291278	10.3965	0.00381212	0.042921
ARPC3	-0.532191	10.3941	0.00381551	0.0429297
CLEC11A	-0.619617	10.3846	0.00382883	0.0430327
SRPRB	-0.563618	10.3819	0.00383265	0.0430521
MRPS10	-0.255476	10.3465	0.00388316	0.0433153
PES1	-0.371238	10.3314	0.00390492	0.0434852
TMEM42	-0.783896	10.3064	0.0039412	0.0436679
SCRN3	-0.215128	10.3058	0.00394207	0.0436679
COPZ1	-0.389997	10.3053	0.00394285	0.0436679
NFKBIL1	-0.251243	10.2575	0.00401323	0.0441472
SRP72	-0.252045	10.2409	0.00403801	0.0442979
DUS1L	-0.328126	10.2049	0.00409241	0.0446341
POLD4	-0.656987	10.1906	0.00411423	0.0447298
NUCB2	-0.391993	10.1762	0.00413635	0.0448757
SMARCA1	-0.80728	10.1477	0.00418046	0.0451407
ISOC2	-0.751328	10.1443	0.00418575	0.0451741
IDH3G	-0.334141	10.092	0.00426827	0.045825
LZIC	-0.296432	10.0746	0.00429607	0.0460756
SH3GLB1	-0.488168	10.0344	0.00436106	0.0464918
CEP350	-0.239335	10.0181	0.00438769	0.0466942
SLTM	-0.220129	10.0035	0.00441174	0.0467633
DGCR6L	-0.635262	9.97944	0.00445177	0.0469778
ZNF576	-0.353027	9.97867	0.00445305	0.0469778
CASK	-0.453437	9.97396	0.00446093	0.0470129
CYP20A1	-0.6919	9.94953	0.00450198	0.0472765
NUDT2	-0.398926	9.94434	0.00451076	0.0472781
CLTB	-0.482518	9.9122	0.00456554	0.0475808
SHMT2	-0.656633	9.89577	0.00459382	0.0476619
TRAK2	-0.316179	9.89427	0.00459642	0.0476619
OCIAD2	-0.419861	9.85798	0.00465962	0.0481961
RUVBL2	-0.345983	9.84648	0.00467984	0.0483075
TM9SF4	-0.29164	9.84136	0.00468888	0.0483292
PPP1R35	-0.531132	9.83501	0.00470012	0.0483967
IGSF1	-2.26732	9.7981	0.004766	0.0487587
CIRBP	-0.255676	9.7771	0.00480394	0.0490244
SERF2	-0.842642	9.75317	0.00484757	0.049203
PDZD11	-0.326	9.72755	0.00489478	0.0494874
SEC63	-0.304257	9.7123	0.00492313	0.0497253

## Sheet: Table S2 ImIN
Gene Name	LogFC	F	P Value	FDR
LINC01194	5.9374	37.1881	3.97833e-06	0.00199579
AL078602.1	4.64844	29.1683	2.04748e-05	0.00684767
LMX1A	4.55717	13.0969	0.00153138	0.0481405
KDM5D	4.40465	16.6606	0.000499074	0.0305018
LINC01707	4.22221	31.2075	1.31763e-05	0.00511749
HTR1E	4.10898	22.193	0.000107851	0.0166478
TTTY10	3.97699	19.2768	0.000235206	0.023999
AL513164.1	3.83664	18.8931	0.000261774	0.0244779
NXPH1	3.76741	33.6786	7.90422e-06	0.0035247
LINC01515	3.76227	31.2702	1.30026e-05	0.00511749
MTRNR2L1	3.74226	183.788	4.04148e-12	4.86595e-08
TGFBR3	3.70944	28.9084	2.16863e-05	0.0068545
AL445123.2	3.64066	13.1855	0.00148699	0.0471823
AC139720.1	3.53001	17.108	0.000437126	0.0283857
SCHLAP1	3.42925	15.3688	0.000738951	0.0353845
LINC02488	3.41508	15.7353	0.000660083	0.0340933
AC012409.2	3.20574	30.4848	1.53723e-05	0.00578381
AL158840.1	3.09751	14.0299	0.00112819	0.0434417
AL033504.1	3.03748	13.5912	0.00130103	0.0453725
AC098617.1	3.02046	25.8083	4.41428e-05	0.0104212
AC004054.1	3.01403	41.3256	1.86599e-06	0.00124814
KCNG1	2.97179	14.3455	0.0010195	0.0409741
AC079154.1	2.94915	13.8664	0.00118948	0.0446147
AC074124.1	2.94582	18.2966	0.000309836	0.0255509
ZNF804B	2.87408	16.6761	0.000496773	0.0305018
TRIM5	2.80613	19.948	0.000195552	0.022334
ARHGAP24	2.80139	47.0625	7.07909e-07	0.000710269
NETO1	2.69522	20.0417	0.000190629	0.022334
NR2F2-AS1	2.69218	27.5559	2.93996e-05	0.00754335
LINC01239	2.65913	13.8372	0.00120082	0.0446401
ZFY	2.64583	20.2243	0.000181414	0.0220629
SPHKAP	2.63393	15.7626	0.000654588	0.0340933
NNAT	2.62534	42.1583	1.61224e-06	0.00124814
HLA-DMA	2.58016	83.3386	6.50494e-09	3.91598e-05
LINC01322	2.57306	28.7082	2.26735e-05	0.0068545
SNTB1	2.56108	18.0667	0.000330874	0.02591
LINC00598	2.53853	17.2687	0.000416963	0.0276167
ARL17B	2.52147	78.2973	1.1195e-08	4.49292e-05
GABRG3-AS1	2.46874	42.3192	1.5677e-06	0.00124814
GRID1-AS1	2.46026	23.9473	6.92625e-05	0.0132368
CBLN2	2.37888	16.9641	0.000456081	0.0293544
AL162388.2	2.36711	16.4064	0.000538522	0.0315148
DLGAP1-AS4	2.36416	33.3195	8.50078e-06	0.00365533
AGBL4	2.23437	19.8873	0.000198823	0.0223722
AL590705.1	2.21134	28.6886	2.27724e-05	0.0068545
MEGF6	2.20426	23.1271	8.50007e-05	0.0148212
AP001021.3	2.14768	13.7739	0.00122576	0.0451319
ITGA4	2.12766	25.1988	5.10543e-05	0.0113832
PDCD1LG2	2.06833	15.3488	0.000743544	0.0353845
CIT	2.06282	13.1812	0.00148914	0.0471823
ANKRD55	2.0559	14.8683	0.000863822	0.0379577
TMEFF2	2.04264	25.3907	4.87574e-05	0.0110762
ACMSD	2.00379	35.9907	5.00393e-06	0.0023172
NR2F2	1.99552	27.6449	2.88091e-05	0.00754335
ABCC4	1.98542	15.0039	0.000827868	0.0369535
DLGAP1-AS5	1.97572	21.0107	0.000146934	0.0203343
SHISA9	1.94978	24.2971	6.35469e-05	0.0129679
PLD5	1.93517	22.9495	8.89019e-05	0.0150758
PCDH11Y	1.93446	20.5245	0.000167304	0.0214292
LINC00937	1.93341	20.9447	0.000149532	0.0204587
SAXO2	1.90667	44.3096	1.11501e-06	0.00103267
AL356124.1	1.88977	18.0331	0.000334076	0.02591
AC068725.1	1.88539	15.0218	0.000823242	0.0369535
ENDOD1	1.87091	23.1275	8.49928e-05	0.0148212
ZNF215	1.84366	15.6475	0.000678093	0.0343035
GPC5	1.80392	15.0268	0.000821953	0.0369535
SLC5A4	1.79981	18.4216	0.000299013	0.0251756
RFPL2	1.78825	17.9101	0.0003461	0.026044
NFIA-AS2	1.78209	13.438	0.00136807	0.0462685
CHSY3	1.77829	19.0049	0.000253709	0.0244779
GREM2	1.77518	22.3739	0.000102948	0.0164225
CNGB3	1.77233	18.7198	0.000274832	0.0244779
CALN1	1.74525	24.0571	6.74112e-05	0.0131139
AC114971.1	1.74244	19.7797	0.000204758	0.0224842
AL391117.1	1.72712	16.6292	0.00050377	0.0305242
TMPRSS11A	1.71891	55.7166	1.89925e-07	0.000231695
AC131568.1	1.69511	28.9753	2.13674e-05	0.0068545
GABRG3	1.66193	22.7749	9.2926e-05	0.0155393
AC006145.1	1.63444	17.7841	0.000358906	0.0261893
PEG10	1.62179	15.7989	0.000647365	0.0340933
LRRTM3	1.60488	20.464	0.000170047	0.0214341
RGS7BP	1.60422	13.7137	0.00125004	0.0451966
ENTPD3	1.59601	14.4435	0.000988118	0.0405374
PRKCA-AS1	1.59342	24.0499	6.75301e-05	0.0131139
ELFN2	1.58812	13.0052	0.00157887	0.0483706
VSTM2A	1.5621	64.1792	6.02024e-08	0.000141771
CCSER1	1.55924	17.8716	0.000349957	0.0261707
HSD17B11	1.54985	16.6243	0.000504511	0.0305242
AC120193.1	1.54478	15.8046	0.00064624	0.0340933
SASH1	1.54293	13.9121	0.00117199	0.0440962
KCNMB2-AS1	1.52844	16.0478	0.0006001	0.0338006
CDKN1A	1.51786	19.7644	0.000205621	0.0224842
ARHGAP18	1.50402	22.259	0.000106035	0.01658
EPDR1	1.4926	14.839	0.000871841	0.0381708
DIAPH2-AS1	1.48861	13.4947	0.00134285	0.0461058
LTBP4	1.47295	15.2153	0.000774995	0.0360268
AL357873.1	1.46798	24.6311	5.85664e-05	0.0121576
GRM7	1.4659	15.8879	0.00063	0.0340933
AC107021.1	1.45582	13.6502	0.0012762	0.0453257
DIO2-AS1	1.44784	13.4215	0.00137551	0.0463896
CHL1	1.44492	13.6383	0.00128115	0.0453679
KHDRBS3	1.44008	57.3574	1.50533e-07	0.000226553
LINC02398	1.43915	18.6984	0.000276495	0.0244779
AC027312.1	1.42414	18.1426	0.000323755	0.02591
CCNT2-AS1	1.38877	17.9598	0.000341183	0.02591
AC077690.1	1.37042	17.8474	0.000352409	0.0261893
CTNNA3	1.37013	29.5938	1.86477e-05	0.0064148
AL049569.1	1.3556	25.6334	4.60141e-05	0.010654
NTN1	1.3525	20.6744	0.000160713	0.0210324
DCAF4	1.34226	20.5542	0.000165972	0.0214292
TMPRSS11D	1.30324	27.718	2.83341e-05	0.00754335
FAT4	1.27738	13.4498	0.0013628	0.046237
WRAP73	1.24963	15.5961	0.000688898	0.0345626
KCNQ1	1.21877	13.3427	0.0014117	0.0466946
DNAH9	1.21542	17.5563	0.000383396	0.0265293
TAFA2	1.21191	21.4924	0.000129399	0.0189442
AP000892.1	1.20926	41.5404	1.79659e-06	0.00124814
ZDHHC11B	1.2032	13.5928	0.00130036	0.0453725
AL512662.2	1.19737	13.7138	0.00125	0.0451966
SWAP70	1.19001	24.7295	5.71819e-05	0.0120784
UPP2	1.17641	17.3997	0.000401289	0.0271434
NR2F1	1.16091	27.4568	3.00732e-05	0.00754335
KIF26B-AS1	1.14431	16.8707	0.000468856	0.0297107
AC024560.5	1.13969	16.5971	0.000508621	0.030619
PRKCA	1.13397	18.9176	0.00025998	0.0244779
CARMIL3	1.12	21.3311	0.000135001	0.0193502
HAUS4	1.11843	13.2974	0.00143295	0.0468161
AF107885.2	1.11153	13.0877	0.00153609	0.0481628
PBX4	1.09363	17.349	0.000407284	0.0272427
DPY19L1	1.09208	13.2669	0.00144748	0.0468161
EPCAM	1.05994	19.0618	0.000249708	0.0244779
TTC21A	1.05714	17.7442	0.000363067	0.0263327
PLCE1	1.05614	15.2599	0.000764328	0.0360268
DNAAF4	1.05374	12.9873	0.00158833	0.0484139
AC092296.2	1.04122	14.3366	0.00102241	0.0409741
TRAF3	1.03951	13.4918	0.00134411	0.0461058
ANKDD1A	1.03857	29.6697	1.83407e-05	0.0064148
RAPGEF4	1.03552	16.3974	0.000539979	0.0315148
CPEB1-AS1	1.02994	13.1688	0.00149525	0.0472515
HERC3	1.023	41.5854	1.78242e-06	0.00124814
AC242426.2	1.02105	14.9224	0.000849276	0.0375592
AL139294.1	1.00559	18.8425	0.000265513	0.0244779
AC090772.2	1.00384	17.1558	0.000431016	0.0282034
LHFPL3	1.00227	14.5892	0.000943405	0.0399951
PYURF	0.993289	38.7036	2.99631e-06	0.00180378
TSPAN2	0.984742	13.2433	0.00145881	0.0468161
SEMA6A-AS1	0.982735	15.7412	0.000658895	0.0340933
ALDH1L2	0.97684	13.9222	0.00116815	0.0440962
PWRN1	0.971362	13.4989	0.00134098	0.0461058
KLHL8	0.968983	49.3026	4.95804e-07	0.00054268
AC011092.2	0.965012	22.5316	9.88737e-05	0.0163074
LNX1	0.964701	19.9429	0.000195827	0.022334
PLXDC2	0.964032	18.2045	0.000318077	0.025876
ATP2B4	0.963305	17.2647	0.000417461	0.0276167
ATPSCKMT	0.954821	18.8619	0.000264076	0.0244779
AP001442.1	0.942985	16.0441	0.000600775	0.0338006
NEK5	0.942583	15.3578	0.000741479	0.0353845
TNFRSF21	0.936422	24.9499	5.42097e-05	0.0116551
ZNF503	0.933623	13.4599	0.00135825	0.046237
DDX25	0.93049	18.6078	0.000283658	0.0245701
AC015853.3	0.929347	13.2688	0.00144658	0.0468161
AC004253.1	0.913938	14.3609	0.00101449	0.0409741
KIRREL3	0.905639	13.9294	0.00116544	0.0440962
ARMC2	0.905374	36.103	4.89642e-06	0.0023172
ZNF682	0.902702	27.7044	2.84218e-05	0.00754335
ACSM6	0.885432	16.492	0.000524864	0.0309773
LIN7A	0.865629	38.0434	3.38704e-06	0.00185364
CD99	0.860125	18.0934	0.000328353	0.02591
SLC25A25	0.836793	14.1881	0.00107221	0.0421892
LRRC4C	0.827371	13.2676	0.00144714	0.0468161
NCOA7	0.822317	13.7911	0.00121894	0.0450185
ANXA6	0.817684	18.1441	0.000323619	0.02591
AP000462.1	0.815025	13.843	0.00119855	0.0446401
FAM131A	0.814139	17.9498	0.000342167	0.02591
CAMK1	0.804125	18.7496	0.000272542	0.0244779
TARBP1	0.798856	14.11	0.00109946	0.0427018
SNED1	0.797616	13.1597	0.00149981	0.0472715
PDZD4	0.783575	15.6544	0.000676655	0.0343035
UBA6-AS1	0.778353	29.6173	1.85521e-05	0.0064148
AC027018.1	0.759537	17.6781	0.000370074	0.0264231
JPH4	0.755157	15.8599	0.000635418	0.0340933
CCDC65	0.755138	17.9568	0.000341476	0.02591
AC069228.1	0.739219	15.9455	0.000619044	0.0340333
RPS26	0.734854	20.3102	0.000177244	0.0217757
GSTK1	0.72819	13.6858	0.00126143	0.0452011
LINC00685	0.713354	15.0117	0.000825841	0.0369535
CTNNB1	0.710141	13.0133	0.00157464	0.0483706
AC074032.1	0.707096	23.073	8.61697e-05	0.0148212
AC011346.1	0.672793	13.6143	0.00129125	0.0453725
HPF1	0.636622	19.7349	0.000207288	0.0224842
NR2F1-AS1	0.631757	18.6327	0.000281664	0.0245701
CCDC181	0.627636	13.0727	0.00154377	0.0482359
MAK	0.607909	14.5698	0.000949214	0.0400125
STXBP5L	0.598249	19.6057	0.000214773	0.02256
INTU	0.595878	14.7404	0.000899336	0.03881
PDXDC1	0.593962	13.406	0.00138257	0.0464977
AAK1	0.58662	13.7369	0.0012406	0.0451443
METTL8	0.571255	14.0268	0.00112934	0.0434417
TTC39C	0.568889	19.4344	0.000225164	0.0233705
CD302	0.568834	16.8345	0.000473922	0.0297189
FAM49B	0.568825	18.9858	0.000255063	0.0244779
PPP6R2	0.56716	16.386	0.000541825	0.0315148
SPIDR	0.554351	18.777	0.000270449	0.0244779
AC009690.2	0.546723	13.235	0.00146282	0.0468161
METTL6	0.538855	17.8097	0.000356259	0.0261893
ZC3H8	0.499768	21.5557	0.000127272	0.018918
ANKRD36C	0.48808	14.1852	0.00107319	0.0421892
MAPK6	0.379764	16.9424	0.000459017	0.0293544
ATP6V0B	-0.378576	13.0075	0.00157765	0.0483706
METTL26	-0.47502	15.7436	0.0006584	0.0340933
EIF6	-0.477102	19.9279	0.000196628	0.022334
GABPB1-AS1	-0.481717	32.1418	1.08301e-05	0.00449638
CHMP2A	-0.489438	15.3492	0.000743454	0.0353845
AURKAIP1	-0.502406	15.8975	0.00062817	0.0340933
CNST	-0.526703	13.064	0.00154827	0.0482359
ACSL4	-0.552094	14.4481	0.000986655	0.0405374
NOSIP	-0.562304	13.3147	0.0014248	0.0468161
PSMB6	-0.580639	14.5242	0.000963061	0.0402613
PLPPR1	-0.603151	19.9632	0.000194747	0.022334
NDUFB8	-0.620956	15.3506	0.000743131	0.0353845
NSD1	-0.624184	14.6569	0.000923394	0.0395647
TPI1	-0.624306	15.6874	0.000669839	0.034259
AIP	-0.638811	14.9136	0.000851633	0.0375592
CDK16	-0.639301	14.9468	0.000842802	0.037444
UBA1	-0.641283	16.1314	0.000585085	0.0332284
CD63	-0.650337	13.2861	0.0014383	0.0468161
CORO1C	-0.671726	13.3858	0.00139177	0.0465138
MZT2A	-0.693055	18.5095	0.000291649	0.0249039
GPS1	-0.696238	15.3745	0.000737656	0.0353845
SEC14L1	-0.699839	15.9617	0.00061601	0.0340333
ALDH2	-0.712448	16.5223	0.000520122	0.0308885
YIF1A	-0.725975	14.2755	0.00104256	0.0414272
YAE1	-0.74781	14.5657	0.000950464	0.0400125
C21orf91	-0.756413	13.6893	0.00126	0.0452011
AMFR	-0.774366	16.8458	0.000472333	0.0297189
KLF3	-0.776326	13.4997	0.00134063	0.0461058
KDM6A	-0.77643	17.1991	0.000425568	0.0279991
DCXR	-0.784799	13.5845	0.00130389	0.0453725
DARS	-0.786769	26.5658	3.69418e-05	0.00907712
NAXE	-0.823166	15.9515	0.000617914	0.0340333
HOMER2	-0.833981	13.3696	0.00139925	0.0465138
TCEAL7	-0.84408	15.199	0.00077894	0.0360709
TLCD3B	-0.856817	17.3736	0.000404368	0.0271988
SYAP1	-0.864286	22.4589	0.000100729	0.0163889
BAD	-0.87645	15.3582	0.000741372	0.0353845
FUNDC1	-0.886779	13.5605	0.00131419	0.0455989
MGME1	-0.905896	15.6792	0.000671521	0.034259
RAB9A	-0.919596	18.3804	0.000302535	0.0252656
ZNF358	-0.933738	20.7327	0.000158226	0.0210324
PELI1	-0.939097	14.7729	0.000890166	0.0386917
SMDT1	-0.971799	15.2159	0.000774855	0.0360268
MDP1	-1.01737	16.7658	0.000483689	0.0301742
EIF2S3	-1.02358	23.2028	8.33959e-05	0.0148212
PRKX	-1.05474	19.5937	0.000215482	0.02256
IGFBP2	-1.05765	17.6032	0.000378208	0.0264953
DNAJC4	-1.08479	20.0183	0.000191847	0.022334
ZNF69	-1.13766	13.3642	0.00140174	0.0465138
LINC00476	-1.17096	13.6595	0.00127231	0.0453257
TMEM47	-1.19809	12.8963	0.00163735	0.0496566
SPRY2	-1.26724	21.7911	0.000119684	0.0182404
PHYH	-1.28701	15.0963	0.000804287	0.0366804
NHLH1	-1.29137	14.2796	0.00104119	0.0414272
AL078604.4	-1.32768	15.543	0.000700255	0.0348391
FHIT	-1.34289	15.5958	0.000688955	0.0345626
CACNG3	-1.36218	14.5078	0.000968091	0.0403315
RAP2C	-1.42863	16.2208	0.000569468	0.0324948
TJP2	-1.45387	16.5697	0.00051281	0.0307176
AC007364.1	-1.48896	18.2364	0.0003152	0.0258164
NECTIN3	-1.49325	13.4486	0.0013633	0.046237
FAM131C	-1.50697	13.6529	0.00127504	0.0453257
FIBCD1	-1.53955	14.3404	0.00102115	0.0409741
DOCK10	-1.56844	14.5913	0.000942767	0.0399951
LINC01876	-1.59983	16.518	0.000520795	0.0308885
C12orf75	-1.71718	14.1203	0.00109583	0.0427018
GATM	-1.78814	13.2491	0.00145602	0.0468161
AC068279.2	-1.79868	19.6184	0.000214028	0.02256
ALDH1A2	-1.84528	13.6041	0.00129556	0.0453725
GADD45A	-1.89454	13.3776	0.00139554	0.0465138
PDE1C	-2.03678	21.0296	0.000146198	0.0203343
BTBD17	-2.04357	13.1822	0.00148862	0.0471823
COMT	-2.04891	58.9429	1.20808e-07	0.00020779
TYW3	-2.31855	19.8417	0.000201314	0.0224428
LINC01289	-2.4284	13.0136	0.00157444	0.0483706
AC079160.1	-2.44856	14.4379	0.000989866	0.0405374
CCND1	-2.45588	15.1372	0.00079408	0.0364919
BX890604.2	-2.45708	62.9463	7.06499e-08	0.000141771
ARSD	-2.51919	17.0972	0.000438517	0.0283857
LINC02315	-2.63974	17.4835	0.0003916	0.0269421
LINC01980	-2.77395	17.584	0.000380319	0.0264953
LANCL3	-2.91975	13.2491	0.00145604	0.0468161
NALCN-AS1	-3.00456	15.9519	0.000617836	0.0340333
LINC01967	-3.08658	18.7275	0.000274242	0.0244779
AL049828.2	-3.09878	16.9293	0.000460796	0.0293544
IGSF1	-3.12544	15.0562	0.000814423	0.0369535
SLCO1C1	-3.18885	13.0305	0.00156563	0.0483706
LGR5	-3.19249	13.0598	0.00155044	0.0482359
PKHD1	-3.33471	20.4453	0.000170903	0.0214341
FIRRE	-3.34515	55.6249	1.92437e-07	0.000231695
BBOX1	-3.37744	17.4626	0.000393995	0.0269528
HS3ST3A1	-3.41943	13.7556	0.00123309	0.0451443
BBOX1-AS1	-3.43253	15.125	0.000797124	0.0364919
AL139246.5	-3.45814	13.6998	0.00125569	0.0452011
AC079052.1	-3.47001	15.3976	0.000732393	0.0353845
SYTL5	-3.57047	18.8088	0.000268036	0.0244779
SLCO1A2	-3.75023	19.0823	0.000248284	0.0244779
LINC02428	-3.80343	17.7988	0.000357381	0.0261893
MCHR2-AS1	-4.06095	18.3602	0.000304279	0.0252656
AC097654.1	-4.0803	15.4237	0.000726513	0.0353845
AL162493.1	-4.09219	19.6075	0.000214665	0.02256
AC021504.1	-4.12247	14.3486	0.00101848	0.0409741
LINC01362	-4.28148	24.207	6.49673e-05	0.0130368
CASC9	-4.31443	21.4573	0.000130595	0.0189442
AC116049.2	-4.60186	20.7205	0.000158742	0.0210324
AC006206.2	-4.67431	21.1839	0.000140345	0.0198794
PRAME	-5.14683	25.1119	5.21318e-05	0.0114121
AC114930.1	-6.4273	38.8415	2.92104e-06	0.00180378
C5orf17	-6.97568	28.4627	2.39509e-05	0.00703338

## Sheet: Table S2 EX1
Gene Name	LogFC	F	P Value	FDR
MTRNR2L1	4.09532	158.279	1.35762e-11	2.5828e-08
TTR	3.5222	13.4123	0.0013498	0.0171491
ARL17B	3.23419	159.656	1.24695e-11	2.5828e-08
LERFS	2.71888	295.747	2.42689e-14	2.14023e-10
LINC01194	2.3034	9.65282	0.00509469	0.038812
KHDRBS3	2.2278	69.4474	2.72322e-08	9.34242e-06
AC095056.1	2.15303	15.3063	0.000733945	0.0117336
HGF	2.05795	26.1294	3.88898e-05	0.00165416
PRSS55	2.0073	34.8706	5.80778e-06	0.000438136
HLA-DMA	1.97779	164.074	9.53293e-12	2.21662e-08
AC097478.3	1.96023	44.4808	9.90169e-07	0.000130337
AC103770.1	1.9284	31.5862	1.14218e-05	0.000698899
AL008725.1	1.91153	140.342	4.38122e-11	5.39329e-08
TNS3	1.8971	56.7798	1.45805e-07	3.31659e-05
NPTX1	1.77661	42.1204	1.49037e-06	0.000169505
TINAG	1.77271	27.3777	2.90226e-05	0.00136174
COL3A1	1.75005	20.9201	0.000144762	0.00405546
ACMSD	1.73307	118.956	2.12757e-10	2.0238e-07
ADAMTS5	1.68749	18.4197	0.000289391	0.00642189
NECAB1	1.6318	32.4795	9.46312e-06	0.000618858
AC131944.1	1.6224	52.4225	2.76897e-07	5.57176e-05
NFIA-AS2	1.58894	68.8876	2.91781e-08	9.69223e-06
GHR	1.5698	15.8212	0.00062564	0.0105233
ST3GAL1	1.56457	11.2351	0.00285129	0.0271841
AL035446.2	1.5524	61.9784	7.10021e-08	1.89551e-05
GPRIN3	1.54679	55.1649	1.84135e-07	3.93203e-05
AP005059.2	1.53938	27.3683	2.90854e-05	0.00136174
KCNQ5-AS1	1.53539	14.8429	0.000849173	0.0129433
TMPRSS11A	1.50852	97.1444	1.3982e-09	1.045e-06
AC074124.1	1.50688	24.5789	5.65732e-05	0.00214088
AC004054.1	1.45899	64.8736	4.84891e-08	1.49225e-05
PRSS51	1.44958	17.3203	0.000398289	0.00784839
UPK1B	1.44858	89.1791	3.03713e-09	1.7655e-06
ZFPM2-AS1	1.40672	38.619	2.81513e-06	0.000267783
CNGB3	1.39912	78.5794	9.34799e-09	3.91251e-06
CCNT2-AS1	1.3953	144.869	3.22133e-11	4.8152e-08
IL34	1.38531	18.5223	0.000281033	0.0062879
MIR4300HG	1.38036	11.0411	0.00305613	0.0285281
PCDH11Y	1.3684	8.9941	0.00655523	0.0452026
SOX5-AS1	1.34999	14.5692	0.000926423	0.0136918
AL158136.1	1.33563	16.4399	0.000518031	0.00928949
NTNG2	1.32494	56.839	1.44577e-07	3.31659e-05
KIAA1217	1.32241	26.6759	3.41794e-05	0.00150584
GNRHR	1.3159	38.0804	3.11484e-06	0.00028376
AC004862.1	1.31493	19.1614	0.000234529	0.00563489
VCAN-AS1	1.30257	15.5072	0.000689421	0.0113157
AC005400.1	1.29664	45.2498	8.69456e-07	0.000118525
SNCA	1.29217	227.93	3.53446e-13	1.84914e-09
NREP-AS1	1.2804	8.8708	0.00687697	0.046424
AC025887.2	1.27775	26.2586	3.77156e-05	0.00162068
AC104827.1	1.27426	9.97355	0.00451667	0.036218
LEF1	1.26331	14.5089	0.000944463	0.0138103
PCAT1	1.25956	16.7382	0.000473549	0.00884601
AL138689.2	1.2426	16.7518	0.000471622	0.00884376
CDK15	1.2338	11.9601	0.00220919	0.0231505
GRIA1	1.22935	31.0989	1.26736e-05	0.000753468
AC091826.2	1.22377	60.0913	9.17018e-08	2.2577e-05
FAM242A	1.21155	41.8708	1.55763e-06	0.000174415
AASS	1.20855	26.1339	3.88479e-05	0.00165416
TMPRSS11D	1.2066	63.9665	5.45664e-08	1.62456e-05
ZFPM2	1.20396	19.5484	0.000210509	0.00525694
AC012513.1	1.20238	15.3815	0.000716917	0.0115969
MIR9-3HG	1.19634	12.2473	0.00200028	0.0217002
SAXO2	1.18875	189.027	2.33717e-12	7.33026e-09
RHBDL3	1.18689	32.0674	1.03169e-05	0.00066431
LINC01776	1.18195	23.6885	7.05832e-05	0.00249826
AL354771.1	1.18171	16.1267	0.000569722	0.00987045
AC079117.1	1.17812	11.6045	0.00250165	0.0249771
PLXND1	1.17669	11.0431	0.00305399	0.0285281
GRM5-AS1	1.17365	27.7433	2.66777e-05	0.00127462
AC004160.1	1.16203	11.3785	0.00270953	0.0263364
AL009177.1	1.15063	16.4917	0.000509991	0.00922436
TMEM108-AS1	1.14882	11.9981	0.00218022	0.0229619
AP002075.1	1.13743	11.6526	0.00245978	0.0246844
MALRD1	1.13589	16.6858	0.000481044	0.00889897
LINC01748	1.1217	14.3062	0.001008	0.0143073
DLGAP1-AS4	1.12129	28.4226	2.28511e-05	0.00114018
AL590705.1	1.11407	25.0636	5.02486e-05	0.00195093
AL445193.2	1.11171	12.1182	0.00209134	0.0223408
KCNS3	1.1112	10.9846	0.00311875	0.0288595
AC010275.1	1.11106	26.4678	3.58957e-05	0.00156172
FGF12-AS1	1.1	18.2055	0.000307747	0.00661893
OVCH1-AS1	1.08949	8.81089	0.00703958	0.0470482
PCOLCE2	1.08321	61.8267	7.24618e-08	1.89551e-05
FAM13A-AS1	1.0827	40.9468	1.83701e-06	0.000198053
AC097515.1	1.08236	27.2227	3.00835e-05	0.00139591
AC113386.1	1.07422	17.2987	0.00040083	0.00787622
LRRC37A2	1.06019	45.2309	8.72215e-07	0.000118525
AL121908.1	1.0574	9.53201	0.00533316	0.039817
AC132153.1	1.05332	26.1548	3.86552e-05	0.00165089
AL023584.2	1.04967	16.5596	0.00049965	0.00911611
AC099792.1	1.04823	19.7198	0.000200746	0.00507194
KLHL14	1.04403	16.4946	0.000509552	0.00922436
DRAXIN	1.04358	33.9878	6.93737e-06	0.000495489
AC023385.1	1.04231	9.91376	0.0046187	0.0366213
MIR137HG	1.03425	69.834	2.5971e-08	9.05826e-06
LINC01322	1.03112	11.9296	0.00223272	0.0233033
MGST1	1.0289	8.6961	0.00736312	0.0483673
KIAA2012	1.025	26.9146	3.2321e-05	0.00144526
BX005019.1	1.01603	61.5604	7.5104e-08	1.94037e-05
GLB1L2	1.00549	13.4705	0.00132404	0.0169884
IGSF11	1.00521	44.4067	1.00273e-06	0.000130337
DOK5	1.00206	23.0386	8.31947e-05	0.00280357
ECM2	1.00032	47.9246	5.59583e-07	8.80481e-05
CSMD2-AS1	0.999086	16.1839	0.000559877	0.00978037
AC104002.3	0.993984	14.1497	0.00106025	0.0147525
RNF217-AS1	0.987476	14.1428	0.00106261	0.0147755
AL109838.1	0.981254	22.3475	9.9362e-05	0.0031601
AC010261.2	0.97633	17.157	0.00041798	0.00814771
KLHL8	0.976112	490.545	1.17545e-16	2.45986e-12
ST6GALNAC5	0.975781	43.9575	1.08272e-06	0.000137339
MIR2052HG	0.972767	28.8665	2.06764e-05	0.00105793
HERC3	0.969371	55.7759	1.68473e-07	3.75067e-05
ANKDD1A	0.962917	50.3636	3.7999e-07	6.94067e-05
LINC00685	0.948372	93.0233	2.07458e-09	1.44716e-06
OGN	0.940994	39.0029	2.62071e-06	0.000253906
TDRG1	0.937544	8.64428	0.00751451	0.0489955
DLGAP1-AS5	0.937406	18.5185	0.000281336	0.0062879
RUNX1T1	0.93576	15.9218	0.000606587	0.0103036
ZNF667	0.93497	13.2911	0.0014052	0.0174151
PTPN13	0.93126	35.2005	5.43853e-06	0.000418427
CCBE1	0.928576	9.49174	0.00541535	0.0402154
DOCK1	0.924045	77.3245	1.07632e-08	4.24983e-06
AL162426.1	0.918164	12.0813	0.00211826	0.0225248
ZNF708	0.918142	36.1366	4.5232e-06	0.000366887
NUDT9	0.907733	101.867	9.04447e-10	7.27976e-07
GABRG3-AS1	0.904831	18.0277	0.000323946	0.00686155
GABRB2	0.900673	47.1865	6.30836e-07	9.63614e-05
MEGF11	0.890106	28.4366	2.27789e-05	0.00114018
SLC44A5	0.88573	30.0137	1.60341e-05	0.000902006
AL139142.1	0.883893	11.1558	0.00293319	0.0277566
NEGR1	0.880775	25.0472	5.04494e-05	0.0019551
AC069155.1	0.879648	15.0916	0.000785053	0.0123432
LUARIS	0.876664	13.734	0.00121398	0.0160791
UBA6-AS1	0.876456	32.9691	8.54758e-06	0.000575162
RHBDL2	0.875777	19.6462	0.000204875	0.00514697
SULF2	0.870964	17.3105	0.000399442	0.00785632
EPB41L3	0.870752	27.8386	2.61011e-05	0.00125855
AC113385.1	0.868832	9.56151	0.00527382	0.0395645
AC079226.2	0.867912	13.2959	0.00140296	0.0174151
AC069437.1	0.866514	59.8679	9.45588e-08	2.30097e-05
BRINP3	0.859599	11.7824	0.00235037	0.0241227
SPINK13	0.858234	8.91445	0.00676112	0.0460279
AC091885.2	0.857222	17.6457	0.000361994	0.00737565
CCSER1	0.856559	84.4963	4.92151e-09	2.39517e-06
AP000757.1	0.852798	16.4688	0.000513537	0.00923264
SHANK2-AS1	0.846933	12.9329	0.00158408	0.0187486
AC106818.2	0.844614	50.0569	3.98648e-07	7.0481e-05
EDDM13	0.842036	13.9977	0.00111381	0.0152386
RAVER2	0.841623	42.6332	1.36194e-06	0.000159225
LRRC1	0.833717	13.04	0.00152809	0.0183679
FAM118A	0.83072	28.4514	2.27025e-05	0.00113932
RPS26	0.824793	17.8972	0.000336429	0.00699845
SLITRK5	0.823176	18.3145	0.000298249	0.00654928
PLS1	0.821339	23.2322	7.91975e-05	0.00272145
AP003071.2	0.814513	43.1449	1.24569e-06	0.000152448
AC005833.2	0.814504	12.5249	0.00181883	0.0203652
AL031772.1	0.806163	42.811	1.32026e-06	0.000156096
AC104126.1	0.801773	13.2241	0.00143687	0.0176091
LINC02060	0.79952	20.65	0.000155677	0.00428102
ZRANB2-AS2	0.797948	16.0023	0.000591813	0.0101138
AL591519.1	0.79665	21.6673	0.000118683	0.00354304
DACT1	0.794889	11.3401	0.00274673	0.0265992
GRM5	0.788696	60.7757	8.35191e-08	2.08072e-05
TTC21B-AS1	0.786359	25.2092	4.85028e-05	0.00190435
AC016910.1	0.78233	13.9541	0.00112976	0.0153845
AC097537.1	0.780628	11.1382	0.00295166	0.027869
SPDYE1	0.7795	14.4112	0.000974512	0.0140781
PPM1K	0.777913	21.1332	0.000136736	0.00388258
AC073475.1	0.776879	43.4883	1.17378e-06	0.000145347
AL138760.1	0.776046	32.3225	9.77901e-06	0.000635544
AC062022.2	0.774804	19.2948	0.00022593	0.00553543
ENO4	0.773703	12.8145	0.00164857	0.0192125
LRRC3B	0.77213	10.1384	0.00424804	0.0348349
MAPK10	0.771643	9.27983	0.00587158	0.0421598
ZDHHC11B	0.770058	89.551	2.92548e-09	1.74919e-06
KIF26A	0.769722	21.7601	0.000115819	0.00346745
AC008728.1	0.767618	10.2078	0.00414014	0.0342318
AC007682.1	0.76321	9.91244	0.00462097	0.0366213
PIPOX	0.761022	9.33651	0.00574555	0.0416622
AC093110.1	0.760241	11.2228	0.00286381	0.0272661
AC027312.1	0.760143	11.9307	0.00223186	0.0233033
EVC	0.757538	36.0832	4.57063e-06	0.000369303
AL596451.1	0.757453	10.8003	0.00333319	0.02995
TMLHE-AS1	0.754532	10.9388	0.0031706	0.0291525
RBPMS	0.747018	17.4613	0.000382093	0.00762983
FOXO6	0.746946	19.8335	0.000194539	0.00496477
HLCS	0.740441	48.3469	5.228e-07	8.35163e-05
AC024267.4	0.736923	11.1133	0.0029781	0.0279851
KIAA1614	0.73212	11.6114	0.00249562	0.0249288
AC018511.2	0.731297	10.895	0.00322113	0.0293435
CCDC65	0.730678	57.1994	1.37336e-07	3.19565e-05
ADAMTS19	0.728382	16.4405	0.000517948	0.00928949
PYURF	0.727082	36.4984	4.21577e-06	0.000351488
EVI2B	0.726734	12.7571	0.00168088	0.0194664
AC092120.3	0.722881	26.9905	3.17535e-05	0.00143212
TSHR	0.720842	12.1654	0.00205753	0.0221473
AL354949.1	0.720307	18.0196	0.0003247	0.00687057
SLC14A2	0.714504	16.4848	0.000511049	0.0092313
NTM-AS1	0.707745	8.60621	0.00762793	0.0495744
PZP	0.702031	15.3364	0.000727086	0.0116873
CITED2	0.695203	51.2912	3.29125e-07	6.31891e-05
FNDC3B	0.69095	11.5423	0.00255706	0.025385
DIO2-AS1	0.690481	10.2057	0.00414345	0.0342456
AC008871.1	0.690224	10.2962	0.00400726	0.0335814
STX19	0.688918	8.78582	0.00710888	0.0473179
LINC00461	0.688904	20.7991	0.000149544	0.00416158
DPYD-AS1	0.687666	23.7168	7.00834e-05	0.0024949
AC138956.2	0.687343	9.35542	0.00570417	0.0414339
LHX4	0.6847	18.3767	0.000292976	0.00646061
AC073571.1	0.682923	17.5935	0.000367563	0.00746795
AL390242.1	0.682159	14.9486	0.000821253	0.0127024
AC211486.5	0.682033	8.69592	0.00736361	0.0483673
AP001825.1	0.680386	37.0741	3.77242e-06	0.000326221
CLIC1	0.679208	10.113	0.00428818	0.035002
SLC5A4	0.678252	17.8972	0.000336424	0.00699845
CPNE4	0.677113	80.9403	7.20459e-09	3.27762e-06
AL021707.1	0.668572	21.2582	0.000132255	0.00381733
PLN	0.666684	11.5186	0.00257856	0.0255419
AC006270.1	0.664543	12.0424	0.00214696	0.0227376
AC011900.1	0.664201	8.58983	0.0076773	0.0497716
PKD2	0.66409	188.123	2.45194e-12	7.33026e-09
KANSL1	0.662893	79.6258	8.32255e-09	3.61271e-06
EPCAM	0.657024	12.6686	0.00173201	0.0197493
CSAD	0.654948	13.0873	0.00150407	0.018173
CEMIP	0.654696	19.8899	0.000191538	0.00491214
AC009102.4	0.651488	10.9214	0.00319054	0.0292203
AC117834.1	0.649573	12.4343	0.00187597	0.0207853
PPP3CA	0.648819	13.9631	0.00112643	0.0153669
AC084361.1	0.646931	15.3132	0.000732375	0.0117174
AC074032.1	0.644914	46.1216	7.51663e-07	0.000108878
AC068481.1	0.639246	14.0383	0.00109922	0.0151191
AC011933.4	0.637325	14.3517	0.000993336	0.0141706
ZNF605	0.637222	25.1242	4.95133e-05	0.00192981
AC100800.1	0.636065	8.99817	0.0065449	0.0451583
SHISAL1	0.632489	36.2719	4.40546e-06	0.000362965
CEP126	0.629671	15.32	0.000730826	0.0117106
TLE2	0.627313	21.5215	0.000123338	0.00362972
CELF2-AS2	0.623176	11.2281	0.00285845	0.0272275
SYN2	0.621929	10.0973	0.00431331	0.0351361
PTCH2	0.620416	31.2377	1.23024e-05	0.000737685
PTPRG	0.615791	13.9122	0.00114527	0.0155027
LANCL1-AS1	0.613592	8.81032	0.00704114	0.0470482
AC009690.2	0.610638	33.8228	7.174e-06	0.000510647
AC091045.1	0.608272	16.2707	0.000545291	0.00958933
PTPRU	0.607455	9.59514	0.00520704	0.0393492
AL138733.1	0.604471	15.7426	0.000640975	0.0106967
AL133480.1	0.600494	23.0456	8.30451e-05	0.00280304
OMG	0.60022	25.1976	4.86396e-05	0.00190615
CDH10	0.59972	10.3815	0.00388334	0.0329045
THSD4-AS1	0.599178	9.33166	0.00575621	0.0417114
UNC5A	0.59603	24.7047	5.48528e-05	0.00209242
AC100763.1	0.592451	12.7252	0.00169912	0.0195802
JAM2	0.589308	39.8068	2.25942e-06	0.000231779
AC022146.2	0.586557	16.3703	0.000529064	0.00943076
AC010974.2	0.585014	14.0143	0.00110785	0.0151926
AC018462.1	0.584689	11.9652	0.00220525	0.0231425
EYS	0.58318	18.7049	0.000266792	0.00611517
AC005753.2	0.582071	9.70261	0.00499985	0.0384534
CFAP44	0.582031	13.6366	0.00125346	0.016374
ANTXR2	0.581796	17.9967	0.000326865	0.00688159
C1GALT1	0.57914	25.7674	4.23972e-05	0.00174314
AC090709.1	0.57724	16.3519	0.000532021	0.00946128
CLUL1	0.573649	33.5559	7.57562e-06	0.00053053
AC079921.1	0.571048	17.6758	0.000358833	0.00733329
AC026470.2	0.571011	9.04481	0.00642777	0.0445853
CAMK4	0.565178	9.02085	0.00648765	0.0448965
TP53TG5	0.563177	11.8231	0.00231716	0.023923
LINC01500	0.561873	13.9183	0.001143	0.0154819
AC211433.1	0.560455	15.567	0.000676749	0.0111339
ZNF737	0.559213	13.5138	0.0013052	0.0168813
LINC00534	0.558364	10.4926	0.0037283	0.0320415
KDM4A-AS1	0.558314	21.4276	0.000126442	0.00368019
AC025211.1	0.557716	11.7302	0.00239369	0.0243473
WHRN	0.555565	10.8623	0.00325926	0.0295395
AC027288.3	0.552251	13.3855	0.00136183	0.0171888
AC015923.1	0.545766	10.8389	0.00328702	0.0297101
AC027698.1	0.543848	9.86463	0.00470444	0.0370112
CEACAM1	0.543682	15.7573	0.00063808	0.0106739
AF107885.2	0.540965	16.1838	0.000559893	0.00978037
CBFB	0.539471	17.7519	0.000350953	0.00722163
AC006460.2	0.539114	12.8337	0.00163789	0.0191554
ADCYAP1R1	0.538766	10.0046	0.00446474	0.0359306
A2M	0.537995	9.28587	0.00585801	0.0421336
GRIK4	0.536226	21.9761	0.000109445	0.00331935
ATP6V1E2	0.535527	18.516	0.000281539	0.0062879
MCTP1	0.531589	23.1915	8.00206e-05	0.00273804
AC018467.1	0.531196	10.3592	0.00391526	0.0330648
AC010336.3	0.530954	9.89235	0.00465584	0.0367532
ARRDC4	0.528502	30.3117	1.50238e-05	0.000856681
DUOX1	0.527788	13.2649	0.00141749	0.0174772
ST7-AS2	0.5228	8.91985	0.00674694	0.0459949
ZNF551	0.520129	35.9894	4.65524e-06	0.000374693
SSBP3	0.519558	13.143	0.00147629	0.0179548
FOXP1	0.519527	38.512	2.87207e-06	0.000269523
SHOC1	0.517354	25.252	4.80023e-05	0.00189216
LRRIQ1	0.515802	9.96908	0.00452421	0.0362604
LTBP4	0.513731	11.3718	0.00271601	0.026375
CERS5	0.513518	45.4791	8.36628e-07	0.000115948
SREBF1	0.513078	10.6941	0.00346415	0.0306401
CAP2	0.509591	8.84504	0.00694638	0.0467268
AC012063.1	0.5087	13.7498	0.00120773	0.0160471
TOM1L1	0.507839	23.719	7.00445e-05	0.0024949
IL3RA	0.507152	23.1889	8.00727e-05	0.00273804
SYNGAP1-AS1	0.50702	28.3708	2.31206e-05	0.00114927
SMCR5	0.506882	9.88736	0.00466455	0.0367803
CCDC3	0.506821	15.3592	0.000721922	0.0116571
AC068533.3	0.503584	10.9871	0.00311596	0.0288595
CARMIL3	0.500892	22.6984	9.07615e-05	0.00298174
UPP2	0.499034	12.7346	0.00169372	0.0195394
PRKCA-AS1	0.497926	11.9122	0.0022463	0.0233989
TMEM62	0.497035	14.0041	0.0011115	0.0152228
NCALD	0.494312	20.168	0.000177463	0.00466554
AC023389.1	0.493462	10.5566	0.00364206	0.0316574
DPYD	0.492235	23.4276	7.5376e-05	0.00261591
SLC3A1	0.490088	13.4621	0.00132771	0.0170251
NR2F1-AS1	0.489824	18.0381	0.000322971	0.00686155
AC009133.1	0.488867	13.1745	0.00146086	0.0178259
TTC23L	0.487903	14.6863	0.000892475	0.0133216
GSE1	0.486603	17.5087	0.000376812	0.00758955
AP002370.2	0.485286	18.88	0.00025388	0.00592301
AP000857.2	0.48338	12.3759	0.00191385	0.0210907
CPEB1-AS1	0.48337	9.94047	0.00457281	0.0364098
AC093879.1	0.483039	12.5832	0.00178303	0.0201242
MPP5	0.482234	16.6853	0.000481124	0.00889897
AC023590.1	0.479766	9.69135	0.00502112	0.0385306
AP003086.1	0.479521	13.8206	0.00118004	0.0157895
BCL2L14	0.476495	10.7502	0.00339423	0.0303292
SEC24D	0.475756	27.9706	2.53245e-05	0.00122962
AC022679.2	0.475226	10.0283	0.00442547	0.0357436
STAG3	0.47467	12.174	0.00205143	0.0220948
CYP2R1	0.471643	17.8049	0.00034557	0.007146
LMO7-AS1	0.467884	15.931	0.000604871	0.0102828
CKMT2	0.46769	10.9789	0.00312514	0.0288741
AC011092.2	0.467384	15.8175	0.000626352	0.0105233
KIFC3	0.466914	19.1758	0.000233588	0.00563168
CCDC146	0.464916	10.4309	0.00381345	0.0324935
GRM3	0.462536	21.1041	0.000137805	0.00389707
ATXN7L1	0.457373	10.0083	0.00445846	0.035921
AL513188.1	0.45607	15.3203	0.00073074	0.0117106
AC127035.1	0.455891	14.1702	0.00105321	0.0146999
AC023509.6	0.455312	13.9238	0.00114097	0.0154644
PLBD2	0.455162	45.1762	8.80279e-07	0.000118849
CYB5R4	0.45394	9.3663	0.0056805	0.0413193
AC002463.1	0.452875	16.567	0.00049855	0.00911194
TNPO1	0.451294	9.23818	0.00596616	0.0425252
AC025043.1	0.450264	8.75795	0.00718678	0.0476392
SPATA13	0.449697	16.6929	0.00048002	0.00889897
CPNE3	0.448773	27.002	3.16689e-05	0.00143212
TMEM232	0.448431	14.5292	0.000938366	0.013773
AC100830.1	0.447297	9.27083	0.00589189	0.0422259
AC092839.1	0.445884	20.9821	0.000142372	0.00399386
NSF	0.442365	38.3326	2.97036e-06	0.000275047
AC025165.2	0.441703	9.82706	0.00477119	0.0373644
AC068282.1	0.437817	12.5745	0.00178834	0.0201424
TDG	0.437343	25.116	4.96123e-05	0.00192981
GSTK1	0.43718	27.139	3.06746e-05	0.00140621
PHF21B	0.436756	13.6141	0.00126276	0.0164544
AL445248.1	0.435055	9.04395	0.00642989	0.0445853
MKRN2OS	0.432704	15.4148	0.000709522	0.0115106
IP6K1	0.43227	14.723	0.00088211	0.013214
BCL2	0.4287	33.5244	7.62456e-06	0.00053053
PDE5A	0.425459	12.9607	0.0015693	0.018649
RFX4	0.424377	12.9629	0.00156818	0.0186461
AC004253.1	0.42346	10.9046	0.00320991	0.0293435
CTNS	0.415938	9.65881	0.00508317	0.0387666
AL359317.2	0.413932	9.07046	0.00636433	0.0442921
CSNK2A2	0.408973	10.8594	0.00326272	0.0295477
MAK	0.408874	17.4653	0.000381652	0.00762983
AP000892.1	0.408403	11.2158	0.00287099	0.027298
SULT4A1	0.406595	12.456	0.0018621	0.0207022
WDFY1	0.404356	15.1724	0.000765388	0.0121572
AC011346.1	0.400553	11.0191	0.00308034	0.0286464
SYNC	0.400197	12.2951	0.00196769	0.021508
MAMLD1	0.398441	12.1537	0.00206584	0.0222044
ZNF26	0.39584	11.6517	0.00246053	0.0246844
AMZ1	0.394691	11.0335	0.00306448	0.0285786
AC010976.1	0.392819	9.79624	0.00482672	0.0376197
ST3GAL2	0.392254	9.37462	0.00566247	0.0412169
HERC2	0.389118	18.9189	0.000251103	0.00589106
MYCBP	0.388224	9.42398	0.00555685	0.0407457
AP001011.1	0.386749	9.87614	0.00468419	0.0369074
NEK10	0.383881	10.1248	0.00426943	0.0349677
TOB2	0.383307	22.4142	9.76607e-05	0.00313118
AL035071.2	0.382823	13.1957	0.00145057	0.0177314
MTSS2	0.381111	19.1548	0.000234968	0.00563896
IPO8	0.379991	18.0115	0.000325466	0.00687289
GPSM2	0.378441	31.4671	1.17147e-05	0.000710588
ZNF493	0.376955	35.5303	5.09485e-06	0.000396356
BTD	0.374327	16.0848	0.000577069	0.00994151
HIP1R	0.37383	19.162	0.000234495	0.00563489
ZNF213	0.373368	11.7429	0.00238306	0.0243033
GDAP1	0.372801	25.7674	4.23978e-05	0.00174314
MOB3A	0.366093	13.6578	0.00124476	0.0162908
PDCD4	0.365218	35.9125	4.72593e-06	0.000377479
DDX5	0.36222	15.0082	0.000805937	0.0125677
DPY19L3	0.361215	14.5874	0.00092105	0.0136411
ZHX2	0.360373	9.75339	0.00490511	0.0380042
HBP1	0.359522	14.489	0.000950503	0.0138711
JPH4	0.359495	9.76714	0.00487981	0.0379152
AL391807.1	0.35756	21.0889	0.000138364	0.00390443
NRDE2	0.355953	29.3605	1.85188e-05	0.000983614
USP3-AS1	0.34898	10.976	0.0031284	0.0288914
FILIP1L	0.347393	16.7779	0.00046795	0.00879854
IQCB1	0.343455	12.2408	0.00200476	0.0217376
VPS9D1	0.339349	36.7127	4.04443e-06	0.000344634
PHF12	0.339155	13.6593	0.00124413	0.0162908
ATPSCKMT	0.337937	12.7453	0.00168758	0.0195116
CDC42SE1	0.336428	12.3889	0.00190536	0.0210082
FAM172A	0.335555	30.6843	1.3857e-05	0.000810013
CDC73	0.329952	14.7431	0.000876493	0.0131748
IFT46	0.329578	14.9396	0.000823584	0.0127291
ZDHHC21	0.325124	21.2087	0.00013401	0.00384331
MRPS27	0.324476	10.8047	0.00332793	0.0299284
CACHD1	0.323429	8.92683	0.00672867	0.0459266
PTPN21	0.322467	8.69608	0.00736317	0.0483673
AL356599.1	0.322387	16.8471	0.000458362	0.00864935
MCU	0.322262	14.3858	0.00098249	0.0141043
GP1BB	0.318564	10.6721	0.00349187	0.0307941
MTMR3	0.316605	12.8258	0.00164228	0.0191786
EXOSC6	0.316498	11.9233	0.00223766	0.0233321
LRP12	0.31637	13.9398	0.00113503	0.0154138
ZNF280D	0.315923	20.626	0.000156689	0.0043032
IFT80	0.313325	14.8791	0.000839477	0.0128674
GRIA2	0.311873	10.0082	0.00445862	0.035921
AC026704.1	0.309868	9.32863	0.00576289	0.0417174
ZNF337	0.30885	9.66908	0.0050635	0.038687
ZBED4	0.303342	15.9075	0.000609248	0.0103237
SNX24	0.302567	14.8729	0.000841141	0.0128674
MCL1	0.301442	16.3074	0.000539243	0.00955622
GALNT8	0.299476	10.4382	0.00380336	0.0324207
FBXO36	0.29929	11.6696	0.0024451	0.0246003
BTAF1	0.296457	16.9532	0.000444071	0.00847702
SON	0.295634	20.7823	0.000150222	0.00417491
NUP188	0.290899	11.3229	0.00276358	0.0266578
COP1	0.290888	9.74009	0.00492973	0.0381102
PHF23	0.290792	8.8344	0.00697528	0.0468527
MYO19	0.289223	10.2103	0.00413642	0.0342145
LINC00205	0.28853	16.733	0.000474278	0.00884601
ING2	0.287686	8.68755	0.00738785	0.0484202
PRRT2	0.284965	13.6241	0.00125862	0.0164107
WDR43	0.282899	10.8955	0.00322046	0.0293435
AAK1	0.282051	15.4278	0.000706666	0.0114965
LARGE1	0.282019	15.443	0.000703325	0.0114719
SLC25A24	0.281055	15.6205	0.000665628	0.0110115
DCAKD	0.279668	16.5825	0.000496229	0.00907743
CRNKL1	0.274077	11.0688	0.00302591	0.0283199
ATF7IP	0.272662	10.665	0.00350096	0.0308365
FMR1	0.271342	17.8252	0.000343545	0.00712638
BRD9	0.265685	14.6806	0.000894088	0.0133331
PDXDC1	0.265263	11.1177	0.00297334	0.0279528
VLDLR-AS1	0.26471	10.1431	0.00424052	0.0347869
ATG7	0.25967	9.98502	0.00449739	0.0361293
EFCAB7	0.259511	8.8255	0.00699955	0.0469335
RPRD1B	0.258695	10.1076	0.00429679	0.0350424
SEC22A	0.258589	10.3857	0.00387732	0.0328904
REXO4	0.258298	13.4093	0.00135112	0.0171491
CCNT2	0.257634	11.6597	0.00245365	0.0246745
RNF111	0.256094	13.3237	0.00139003	0.0173666
NSRP1	0.256014	14.1921	0.0010458	0.0146392
RBM33	0.252544	10.4477	0.00379004	0.0323731
ARIH1	0.251474	13.0955	0.00149996	0.0181443
ZNF407	0.251099	10.7409	0.0034057	0.0303867
CNOT1	0.249723	18.7228	0.000265441	0.00610652
LINC00894	0.245631	12.1834	0.00204483	0.0220351
DHX40	0.244367	11.7103	0.00241044	0.0243944
AFF4	0.238737	10.8901	0.00322677	0.0293435
MSL1	0.238163	20.1623	0.00017774	0.00466695
STX2	0.238038	10.1202	0.0042767	0.0349677
FBXW11	0.234401	8.69288	0.00737241	0.048402
SRRT	0.230413	9.93974	0.00457406	0.0364098
Z83843.1	0.230015	9.12969	0.00622045	0.0437641
HCG17	0.228358	11.3196	0.00276679	0.0266578
ZNF710	0.228265	9.10811	0.00627245	0.0439841
MICU1	0.224967	14.4381	0.000966157	0.0140213
KIAA0930	0.221175	9.31363	0.00579605	0.0418717
RBM5	0.218401	10.4057	0.00384889	0.0327023
MED1	0.217835	10.7863	0.0033501	0.0300317
FAM133B	0.21673	13.632	0.00125536	0.0163886
NBN	0.213684	10.5235	0.0036863	0.0318519
HEATR5B	0.209018	13.0934	0.00150098	0.0181461
TAF2	0.208	9.64321	0.00511322	0.0388965
N4BP1	0.206681	13.6627	0.00124276	0.0162908
USP49	0.204809	12.9055	0.00159871	0.0188699
U2AF2	0.203586	14.261	0.00102277	0.0144078
AC005670.3	0.202747	10.2289	0.004108	0.0340468
WDR60	0.202657	10.2307	0.0041053	0.0340379
VANGL2	0.20212	9.43541	0.00553269	0.0406761
HECTD2	0.202109	12.3598	0.00192447	0.0211742
WDR70	0.201426	9.31235	0.00579891	0.041875
CAPZB	-0.202018	12.6585	0.00173799	0.0197884
APTX	-0.203366	13.436	0.00133924	0.0170965
PRKAA2	-0.203755	8.70461	0.00733856	0.0483394
RHBDD2	-0.208754	10.3517	0.00392607	0.0331304
CDS1	-0.209865	10.4948	0.0037253	0.0320415
ZNF706	-0.211157	9.33898	0.00574012	0.0416372
PSMB7	-0.213555	18.4096	0.000290233	0.0064272
CPD	-0.213743	8.8712	0.00687592	0.046424
MINDY2	-0.214225	10.6057	0.00357736	0.0312582
TTC3	-0.214291	8.98505	0.00657829	0.0452901
ABCB10	-0.215885	12.7719	0.00167248	0.0194014
DYNC1LI2	-0.217682	10.3256	0.00396399	0.0333284
LPIN1	-0.219241	12.0314	0.00215516	0.0227898
ANKRD13D	-0.220287	14.5556	0.000930456	0.0137124
SMAP1	-0.220607	11.929	0.00223319	0.0233033
GNG4	-0.221139	8.93996	0.00669443	0.0458368
PSMF1	-0.221508	17.0835	0.0004272	0.00824724
GLUD1	-0.223249	17.7676	0.000349347	0.00720503
PRKN	-0.224248	13.7017	0.00122693	0.0161928
UBL3	-0.224801	9.95181	0.00455347	0.0363288
AGPAT1	-0.226749	9.00038	0.00653931	0.0451495
FARSA	-0.226875	9.61761	0.00516295	0.039161
METTL21A	-0.231977	17.3256	0.000397662	0.00784342
MAP3K13	-0.235267	15.3425	0.000725695	0.0116873
RNPS1	-0.239534	21.896	0.000111762	0.00337979
CHCHD6	-0.239799	23.727	6.99039e-05	0.0024949
CIRBP	-0.240039	8.71086	0.0073206	0.0482514
VPS13A	-0.240331	24.2894	6.0764e-05	0.00223896
RNF168	-0.240358	9.04266	0.00643311	0.0445928
TDP1	-0.240522	9.15684	0.0061557	0.0434177
PLA2G12A	-0.240686	10.6481	0.00352252	0.030973
RPS6KA3	-0.240694	10.0254	0.00443019	0.0357464
TACC1	-0.240823	9.56104	0.00527476	0.0395645
NDUFB9	-0.241087	8.76757	0.0071598	0.0474944
DEAF1	-0.242651	10.7139	0.00343925	0.0304842
UFD1	-0.242739	8.57725	0.00771545	0.0499374
NAF1	-0.242846	11.4902	0.00260459	0.0257105
PLD3	-0.243015	9.58933	0.0052185	0.0393683
MLH3	-0.245219	9.54783	0.00530124	0.0396926
PDE3B	-0.245632	9.30212	0.00582167	0.0419694
PNKD	-0.246068	10.4607	0.00377213	0.0322992
GPR155	-0.246442	14.7283	0.000880639	0.0132014
TMEM9B	-0.247243	10.2637	0.0040555	0.0338125
SIK2	-0.247975	8.64003	0.00752708	0.0490256
ACOT7	-0.248209	23.0787	8.23479e-05	0.002784
PRKAB2	-0.255065	9.77832	0.00485934	0.0378175
PLPPR2	-0.255679	9.0908	0.00631451	0.0441524
ATP11B	-0.256339	14.8549	0.000845953	0.0129315
MTCH2	-0.2567	9.91772	0.00461185	0.0366213
IDS	-0.256909	14.6918	0.000890903	0.0133089
CAMK2B	-0.258	19.1327	0.000236427	0.00564807
CNIH4	-0.258086	9.77898	0.00485813	0.0378175
BZW1	-0.259674	9.87989	0.00467762	0.0368695
EBPL	-0.259741	8.85785	0.00691179	0.0466139
TCAIM	-0.259755	29.5862	1.76159e-05	0.000952577
GNB2	-0.26082	10.8275	0.00330056	0.0297719
CCM2	-0.261966	19.5674	0.000209404	0.00524185
PSAP	-0.263255	9.33161	0.00575632	0.0417114
PDCD2	-0.263346	9.58556	0.00522596	0.0393961
KCTD3	-0.263683	16.6297	0.000489227	0.00898075
NAA20	-0.265231	12.2099	0.0020262	0.021902
COX11	-0.265542	9.91741	0.0046124	0.0366213
VKORC1	-0.265712	8.67736	0.00741747	0.0485687
CPNE1	-0.266895	10.3833	0.00388082	0.0329045
DTD1	-0.268178	20.0844	0.000181574	0.00473109
PSMD5	-0.269604	17.5866	0.000368305	0.00746842
ALG12	-0.270818	8.92161	0.00674233	0.0459898
ZFP90	-0.274254	29.8447	1.664e-05	0.000925706
MORN4	-0.274339	18.6015	0.000274753	0.00622929
RIPK1	-0.274613	9.44905	0.00550402	0.0406002
MLF1	-0.27558	10.9259	0.00318544	0.0292055
ABHD5	-0.276584	12.6085	0.00176775	0.0199928
EGLN1	-0.276985	39.3735	2.44689e-06	0.000245005
SMIM19	-0.27796	8.99932	0.00654199	0.0451531
DLL3	-0.278663	9.38341	0.00564351	0.041115
CHID1	-0.279299	8.64509	0.00751213	0.0489955
FH	-0.28139	8.71641	0.00730469	0.0481617
DNAJB11	-0.281545	11.7154	0.0024061	0.0243944
NDUFA8	-0.282067	8.8831	0.00684411	0.0463817
MLEC	-0.282167	9.71939	0.00496831	0.0382672
GABARAP	-0.283733	9.84096	0.00474637	0.0372291
CLTA	-0.285863	12.1375	0.00207744	0.0222604
AP2M1	-0.2883	11.6807	0.00243563	0.0245713
SSR3	-0.290011	9.59571	0.00520592	0.0393492
LARP6	-0.291291	10.9841	0.00311935	0.0288595
TRIM4	-0.29203	9.07087	0.00636331	0.0442921
NPDC1	-0.292254	13.5957	0.00127045	0.0165271
NDUFA2	-0.292268	10.0077	0.00445945	0.035921
NARF	-0.29283	25.8958	4.11148e-05	0.00171055
ARL6IP1	-0.293079	10.4731	0.00375494	0.0321652
YAE1	-0.293633	12.7399	0.00169069	0.0195367
NHP2	-0.29393	10.8592	0.003263	0.0295477
ADAL	-0.294367	10.8225	0.00330651	0.0297999
ATP6AP1	-0.295401	10.3379	0.00394607	0.0332312
BCAP31	-0.295508	13.4778	0.00132083	0.0169599
CHST12	-0.295634	10.755	0.00338835	0.0302896
INPP5F	-0.296462	27.1807	3.03787e-05	0.00140339
YPEL2	-0.29798	15.3702	0.000719465	0.0116264
NSG2	-0.298095	13.3991	0.0013557	0.0171528
UGP2	-0.30047	29.7529	1.69797e-05	0.000933381
LSM10	-0.300622	8.88733	0.00683285	0.0463504
NEDD8	-0.302788	9.40689	0.00559317	0.0408839
CNIH2	-0.303171	9.58439	0.00522828	0.0393994
NDUFV1	-0.304978	9.66291	0.00507531	0.0387207
LAMTOR4	-0.305475	9.54361	0.00530972	0.0397088
SEPTIN10	-0.305909	26.4168	3.63306e-05	0.00157085
FKBP1A	-0.30643	11.8914	0.0022626	0.0235171
HSPD1	-0.306884	10.776	0.00336273	0.0300992
C12orf76	-0.307159	12.7666	0.00167549	0.0194147
P4HTM	-0.307959	12.7231	0.00170033	0.0195832
YPEL5	-0.308416	9.264	0.00590734	0.0422838
MLLT11	-0.309202	12.4126	0.00188996	0.0208992
METTL9	-0.31262	15.395	0.000713908	0.0115724
MYL6B	-0.313094	12.5749	0.00178809	0.0201424
AKAP13	-0.313216	15.3488	0.000724269	0.011677
LAPTM4A	-0.314026	8.64736	0.00750543	0.0489955
PSMB4	-0.314756	10.2457	0.00408264	0.0339442
PDAP1	-0.315072	12.8173	0.00164702	0.0192125
YWHAB	-0.315152	17.9817	0.000328289	0.00689771
FAM136A	-0.315347	9.07464	0.00635404	0.0442921
ARL6IP5	-0.319305	18.2303	0.000305558	0.00659898
HM13	-0.319925	12.5455	0.00180606	0.0202547
MGAT4A	-0.319987	10.6321	0.00354313	0.0310629
GOLM1	-0.32043	22.2407	0.000102154	0.00318122
RNF157	-0.320624	14.9784	0.000813544	0.0126299
INTS8	-0.320772	21.8068	0.000114409	0.00343999
DESI2	-0.321126	31.9205	1.06414e-05	0.000670759
PIGH	-0.321996	10.9507	0.0031571	0.0290703
RTN1	-0.322374	18.7665	0.00026217	0.00606236
EIF3K	-0.322791	11.2157	0.00287108	0.027298
MAP2K2	-0.324171	11.2742	0.00281185	0.0269701
ABHD17A	-0.324735	14.5341	0.000936902	0.0137686
CCDC18-AS1	-0.326246	9.68902	0.00502555	0.0385306
TRAPPC1	-0.326653	9.23614	0.00597082	0.0425294
CLTB	-0.327178	9.49628	0.00540603	0.040189
CASP3	-0.32751	13.4994	0.00131146	0.0169308
RFK	-0.328772	11.6835	0.00243317	0.024563
SELENOW	-0.331276	18.091	0.00031807	0.0067893
RTCB	-0.331479	11.8142	0.00232434	0.0239374
THAP2	-0.332533	15.491	0.000692899	0.011355
RTL8A	-0.332588	18.655	0.000270602	0.00615531
YWHAQ	-0.333161	13.3136	0.00139469	0.0173938
SLC41A2	-0.333726	17.2209	0.00041015	0.0080142
MRPL14	-0.334722	10.1186	0.00427927	0.0349677
SC5D	-0.335131	20.4943	0.00016238	0.00440742
MAP7D2	-0.335543	9.58737	0.00522238	0.0393833
FZD3	-0.336259	19.5509	0.000210363	0.00525694
PRMT1	-0.336428	9.92419	0.00460072	0.0365803
FNDC4	-0.337532	11.8682	0.00228099	0.0236659
OXNAD1	-0.337825	21.3288	0.000129797	0.00376736
CNN3	-0.339267	22.3024	0.000100529	0.00317351
DYNLRB1	-0.339858	10.5293	0.00367847	0.0318228
POLR2I	-0.339966	9.26368	0.00590806	0.0422838
NDUFS4	-0.340736	12.0629	0.00213175	0.0226338
SEC61B	-0.340806	9.80059	0.00481884	0.0375862
NDUFS6	-0.341159	12.6134	0.00176484	0.0199853
PFN2	-0.345448	19.7903	0.000196872	0.005006
UFC1	-0.345656	12.8621	0.00162229	0.0190408
SUCLG1	-0.346499	11.5731	0.00252946	0.0251707
CHMP2A	-0.347372	10.4143	0.00383678	0.0326489
PIGX	-0.348743	28.6993	2.14681e-05	0.00108595
DMAC1	-0.350792	9.37343	0.00566505	0.0412213
ATP6V0E2	-0.35083	13.9586	0.00112808	0.0153793
MANBA	-0.351193	30.3491	1.49019e-05	0.000852053
CUEDC2	-0.351864	9.27867	0.0058742	0.0421598
CREM	-0.351947	11.6764	0.0024393	0.0245713
SCAMP1	-0.352178	24.6528	5.55558e-05	0.00211001
AC022137.4	-0.354745	16.7348	0.000474032	0.00884601
GLRX5	-0.355343	10.0496	0.00439052	0.035585
ANKRD36B	-0.35535	25.1206	4.95564e-05	0.00192981
CFL1	-0.355836	12.6408	0.00174847	0.0198537
BLVRA	-0.355927	13.7884	0.00119256	0.0159163
CCDC124	-0.356383	15.6448	0.000660627	0.0109461
SRP14	-0.357929	8.77565	0.0071372	0.0474234
STX7	-0.357977	22.2229	0.000102627	0.00319118
APH1A	-0.358592	12.635	0.00175189	0.0198817
GTF3A	-0.35862	11.239	0.0028473	0.0271841
LIAS	-0.358699	13.9476	0.00113214	0.0153845
VPS28	-0.359184	9.90368	0.00463615	0.0366756
GANC	-0.359976	9.80072	0.00481859	0.0375862
SLC39A3	-0.36028	10.5481	0.00365334	0.0317103
PHB2	-0.361145	10.9503	0.00315749	0.0290703
DRAP1	-0.361279	8.59831	0.0076517	0.0496701
PRKD1	-0.361977	11.0278	0.00307077	0.0286245
PRELID1	-0.362266	8.64629	0.00750858	0.0489955
FKBP1B	-0.363019	10.104	0.00430259	0.0350761
SLC9A7	-0.363653	19.7103	0.000201271	0.00507468
PDIA3	-0.363927	26.8199	3.30448e-05	0.00147134
AK1	-0.364623	16.5213	0.000505462	0.00916622
ECH1	-0.365975	10.7367	0.00341089	0.0303867
ARPC3	-0.367231	10.4839	0.00374013	0.0321003
GTF2A2	-0.367504	10.899	0.00321648	0.0293435
HPRT1	-0.367613	22.2989	0.00010062	0.00317351
MRPS26	-0.3679	10.1768	0.0041879	0.0345173
VDAC2	-0.369881	11.6782	0.00243776	0.0245713
ZNF428	-0.369909	18.8311	0.000257417	0.00597888
COX6A1	-0.370762	8.78969	0.00709814	0.0472915
PRKAR2B	-0.370771	9.39307	0.00562274	0.0410419
SQLE	-0.370974	9.56679	0.00526327	0.0395304
AC021851.2	-0.373222	9.80953	0.00480269	0.0375162
ARL2	-0.373736	10.6637	0.00350258	0.0308365
ARL6IP4	-0.374046	8.79809	0.00707488	0.0472117
ERRFI1	-0.375789	16.2975	0.000540875	0.00955987
PDIA6	-0.376136	33.2766	8.02227e-06	0.000550433
CALM3	-0.377013	14.0405	0.00109843	0.0151191
FAM162A	-0.377127	11.1551	0.0029339	0.0277566
MRPL28	-0.377412	12.9896	0.00155415	0.0185535
EIF6	-0.380181	8.77096	0.00715031	0.0474729
RPL36AL	-0.380514	9.48258	0.00543424	0.0403128
BASP1-AS1	-0.38059	11.336	0.00275077	0.0266014
CATSPER2	-0.381298	24.5091	5.75543e-05	0.00216626
HMGCS1	-0.381555	9.20345	0.0060463	0.0428762
NDUFB10	-0.383206	11.6944	0.00242389	0.0244929
EEA1	-0.384823	39.0791	2.58389e-06	0.000253906
NDUFA4	-0.387441	8.84622	0.00694319	0.0467203
POU2F2	-0.388207	10.0599	0.00437362	0.0354756
PPP1R3E	-0.389179	10.5802	0.00361072	0.0314709
NDUFC2	-0.389966	10.5561	0.00364272	0.0316574
COX5A	-0.390637	12.6703	0.00173106	0.0197493
SLC38A1	-0.390984	21.0809	0.000138661	0.00390545
WDR54	-0.391096	16.2987	0.000540671	0.00955987
ATP11C	-0.392317	10.5467	0.00365527	0.0317106
CBR1	-0.394045	9.39114	0.00562689	0.0410435
SNAI3-AS1	-0.394243	21.5114	0.000123668	0.00362972
MYL12B	-0.395004	12.596	0.00177533	0.0200606
LMAN1	-0.395557	13.6757	0.00123745	0.0162664
DKK3	-0.397517	34.3128	6.49584e-06	0.000473653
PTBP3	-0.398373	58.9207	1.07797e-07	2.59296e-05
CCDC28B	-0.400994	13.393	0.00135844	0.0171563
EIF3G	-0.401433	12.2697	0.00198489	0.0216039
PSMA5	-0.402593	10.1509	0.00422832	0.034714
NGRN	-0.403023	13.4774	0.00132101	0.0169599
RPS6	-0.404958	9.50474	0.00538866	0.0400987
LETMD1	-0.404977	10.8686	0.00325189	0.0295109
NDUFV2	-0.406469	19.5253	0.000211865	0.00528449
CADPS	-0.406618	22.8873	8.64699e-05	0.00287231
TIMM17B	-0.408486	12.2579	0.00199302	0.0216365
PRKRA	-0.408961	10.6614	0.00350551	0.0308494
PPDPF	-0.410146	15.9365	0.000603857	0.0102739
UCHL1	-0.410593	16.4697	0.000513389	0.00923264
EPS8	-0.411155	9.54294	0.00531108	0.0397088
FIS1	-0.411514	11.7468	0.00237979	0.0242936
MANF	-0.412289	16.0814	0.000577669	0.00994151
SSR4	-0.412525	10.5059	0.00371019	0.0319519
CANX	-0.413179	26.9774	3.1851e-05	0.00143311
LAGE3	-0.413303	9.57245	0.00525199	0.0395128
CCNYL1	-0.413494	13.3759	0.00136617	0.0172228
PTMA	-0.417031	11.4716	0.00262168	0.0257352
RBFOX3	-0.417116	16.1492	0.000565833	0.00983487
TSEN15	-0.417166	14.3465	0.000994982	0.0141839
NQO2	-0.417636	42.1596	1.48011e-06	0.000169258
NOS1AP	-0.418559	23.1407	8.10597e-05	0.00275827
MEA1	-0.420776	13.9517	0.00113061	0.0153845
ATP6V0C	-0.421623	29.5583	1.77248e-05	0.000955998
MYRIP	-0.422353	10.0761	0.00434746	0.0353592
MCRIP1	-0.422487	14.0223	0.00110495	0.0151628
EDF1	-0.422752	9.57278	0.00525132	0.0395128
OSBPL6	-0.422972	12.8736	0.00161603	0.0190206
CD99L2	-0.423141	11.7993	0.0023365	0.0240275
SGIP1	-0.424238	25.2512	4.80115e-05	0.00189216
PEBP1	-0.424508	14.236	0.00103105	0.0145006
SCCPDH	-0.424598	14.7888	0.000863866	0.0130717
NDUFA7	-0.425146	9.76652	0.00488094	0.0379152
MRPL12	-0.4258	13.3063	0.00139809	0.0173957
ENDOG	-0.425968	16.3043	0.000539755	0.00955622
THOC3	-0.427239	10.4829	0.00374155	0.0321003
ACADM	-0.427252	13.7607	0.0012034	0.0160013
SCN3B	-0.427295	44.0154	1.07202e-06	0.000137339
OCIAD2	-0.427299	11.1036	0.00298847	0.0280214
NIPSNAP2	-0.431007	38.0738	3.11869e-06	0.00028376
PLPPR3	-0.431144	18.881	0.000253806	0.00592301
FDPS	-0.431539	9.50765	0.00538271	0.0400773
MCF2	-0.431673	20.2672	0.000172722	0.00458701
NDUFB8	-0.432455	18.5309	0.000280341	0.0062879
ATP6V1F	-0.433967	13.6854	0.00123351	0.0162554
DCTN3	-0.434161	15.3856	0.000716014	0.0115969
COX7A2L	-0.434884	12.7276	0.00169771	0.0195746
CRELD2	-0.43512	17.9369	0.000332575	0.00695734
BIN1	-0.435571	32.5564	9.31245e-06	0.000612836
FTH1	-0.435971	13.1425	0.00147657	0.0179548
ERBIN	-0.437176	22.1365	0.000104958	0.00324035
ARPC5	-0.438492	17.0588	0.000430343	0.00830026
SASS6	-0.438941	11.3858	0.00270256	0.0262931
LAMTOR1	-0.439496	9.94948	0.00455744	0.0363466
TIAM1	-0.441493	10.3963	0.00386229	0.0328028
DNAJC6	-0.443018	29.8347	1.66766e-05	0.000925706
XBP1	-0.443383	11.4748	0.00261874	0.0257352
COPE	-0.443472	16.6009	0.00049348	0.00904297
UNC13A	-0.444421	20.5153	0.000161457	0.00438805
HILPDA	-0.445894	12.2814	0.00197696	0.0215703
ATRAID	-0.446072	9.0722	0.00636004	0.0442921
LDLR	-0.446224	10.4743	0.00375332	0.0321645
ATP1A1	-0.446934	47.5037	5.99073e-07	9.28652e-05
GPR85	-0.447209	13.2952	0.00140326	0.0174151
APLP2	-0.447739	22.4125	9.77045e-05	0.00313118
PRDX5	-0.449971	10.3151	0.00397941	0.0334044
NMRAL1	-0.451227	29.783	1.68674e-05	0.000931356
GCSH	-0.453596	14.2277	0.00103383	0.0145299
ZNF823	-0.454712	12.2618	0.00199033	0.0216365
ATP6V0B	-0.457316	22.1631	0.000104234	0.00322678
ZNF681	-0.457457	8.99044	0.00656453	0.0452341
PARK7	-0.457775	14.8758	0.000840376	0.0128674
COX8A	-0.458292	11.7742	0.00235709	0.0241561
HSPB11	-0.459647	24.1226	6.33307e-05	0.00231295
MZT2B	-0.460137	17.3166	0.000398725	0.0078496
MAGI1	-0.46041	12.6888	0.00172022	0.019704
AP2S1	-0.460481	17.6451	0.000362059	0.00737565
IFFO2	-0.460849	12.3157	0.00195379	0.0213956
BTF3	-0.462954	11.8396	0.00230388	0.0238457
C19orf53	-0.464506	10.7975	0.00333656	0.0299675
CCNI	-0.467208	12.5224	0.00182037	0.0203716
TRIM69	-0.467405	24.3278	6.01882e-05	0.00223326
HSP90B1	-0.468044	27.6567	2.7214e-05	0.00128848
DUSP4	-0.468566	8.8779	0.006858	0.0463966
HINT1	-0.470936	13.7756	0.00119754	0.0159522
RPS2	-0.475655	12.5553	0.00180004	0.0202217
TCEA2	-0.477631	17.5877	0.000368188	0.00746842
KLF6	-0.478364	18.1919	0.000308954	0.00663806
PHYHIPL	-0.479789	36.6172	4.11982e-06	0.000346474
FADS1	-0.479878	46.3893	7.19079e-07	0.000105232
TBCA	-0.480132	26.5374	3.53115e-05	0.00154595
PUDP	-0.480766	9.67992	0.00504282	0.0385713
SERF2	-0.481045	9.81543	0.00479205	0.0374611
TIMM13	-0.481114	17.4084	0.000388086	0.00772732
CHCHD10	-0.481202	10.3728	0.0038958	0.0329828
RPL8	-0.48131	10.6917	0.00346708	0.030653
C1orf122	-0.4829	13.3651	0.00137105	0.0172359
LIN7B	-0.484873	14.4607	0.00095918	0.0139588
FXYD7	-0.485189	40.7169	1.91472e-06	0.00020237
PARD6B	-0.485343	22.1884	0.000103551	0.0032104
TMEM147	-0.486496	16.6875	0.000480803	0.00889897
SEC11C	-0.487118	14.3041	0.00100867	0.0143073
CHML	-0.490336	18.2921	0.000300179	0.00658343
UBB	-0.49196	18.0889	0.000318264	0.0067893
HEXB	-0.492434	19.2912	0.000226157	0.00553543
SELENOH	-0.493066	14.6939	0.000890311	0.0133089
BAD	-0.493079	22.0667	0.000106887	0.00327021
GABPB1-AS1	-0.493428	20.4203	0.000165673	0.00445346
NUDT2	-0.497076	12.4005	0.00189781	0.020959
PGAM1	-0.498826	18.237	0.00030497	0.00659898
PRDX2	-0.501003	18.4833	0.00028418	0.00633337
SNRPB	-0.501378	17.8697	0.000339127	0.00704758
ATP2B1	-0.50247	29.4248	1.82565e-05	0.000974628
SCG5	-0.504162	11.298	0.00278816	0.0268227
TMEFF1	-0.504447	61.1224	7.96808e-08	2.00901e-05
NDUFAF3	-0.506507	14.8008	0.000860573	0.0130407
GPAA1	-0.507341	13.449	0.00133349	0.017071
TUBA1C	-0.5076	18.5185	0.000281338	0.0062879
ZNF280C	-0.508403	10.9366	0.00317315	0.0291631
ZDHHC9	-0.510313	9.73349	0.00494201	0.0381488
RBM41	-0.516443	8.81024	0.00704138	0.0470482
AP3B1	-0.517142	42.8154	1.31922e-06	0.000156096
MICOS13	-0.518751	13.2246	0.00143665	0.0176091
ATP5MC3	-0.519827	19.1995	0.000232037	0.00561325
CHMP2B	-0.521709	9.4355	0.0055325	0.0406761
PGRMC1	-0.523291	9.28043	0.00587025	0.0421598
PLEKHJ1	-0.52435	16.9971	0.000438307	0.00839968
SOD1	-0.524881	12.8664	0.00161993	0.0190259
MRPL17	-0.526841	16.88	0.000453871	0.00858785
CYC1	-0.52937	11.7228	0.00239994	0.0243567
CHPF	-0.53028	10.3603	0.00391372	0.0330648
KDM3A	-0.531157	22.0394	0.000107651	0.0032814
UBA1	-0.5312	11.4089	0.00268058	0.0261157
GUK1	-0.531332	15.8164	0.000626563	0.0105233
CFL2	-0.534806	10.5175	0.00369443	0.0318949
CASK	-0.53549	13.7044	0.00122583	0.0161928
OFD1	-0.538743	11.2622	0.00282384	0.027037
LINC00471	-0.539955	13.671	0.00123937	0.0162713
AC090825.1	-0.539975	9.89486	0.00465148	0.0367327
HSBP1	-0.541656	9.9733	0.00451708	0.036218
GLCE	-0.543924	11.107	0.00298482	0.0280214
PKM	-0.545402	41.4704	1.67256e-06	0.000186179
ATP1B1	-0.54684	19.8163	0.000195465	0.00497627
ENO2	-0.547928	55.9608	1.64026e-07	3.69093e-05
ZDHHC4	-0.548204	33.0379	8.42683e-06	0.000568865
SLC1A6	-0.550234	46.5598	6.99139e-07	0.000103467
HSD17B12	-0.550357	44.1819	1.04193e-06	0.000134596
RPS6KA6	-0.550689	19.2259	0.000230327	0.00560472
TRPC3	-0.551857	12.0202	0.00216354	0.0228323
CRB1	-0.55613	29.1306	1.94908e-05	0.00101212
ACTB	-0.556734	21.4828	0.000124605	0.00365006
NABP2	-0.556747	17.3871	0.000390524	0.00775379
HSPA1B	-0.557047	9.90014	0.0046423	0.0367017
INSIG1	-0.557592	13.1176	0.0014889	0.0180573
NECTIN3	-0.559901	10.2263	0.00411198	0.0340528
SLC25A14	-0.559984	9.52876	0.00533974	0.0398519
C4orf3	-0.56013	11.1419	0.00294776	0.0278507
BCAS4	-0.5615	33.2375	8.08712e-06	0.000553069
ALDH2	-0.571142	20.5667	0.000159224	0.00434998
ZNF436-AS1	-0.571754	13.4192	0.0013467	0.0171427
CAPN1	-0.572404	61.8481	7.22541e-08	1.89551e-05
DIAPH2-AS1	-0.572828	9.15952	0.00614935	0.0433876
PTPRO	-0.573294	19.8247	0.000195009	0.00497071
ARMCX1	-0.577436	20.7185	0.000152828	0.00421374
WDR78	-0.577533	8.88199	0.00684709	0.0463869
ARHGAP26	-0.578652	11.1874	0.0029002	0.0275125
DNM3	-0.581386	89.6812	2.88747e-09	1.74919e-06
SLC35F1	-0.582131	25.7525	4.2549e-05	0.00174593
TAB3	-0.582657	9.67252	0.00505693	0.038651
ACTG1	-0.583462	15.0788	0.000788214	0.0123743
HSPA5	-0.58507	38.4521	2.90449e-06	0.000270594
EFNB1	-0.586213	8.75419	0.00719739	0.0476642
ELMOD1	-0.588278	11.9996	0.00217909	0.0229617
PRXL2A	-0.588572	38.0812	3.11433e-06	0.00028376
RAC3	-0.589322	17.7634	0.000349773	0.00720503
BSCL2	-0.591898	15.8794	0.000614529	0.0103879
VEGFA	-0.592128	18.996	0.000245697	0.00579674
AC079142.1	-0.593523	18.5705	0.000277194	0.00627118
C4orf47	-0.593611	10.2354	0.00409817	0.0340005
TMSB15B-AS1	-0.593764	10.278	0.00403423	0.0336889
DNAJC3-DT	-0.597858	11.6382	0.00247218	0.02473
RAB9A	-0.602108	12.632	0.00175371	0.0198915
NDN	-0.602602	14.7935	0.000862587	0.0130618
ROBO1	-0.602677	68.9934	2.87989e-08	9.69223e-06
SEC23A	-0.604179	50.1277	3.94254e-07	7.0481e-05
NRIP1	-0.606195	14.5433	0.00093414	0.0137505
AC091887.1	-0.607898	42.8606	1.30887e-06	0.000156096
OCRL	-0.608115	8.79166	0.00709266	0.0472701
RPL9	-0.608828	17.9347	0.00033279	0.00695734
CEP120	-0.609525	27.135	3.07031e-05	0.00140621
C11orf1	-0.611612	14.8883	0.000837041	0.0128422
DDIT4	-0.612248	11.338	0.00274883	0.0266014
LPP	-0.612303	20.1718	0.000177278	0.00466554
METTL26	-0.613699	21.6273	0.000119941	0.00356536
GNG3	-0.619404	13.2142	0.00144165	0.0176327
AL596087.2	-0.624297	17.9971	0.00032682	0.00688159
AC004540.1	-0.626636	27.0638	3.12159e-05	0.00142012
COX4I1	-0.626675	16.676	0.000482463	0.00891131
AL157400.3	-0.629714	15.6155	0.000666655	0.0110198
COMTD1	-0.629967	14.0658	0.00108946	0.0150291
SYT4	-0.631796	13.163	0.00146648	0.0178841
MPPED2	-0.635123	27.8286	2.61609e-05	0.00125855
SLC2A3	-0.636996	8.75808	0.00718644	0.0476392
STMP1	-0.637161	17.4928	0.000378582	0.0076081
AC145124.1	-0.637937	8.63592	0.00753924	0.0490874
MTCL1	-0.640185	63.1671	6.06145e-08	1.73764e-05
PRNP	-0.645909	29.2746	1.88755e-05	0.000994563
UBASH3B	-0.650737	15.1253	0.000776788	0.0122408
MIF	-0.651386	14.3428	0.000996199	0.0141916
TXN	-0.654221	11.403	0.00268614	0.0261577
IQSEC3	-0.654697	14.44	0.000965556	0.0140213
DNPH1	-0.655086	40.7288	1.9106e-06	0.00020237
RBBP7	-0.659162	10.5664	0.00362896	0.0315772
ACSL4	-0.667305	12.2063	0.00202876	0.0219183
BEX4	-0.670626	9.26656	0.00590155	0.0422806
DCX	-0.674575	11.6476	0.00246407	0.0246844
ZFYVE28	-0.681664	15.8556	0.000619051	0.0104475
BNIP3	-0.683334	10.2579	0.00406422	0.0338688
SOCS2	-0.68974	19.5083	0.000212868	0.0052969
PREX2	-0.696959	15.4334	0.000705424	0.0114965
KLHL15	-0.696997	11.0615	0.0030339	0.0283693
RECK	-0.700774	36.7599	4.00772e-06	0.000343728
PLCB1	-0.703762	34.0164	6.8972e-06	0.000494308
ZEB1	-0.704048	9.38292	0.00564455	0.041115
DNER	-0.706426	10.3424	0.00393953	0.0332028
FTL	-0.706657	10.2114	0.00413473	0.0342142
AC091946.1	-0.707111	14.4101	0.000974862	0.0140781
L3MBTL3	-0.714452	20.1226	0.000179683	0.00469441
TCEAL8	-0.725222	9.85836	0.0047155	0.0370564
TRIM9	-0.725239	29.314	1.87108e-05	0.000991296
APOO	-0.730645	12.2209	0.00201856	0.0218307
MIR124-2HG	-0.731349	13.7077	0.00122452	0.016188
CDK16	-0.736319	13.8615	0.00116439	0.0156501
TPI1	-0.743434	32.2129	1.00062e-05	0.000647161
C2orf74	-0.746282	10.8937	0.00322262	0.0293435
TCEAL5	-0.752796	8.81606	0.00702538	0.0470114
CHD7	-0.757311	15.4147	0.000709544	0.0115106
GNAL	-0.759636	141.11	4.15588e-11	5.39329e-08
PAK3	-0.761853	9.28873	0.00585161	0.0421102
FXN	-0.763105	18.9012	0.000252363	0.00590739
MZT2A	-0.770039	76.4952	1.18257e-08	4.49958e-06
TUSC1	-0.772204	24.5625	5.68021e-05	0.00214566
LINGO2	-0.774581	43.7432	1.12331e-06	0.000140764
PATJ	-0.774727	33.5424	7.59647e-06	0.00053053
GPX4	-0.774803	19.0665	0.000240873	0.00572351
DIAPH2	-0.781336	11.9786	0.002195	0.0230945
PRKG1	-0.781498	45.6963	8.06796e-07	0.000113314
TSBP1-AS1	-0.783529	34.5594	6.18116e-06	0.000455469
ANKRD37	-0.784722	34.2588	6.56699e-06	0.000475527
GABRB1	-0.791555	17.2458	0.000407145	0.00796292
MSL3	-0.796819	11.931	0.00223163	0.0233033
SRI	-0.798636	18.4162	0.000289686	0.00642189
MID1	-0.798708	12.4496	0.00186617	0.0207229
NRG2	-0.79983	10.8487	0.00327539	0.0296265
PDE4B	-0.800785	17.3304	0.000397098	0.00783969
LINC02018	-0.806653	50.7491	3.5788e-07	6.68692e-05
NR6A1	-0.806846	63.9881	5.44128e-08	1.62456e-05
AL078604.4	-0.809991	39.642	2.32883e-06	0.00023658
RPS4X	-0.812647	9.57206	0.00525277	0.0395128
EIF1AX	-0.812691	12.9654	0.00156681	0.0186406
ZCCHC18	-0.816877	10.4061	0.00384836	0.0327023
ARL4C	-0.817883	14.9829	0.000812402	0.0126299
TCEAL3	-0.834666	8.99394	0.00655564	0.0452026
PLEKHB2	-0.83503	21.536	0.000122865	0.00362141
KCNH5	-0.847372	20.4253	0.000165445	0.00445346
FRMPD4	-0.849149	21.4518	0.000125633	0.00366977
DARS	-0.855145	34.7902	5.90179e-06	0.000441095
PPP1R3C	-0.863498	9.42721	0.00555	0.0407448
MIR181A2HG	-0.863937	23.516	7.37123e-05	0.00257096
DUT	-0.864609	25.4928	4.52883e-05	0.00183672
TSHZ1	-0.879007	31.9788	1.05113e-05	0.00067064
ENO1	-0.887499	25.5058	4.51469e-05	0.00183454
PGK1	-0.88921	14.9239	0.000827667	0.0127451
PRPS2	-0.892082	10.4574	0.00377658	0.0323121
SMDT1	-0.912084	23.6395	7.14564e-05	0.00251322
DSEL	-0.912725	17.5407	0.000373293	0.00753807
HS6ST2	-0.912845	8.78271	0.00711754	0.0473605
PRKX	-0.919926	12.5819	0.00178384	0.0201242
SPECC1	-0.925941	18.9192	0.000251079	0.00589106
PDK3	-0.941857	18.5329	0.000280179	0.0062879
TSC22D3	-0.952038	12.4626	0.00185791	0.0206921
LDHA	-0.966088	28.5623	2.21408e-05	0.0011138
AC098829.1	-0.967306	31.8451	1.08122e-05	0.000675501
PIP5K1B	-0.96977	12.7679	0.00167475	0.0194147
TENM1	-0.998892	31.9322	1.06151e-05	0.000670759
ETFA	-0.998971	74.0278	1.57245e-08	5.77309e-06
DHRS7	-1.00388	25.2132	4.84551e-05	0.00190435
PDE4D	-1.00465	83.4775	5.48201e-09	2.60732e-06
PCDH19	-1.00819	172.44	5.83197e-12	1.52557e-08
GAPDH	-1.01597	14.5084	0.000944619	0.0138103
AC112236.1	-1.02118	23.7699	6.91562e-05	0.00248665
LINC01138	-1.02334	18.0425	0.000322561	0.00685999
NRG1	-1.03382	15.972	0.00059732	0.010184
SMS	-1.03916	15.5027	0.000690388	0.0113227
BRINP2	-1.04171	12.2693	0.0019852	0.0216039
PCAT7	-1.04472	19.6293	0.000205837	0.00516492
PPP1R14C	-1.04594	36.7895	3.98485e-06	0.000343173
AF106564.1	-1.07691	21.6577	0.000118984	0.00354698
FBXW4	-1.07783	111.409	3.93947e-10	3.43505e-07
AL122014.1	-1.09228	9.87061	0.00469391	0.0369701
GABRA4	-1.09579	13.4173	0.00134753	0.0171427
AC051619.5	-1.09937	9.66362	0.00507395	0.0387207
CGRRF1	-1.11197	13.2571	0.00142115	0.0175047
EPCAM-DT	-1.12305	46.7965	6.72432e-07	0.000101237
TCEAL7	-1.13457	12.6518	0.00174197	0.0198223
LHFPL2	-1.1557	23.9882	6.54848e-05	0.0023833
AC026585.1	-1.15805	11.1203	0.0029706	0.0279485
RND3	-1.16089	8.69122	0.00737721	0.048404
SPINK5	-1.16129	9.72475	0.00495831	0.0382182
IAH1	-1.16508	155.488	1.61621e-11	2.81854e-08
MCC	-1.1702	23.1265	8.13521e-05	0.00275925
PRDX4	-1.17425	11.3224	0.00276408	0.0266578
BCAT1	-1.17796	11.903	0.00225347	0.0234557
TMSB4X	-1.18645	15.729	0.00064367	0.0107161
RASGEF1B	-1.18794	12.814	0.00164885	0.0192125
TANC1	-1.21142	31.8445	1.08134e-05	0.000675501
IL1RAPL1	-1.24299	49.3504	4.45543e-07	7.45909e-05
AKR1E2	-1.29901	37.5721	3.4298e-06	0.00030285
AC120193.1	-1.31047	8.88552	0.00683768	0.0463681
TRPM3	-1.3148	55.4936	1.7552e-07	3.82616e-05
SATL1	-1.33532	77.4918	1.05617e-08	4.24983e-06
KCNMB2	-1.40748	11.4929	0.0026021	0.025698
PNPLA4	-1.40758	23.6834	7.06729e-05	0.00249826
RORB	-1.4387	50.1158	3.9499e-07	7.0481e-05
PIR	-1.44661	12.8368	0.00163617	0.01915
DPP7	-1.46097	43.9568	1.08286e-06	0.000137339
AC106791.1	-1.48886	28.4164	2.28831e-05	0.00114018
BBOX1-AS1	-1.53138	10.6944	0.00346367	0.0306401
PAM	-1.53474	14.5404	0.00093501	0.0137505
RORB-AS1	-1.55901	27.1248	3.07758e-05	0.00140621
DPF3	-1.60126	67.9491	3.27895e-08	1.07216e-05
NEFM	-1.76127	12.9738	0.00156243	0.0186096
BX890604.2	-1.79615	154.123	1.76196e-11	2.83635e-08
CUX2	-1.85656	35.5668	5.05826e-06	0.000394979
POU3F2	-1.89915	18.2839	0.000300879	0.0065863
COMT	-1.9608	53.1066	2.4975e-07	5.17477e-05
CHRDL1	-2.10267	19.1762	0.000233559	0.00563168
SLC5A8	-2.11425	15.8664	0.000617002	0.0104213
PKIB	-2.17606	15.4766	0.000696004	0.0113969
ALCAM	-2.17668	21.0869	0.000138438	0.00390443
NRP1	-2.47814	17.9349	0.000332765	0.00695734
ZMAT4	-2.56738	51.9858	2.95903e-07	5.78725e-05
FIRRE	-2.82797	31.9332	1.06127e-05	0.000670759
NEAT1	-3.06226	11.5052	0.0025908	0.0256455
AC079052.1	-3.0736	9.95354	0.00455054	0.0363285
AC021504.1	-3.39366	11.2909	0.00279516	0.0268569
SLCO1A2	-3.68011	13.2676	0.00141622	0.0174748
AL162493.1	-5.75375	21.7967	0.000114711	0.00344414
AC114930.1	-6.06354	13.5951	0.00127071	0.0165271
C5orf17	-6.48268	12.4003	0.0018979	0.020959
LRRC61	-7.00341	12.3321	0.00307716	0.028638

## Sheet: Table S2 EX2
Gene Name	LogFC	F	P Value	FDR
MTRNR2L1	3.93059	192.142	1.07425e-12	4.20397e-09
ARL17B	3.05734	76.9348	8.11628e-09	3.52914e-06
TTR	2.96954	12.1837	0.00196056	0.027559
HLA-DMA	2.58213	363.363	1.2038e-15	2.35547e-11
GRM7-AS3	2.46235	24.2824	5.49345e-05	0.0025056
TRPC6	2.39549	26.4633	3.20767e-05	0.00172905
LEF1	2.37264	49.7601	3.34513e-07	7.03809e-05
LINC02663	2.33827	38.3302	2.50451e-06	0.000293448
KANSL1-AS1	2.23533	32.8987	7.50053e-06	0.000624049
FAM242A	2.22193	107.834	3.49881e-10	3.8034e-07
AC095056.1	2.05195	27.033	2.79857e-05	0.00158724
GABRG3-AS1	1.97696	34.001	5.95161e-06	0.000536658
HLA-C	1.96634	17.0495	0.000403986	0.00951238
TMEM132D	1.92039	24.0696	5.79765e-05	0.00258411
AC004054.1	1.84919	112.837	2.25944e-10	2.94736e-07
AC074124.1	1.83231	44.2414	8.46161e-07	0.000141511
KHDRBS3	1.74719	78.7733	6.55888e-09	2.98459e-06
HSD17B11	1.74507	116.058	1.71968e-10	2.94736e-07
SAXO2	1.73364	253.875	5.74236e-14	4.72792e-10
SNCA	1.67076	83.0312	4.06333e-09	2.52479e-06
ADAMTS5	1.6679	26.2062	3.41314e-05	0.00180989
ADAMTS3	1.65667	18.6264	0.000253377	0.00696323
PRSS55	1.57515	24.3752	5.36623e-05	0.00245904
GRM1	1.50952	27.8237	2.32204e-05	0.00140233
GABRG3	1.50613	19.0676	0.000223141	0.00641144
NPTX1	1.43807	29.5875	1.54778e-05	0.00106265
AC068931.1	1.36806	10.6322	0.00342214	0.0385055
TMPRSS11A	1.35998	108.248	3.37243e-10	3.8034e-07
CCSER1	1.33341	46.6855	5.55807e-07	0.000104572
SDK1	1.31573	28.3339	2.06191e-05	0.00130146
ZFPM2-AS1	1.30639	32.3605	8.41176e-06	0.000669077
ACMSD	1.30554	81.0903	5.04201e-09	2.66421e-06
NTNG2	1.30007	99.2198	7.74001e-10	7.57244e-07
ST3GAL1	1.29942	16.392	0.000493683	0.0109028
OCA2	1.29473	13.6514	0.00118763	0.0195709
GPRIN3	1.27573	48.2006	4.31559e-07	8.36072e-05
KIF26A	1.25914	33.9789	5.97901e-06	0.000536658
HMGA2-AS1	1.23297	29.673	1.51822e-05	0.00105095
DOCK1	1.23078	113.758	2.08842e-10	2.94736e-07
GPC6-AS1	1.22083	27.9068	2.27734e-05	0.00138818
AC104827.1	1.19814	22.131	9.59001e-05	0.00362254
PCOLCE2	1.19294	41.309	1.43109e-06	0.000197181
HMGA2	1.18793	30.5648	1.24381e-05	0.000925383
TGIF2	1.18694	39.3142	2.07546e-06	0.000255412
RPS26	1.17982	43.1583	1.02455e-06	0.000159975
LINC00685	1.17902	83.8723	3.70516e-09	2.41663e-06
LINC01322	1.16607	18.8446	0.000237896	0.00668901
CCNT2-AS1	1.15896	94.009	1.28661e-09	1.04896e-06
TMPRSS11D	1.15776	74.5467	1.07685e-08	4.38975e-06
TNS3	1.13425	18.9005	0.0002341	0.00663859
BCL11B	1.12491	15.5688	0.000637919	0.0128815
GRIK4	1.1163	33.9219	6.05029e-06	0.000540575
AL139383.1	1.11271	34.5193	5.34695e-06	0.000507882
ZFPM2	1.09294	23.4407	6.80907e-05	0.00286523
CEMIP	1.09051	17.8352	0.000319416	0.00819137
PTPN13	1.08803	113.524	2.13053e-10	2.94736e-07
AP005059.2	1.07165	11.2746	0.00270744	0.033341
NUDT9	1.03553	154.047	1.0346e-11	3.374e-08
TACR1	1.0248	49.0806	3.73519e-07	7.73852e-05
BCL2	1.00524	73.9552	1.15623e-08	4.61712e-06
KCNH8	1.00161	27.405	2.56232e-05	0.00148774
GNRHR	0.998016	16.1799	0.000527079	0.0113458
MIR4300HG	0.994241	23.789	6.22705e-05	0.00270766
GLB1L2	0.982292	17.9796	0.000306077	0.0079326
FAM13A	0.97667	34.0275	5.91902e-06	0.000536658
HK3	0.976113	21.4169	0.00011611	0.00412326
ADAMTS19	0.971801	13.4563	0.00126779	0.0203097
AC132153.1	0.958939	15.9152	0.00057227	0.0120017
NFIA-AS2	0.948076	9.71295	0.00483069	0.0479435
SYT4	0.943915	16.3595	0.000498638	0.0109862
B3GAT1	0.939817	17.0676	0.000401782	0.00947189
LRRIQ1	0.938413	26.3317	3.31109e-05	0.00176718
AC004160.1	0.929922	21.0445	0.000128453	0.00440183
Z99496.2	0.928843	24.5806	5.09601e-05	0.0023798
KCND2	0.928644	45.9554	6.29152e-07	0.000117244
AC010974.2	0.925171	33.3939	6.75626e-06	0.000579823
KIT	0.907963	14.2625	0.00097043	0.0171158
PRKCA-AS1	0.907193	41.2372	1.45005e-06	0.000197181
SLC44A5	0.900652	14.3306	0.000949039	0.0168663
KLHL8	0.896907	211.28	3.99251e-13	1.95304e-09
EPHA4	0.893141	42.9852	1.05667e-06	0.000161278
LRRC37A2	0.890699	42.251	1.20562e-06	0.000176657
FAM118A	0.889414	55.0148	1.47478e-07	3.60714e-05
PLCH1	0.869109	37.4829	2.95179e-06	0.000328169
AL391069.2	0.863431	14.7733	0.000822011	0.0153841
FAT4	0.85268	12.2743	0.00189949	0.0269719
PRSS51	0.842881	10.9415	0.00305515	0.0360991
AC007952.4	0.836797	14.6075	0.000867274	0.0158846
AC092691.3	0.836324	11.4995	0.00249739	0.0317314
SHB	0.833922	13.5186	0.00124156	0.020094
TSHR	0.812352	16.4884	0.000479266	0.0106445
AL136366.1	0.801798	20.7502	0.000139221	0.00456913
PREX1	0.798712	16.7623	0.000440763	0.0100681
AL354733.3	0.796373	14.7719	0.000822393	0.0153841
AFF1	0.790865	52.4291	2.19071e-07	4.92708e-05
DLGAP1-AS4	0.789519	13.3268	0.00132423	0.0208625
AC005400.1	0.786491	21.999	9.93253e-05	0.00369486
EDDM13	0.786271	13.4541	0.00126872	0.0203097
AC027288.3	0.783601	36.8983	3.31081e-06	0.000357915
FOXO6	0.778799	13.3429	0.00131704	0.0207995
AP001825.1	0.775761	12.9146	0.00152295	0.0230468
GRAMD1B	0.769748	17.7486	0.00032771	0.00830608
AC092120.3	0.769334	25.2005	4.3664e-05	0.00213061
AC015802.6	0.76582	17.1524	0.000391631	0.00928853
CAP2	0.762167	15.7754	0.000597825	0.0123654
ANTXR2	0.75603	23.9874	5.92e-05	0.00261097
EVI2B	0.735786	14.0272	0.00104845	0.0179799
GRM3	0.735425	33.534	6.56062e-06	0.000570541
UBA6-AS1	0.734622	27.9252	2.26757e-05	0.00138715
DISC1	0.733934	16.0821	0.00054331	0.0116058
EFS	0.731476	69.8158	1.92615e-08	7.11113e-06
PLBD2	0.731039	20.8626	0.000134999	0.00448476
PRKCA	0.729827	14.683	0.000846325	0.0156354
AC106818.2	0.728813	37.4983	2.94293e-06	0.000328169
PYURF	0.722342	35.2595	4.59615e-06	0.000452892
LINC01811	0.722098	12.2233	0.00193358	0.0273172
AC009107.2	0.719187	9.8582	0.00457106	0.0465016
DPYD-AS1	0.718554	13.0849	0.00143714	0.0221421
SPDYE1	0.711176	10.9183	0.00308109	0.0362523
ARHGEF10	0.704195	10.8279	0.0031847	0.0369357
SERINC5	0.695672	9.73755	0.00478562	0.0475814
HERC3	0.69367	13.244	0.00136173	0.0211972
NCKAP5	0.692139	17.0106	0.000408771	0.00956749
FSIP1	0.689956	14.7525	0.000827544	0.0154215
CCDC65	0.683799	60.2908	6.8453e-08	1.99914e-05
SHANK2-AS1	0.680315	9.68009	0.00489166	0.0483654
AC091564.5	0.676467	15.5971	0.000632255	0.0128288
ANKDD1A	0.67464	34.4155	5.4625e-06	0.000513869
AC090709.1	0.673413	36.222	3.78644e-06	0.000392241
FAM13A-AS1	0.659402	16.6671	0.000453759	0.0102171
AC011900.1	0.659376	16.8755	0.000425847	0.00984935
SULF2	0.658333	13.6576	0.0011852	0.0195538
UNC5A	0.645649	17.6463	0.000337817	0.00842047
RHBDL2	0.642353	13.7887	0.00113457	0.0190396
HLCS	0.642218	28.0518	2.20157e-05	0.0013763
AC068725.1	0.639752	12.768	0.00160133	0.0238095
SSTR2	0.633233	22.1097	9.64437e-05	0.00362467
CAMKMT	0.628011	17.5664	0.000345946	0.00854688
IGF2BP2-AS1	0.613082	24.1411	5.6934e-05	0.00256585
AL138760.1	0.612223	19.3982	0.000203066	0.00605472
WASHC1	0.607408	30.4698	1.2703e-05	0.000934432
NEO1	0.606244	11.0637	0.00292225	0.0351183
AASS	0.604446	10.117	0.00414555	0.0436107
AP002370.2	0.598573	15.071	0.000747085	0.0144735
CCDC148	0.598355	17.6766	0.000334789	0.00838276
AL390774.2	0.598009	22.6475	8.36811e-05	0.00329454
AC069437.1	0.597538	10.3983	0.00373187	0.0408626
SPICE1	0.592662	22.9913	7.64919e-05	0.00310778
AL133480.1	0.59194	21.1752	0.000123966	0.00433722
IFI44	0.586885	14.5297	0.000889437	0.0161594
KANSL1	0.586398	58.6819	8.60411e-08	2.40509e-05
ZNF605	0.585605	18.1717	0.000289279	0.00763876
AC117834.1	0.576215	9.53171	0.00517765	0.0499808
NR2F1	0.569123	10.7162	0.00331795	0.0377567
FRMD3	0.566784	11.249	0.00273263	0.0334492
PIPOX	0.561309	14.4286	0.000919175	0.0165245
AP001442.1	0.557644	21.5311	0.000112589	0.0040333
AF107885.2	0.552564	11.9918	0.00209709	0.0287351
AC007666.2	0.55174	13.7156	0.00116251	0.0192933
AC023389.1	0.549838	23.2232	7.20236e-05	0.00298578
AL157938.2	0.546421	20.4186	0.000152548	0.00488527
RPS29	0.543405	10.2718	0.00391203	0.0421513
GALNT13	0.542767	10.3412	0.00381198	0.0414384
SNX24	0.540778	29.4688	1.58991e-05	0.00108775
AC023424.3	0.540541	15.8709	0.000580248	0.0121042
TEAD2	0.537722	13.6145	0.00120236	0.0196932
AC012358.3	0.536211	11.9929	0.00209624	0.0287351
SMCR5	0.536071	11.7023	0.00232313	0.0304669
TCF4-AS2	0.535919	9.53289	0.00517531	0.0499808
FANCL	0.532208	26.5661	3.12923e-05	0.00171512
AC010275.1	0.531526	10.1156	0.0041478	0.043611
KDM4A-AS1	0.528925	29.9579	1.42398e-05	0.00101194
AC091826.2	0.528922	16.1803	0.000527017	0.0113458
AC027018.1	0.528525	19.6352	0.000189887	0.00578853
PKD2	0.523599	50.9967	2.7441e-07	6.0841e-05
EVC	0.52326	24.2367	5.5572e-05	0.00251708
AL606760.1	0.523196	11.4246	0.00256528	0.0323004
AC110015.1	0.523154	11.3078	0.00267525	0.0331779
AC022146.2	0.522354	11.4108	0.00257804	0.0323985
CLIC1	0.520902	21.6254	0.000109766	0.00395543
LRRN3	0.520432	12.9402	0.00150973	0.0229177
GOLGA8A	0.517872	12.0413	0.00206086	0.0285317
AL021707.1	0.514008	16.9504	0.00041629	0.00967405
TP53I11	0.509791	17.9971	0.000304504	0.00792318
NSF	0.509072	65.7523	3.2528e-08	1.06079e-05
RPS28	0.506611	14.1072	0.00102118	0.0176377
AC084361.1	0.505668	11.6705	0.00234955	0.03069
KCNT2	0.503851	13.0717	0.00144359	0.0221716
SLC25A51	0.501918	12.0651	0.00204373	0.0284421
NPTXR	0.499972	15.7406	0.000604383	0.0124344
DANT2	0.499887	10.6332	0.00342084	0.0385055
GALNT17	0.487087	10.7749	0.00324719	0.0372656
TANK	0.485293	11.6438	0.00237201	0.0308829
AC074032.1	0.478581	39.919	1.85184e-06	0.00023616
PTPRG	0.478438	9.71696	0.00482331	0.0479075
CBR3-AS1	0.471918	9.78091	0.00470725	0.0471671
ESR2	0.471127	10.1611	0.00407745	0.0431729
NR2F1-AS1	0.471062	23.52	6.67162e-05	0.00283791
TOM1L1	0.470287	45.5399	6.75532e-07	0.000121565
NDUFB1	0.464984	10.7237	0.00330883	0.0377335
SREBF1	0.464081	13.6762	0.00117787	0.0194822
RPF1	0.463854	15.2657	0.000702124	0.0138492
RPS27	0.463011	11.5921	0.0024161	0.0311845
BCL2L14	0.461839	15.6952	0.00061306	0.0125217
MKRN2OS	0.459571	11.1766	0.00280506	0.0340699
FGD6	0.45856	13.9841	0.00106347	0.0181579
CAMK1D	0.45694	11.3384	0.00264593	0.0329764
KNOP1	0.453268	21.3118	0.000119457	0.00418891
CENPP	0.453095	28.5715	1.95171e-05	0.00124801
ZFHX2-AS1	0.451314	11.0357	0.00295212	0.035255
AMOTL2	0.450581	19.2755	0.000210278	0.0062056
SRSF3	0.449499	24.5995	5.07188e-05	0.0023742
CERS5	0.449373	26.1614	3.45046e-05	0.00181982
LRIG2-DT	0.44777	17.9328	0.000310329	0.00801084
LZTS1-AS1	0.447353	10.0519	0.00424838	0.0443088
PRDM8	0.445924	22.3011	9.16739e-05	0.00350348
AC022101.1	0.439961	10.8995	0.00310234	0.0364148
HMGN5	0.439151	18.1618	0.000290118	0.00764758
AC053513.1	0.437533	9.80554	0.00466338	0.0469626
DAPK1	0.435403	17.9522	0.000308559	0.00797565
AC023509.6	0.435372	31.5332	1.00559e-05	0.000774013
AC017101.1	0.429388	10.9689	0.00302475	0.0358048
ULK4	0.428482	10.9073	0.00309348	0.0363717
PHF21B	0.426952	11.3458	0.00263894	0.0329641
IL3RA	0.426932	21.1571	0.000124577	0.00433735
CNTLN	0.426351	25.7346	3.82847e-05	0.00193797
RPS21	0.424084	10.0298	0.00428387	0.0445226
FOXP1	0.42058	11.1518	0.00283028	0.0342448
PECR	0.41979	15.0001	0.000764211	0.0146601
CPNE3	0.419135	29.2704	1.66312e-05	0.00112697
ATP11A	0.41829	16.1143	0.000537912	0.0115266
DRAXIN	0.417118	9.56088	0.00512	0.049694
MYO10	0.416665	19.0006	0.000227468	0.00649761
CEP126	0.415338	23.7458	6.29625e-05	0.00271834
MBNL1	0.411737	30.4194	1.28459e-05	0.000941405
ARHGAP28	0.4114	9.78072	0.00470759	0.0471671
IFT74	0.410845	24.4895	5.21392e-05	0.0024148
BHLHE22	0.410382	10.5266	0.00355833	0.0395502
TOB2	0.405933	17.2319	0.000382374	0.0091466
OMG	0.404546	9.62953	0.00498712	0.0489874
PACC1	0.403011	12.63	0.00167918	0.0245381
AC009690.2	0.403008	12.7884	0.00159016	0.0236974
SELENOM	0.40224	10.0926	0.00418373	0.0438708
AC003681.1	0.400518	11.8318	0.00221888	0.0296361
SVIP	0.400304	11.0348	0.00295308	0.035255
GULP1	0.397903	11.1693	0.00281247	0.0340989
TDG	0.389409	20.6303	0.000143885	0.00468172
GSE1	0.387178	16.2041	0.000523156	0.0113362
STARD4-AS1	0.386609	13.7384	0.0011537	0.0192067
EDIL3	0.386156	16.7734	0.000439276	0.010053
MCU	0.385831	16.6952	0.000449872	0.0101985
TCF3	0.385271	25.6031	3.95382e-05	0.00197358
ABHD15-AS1	0.384351	13.8338	0.00111771	0.0188536
L3MBTL4	0.382705	15.9604	0.000564265	0.0119001
G2E3-AS1	0.376935	10.7947	0.00322366	0.0371044
USP3-AS1	0.376804	12.2942	0.00188634	0.0268437
KCNQ2	0.374801	22.6697	8.31945e-05	0.00329186
CEBPZ	0.374294	15.8221	0.000589166	0.0122422
HNRNPDL	0.371507	29.9026	1.44177e-05	0.00101479
DDX5	0.366746	27.3223	2.61292e-05	0.00150817
TMEM91	0.366416	16.672	0.000453072	0.0102134
ZNF300	0.362461	12.034	0.00206621	0.0285519
SLC4A7	0.353955	10.8255	0.00318747	0.0369357
CROCC	0.352879	13.1814	0.00139088	0.0215824
TIMM10	0.352567	13.3849	0.00129854	0.0206071
PLAGL1	0.349958	15.5851	0.000634654	0.0128288
INTU	0.3464	41.9015	1.28441e-06	0.000183445
LIMD2	0.346241	20.9887	0.000130422	0.00441518
ZSCAN5A	0.345232	9.6666	0.00491694	0.0484745
SFPQ	0.340994	29.9635	1.4222e-05	0.00101194
USP3	0.339826	14.4446	0.000914408	0.0164753
CCDC146	0.338549	11.5947	0.00241385	0.0311761
LUC7L	0.337198	16.8545	0.000428572	0.00989248
LRRC42	0.33352	10.4517	0.00365851	0.0403529
RNF220	0.328761	10.4893	0.00360779	0.0398834
AL356599.1	0.326096	13.8769	0.00110184	0.018654
SLC8A1-AS1	0.325301	14.1476	0.0010077	0.0174945
IQCK	0.324681	11.8985	0.00216719	0.0291437
IPO9-AS1	0.324296	11.2306	0.00275082	0.0335989
TMBIM4	0.322397	13.3092	0.0013321	0.0209158
LINC00461	0.321555	13.4849	0.00125565	0.0202217
ZSCAN21	0.318078	14.7057	0.000840154	0.0155823
BTN2A1	0.317937	11.7574	0.00227812	0.030118
NSRP1	0.315706	14.6166	0.000864723	0.0158576
SMPD4	0.311418	18.0521	0.000299619	0.00783776
CECR2	0.309841	11.6524	0.00236472	0.030847
ACLY	0.308343	12.0221	0.00207486	0.0286108
ARHGEF2	0.304163	10.5356	0.00354654	0.0395189
VANGL2	0.304139	15.0091	0.000762021	0.0146394
EZH2	0.301863	14.3849	0.000932376	0.0166689
UPF2	0.300973	14.1472	0.00100784	0.0174945
FAM172A	0.300713	20.9976	0.000130106	0.00441518
NRN1	0.2987	12.6934	0.00164291	0.0241665
ZFHX2	0.297606	12.1532	0.00198155	0.0278142
BRD9	0.29703	12.4534	0.00178486	0.0257935
POP5	0.2959	14.3651	0.000938409	0.0167382
AC011603.2	0.293927	13.2918	0.00133995	0.020985
SMARCD1	0.29337	9.84099	0.00460101	0.0466224
STX2	0.293243	12.9023	0.00152937	0.0231083
LRP12	0.289712	13.8225	0.0011219	0.018908
TRA2B	0.289374	10.4361	0.00367982	0.0404511
CEP162	0.282727	14.0729	0.00103277	0.0177994
SARS	0.279419	11.5644	0.00244007	0.0313492
GMFB	0.2787	12.7762	0.00159682	0.023773
ABCF1	0.27768	26.8544	2.92038e-05	0.00162522
TMED5	0.275639	18.0009	0.000304165	0.00792318
SOD2	0.275595	21.8234	0.000104093	0.00382136
FMR1	0.275575	11.4868	0.00250871	0.0317505
BTBD9	0.275208	12.2409	0.00192174	0.0272177
AP001011.1	0.274979	9.76202	0.00474122	0.0473807
AC007098.1	0.274018	11.6335	0.00238068	0.0309212
GPC2	0.273369	17.8411	0.000318851	0.00818762
FILIP1L	0.266172	13.8975	0.00109435	0.0185716
MRPS27	0.262356	10.0827	0.00419933	0.0440109
TCHP	0.260483	11.9136	0.00215568	0.0291194
NONO	0.257171	19.531	0.000195561	0.00589447
RPAP3	0.255346	12.5708	0.0017138	0.0249695
RRP15	0.255035	9.58007	0.00508247	0.0494523
USP49	0.254194	11.2172	0.00276414	0.0336775
CDC73	0.249816	14.7817	0.000819781	0.0153646
SON	0.248934	12.24	0.00192236	0.0272177
IVNS1ABP	0.247294	18.7611	0.0002437	0.00678303
CNOT1	0.246833	14.4232	0.000920798	0.0165296
TAF1B	0.243892	22.5792	8.51935e-05	0.00333396
SMIM4	0.243768	11.8853	0.00217731	0.0291805
EIF5B	0.242384	10.8841	0.00311982	0.0365323
PANK2	0.237845	9.96362	0.00439222	0.0452806
CFDP1	0.236397	9.93754	0.00443574	0.0456179
ACBD6	0.234643	12.9655	0.00149672	0.0227555
TRMT11	0.231328	13.283	0.00134394	0.0209872
ZNF644	0.229223	9.59358	0.00505622	0.0493688
STAM	0.22922	11.5884	0.00241933	0.0312057
EML4	0.227812	10.1881	0.0040365	0.0429299
AL354740.1	0.212854	9.58543	0.00507205	0.0494001
C6orf62	0.212638	14.3324	0.000948487	0.0168663
ACIN1	0.209687	11.6337	0.00238057	0.0309212
FAM133B	0.208198	11.927	0.0021455	0.0290325
KHSRP	0.201909	11.9433	0.00213319	0.0290008
2024-03-09	-0.203017	10.8008	0.00321644	0.037043
MYO9A	-0.204681	10.7308	0.00330015	0.0377205
ASPH	-0.228438	20.0256	0.000170167	0.00531046
GPALPP1	-0.231358	18.6571	0.000251132	0.00692099
TAF7	-0.232899	10.7226	0.00331015	0.0377335
ZNF302	-0.234014	10.9019	0.00309959	0.0364044
ZNF706	-0.239159	10.8083	0.00320758	0.0369896
PKM	-0.242427	12.8143	0.00157614	0.0235963
YPEL5	-0.244995	11.7862	0.00225496	0.0299138
VEGFA	-0.248622	11.7322	0.00229857	0.0302461
ABHD5	-0.250021	10.5824	0.00348567	0.0390658
HPRT1	-0.250504	10.873	0.00313255	0.0365557
CPNE1	-0.251287	15.1834	0.00072075	0.0141029
ATP11B	-0.2528	15.8918	0.00057647	0.012051
GARS-DT	-0.254567	10.0179	0.00430319	0.0446248
NSFL1C	-0.25459	10.269	0.00391603	0.0421712
RGS17	-0.255063	15.7552	0.000601622	0.0123915
FAHD2A	-0.256041	11.5449	0.00245712	0.0314201
GPI	-0.25784	15.8806	0.000578487	0.0120803
DEAF1	-0.258747	10.2197	0.00398899	0.0426773
GRK4	-0.258803	21.3711	0.000117555	0.004152
RAB11FIP2	-0.260612	11.4887	0.00250705	0.0317505
APTX	-0.261205	13.7975	0.00113127	0.0190143
UBE2Z	-0.26174	15.1268	0.000733876	0.0142791
DCLK2	-0.262124	16.2677	0.000512962	0.0111648
HM13	-0.265982	10.4788	0.00362191	0.0400169
RAB11B	-0.266444	9.71233	0.00483184	0.0479435
ATP6V0D1	-0.268525	13.4367	0.00127613	0.0203837
KCTD13	-0.268857	11.5721	0.00243344	0.031311
CAPNS1	-0.269128	10.2253	0.00398062	0.0426554
RAP2A	-0.269573	12.3288	0.0018638	0.0266569
POP7	-0.270602	9.58554	0.00507181	0.0494001
TOPBP1	-0.270817	19.244	0.000212171	0.00621827
SCMH1	-0.274185	16.748	0.00044269	0.0100729
PURG	-0.277736	14.4918	0.000900466	0.0162992
NGRN	-0.281006	12.8814	0.00154033	0.0232379
MAGI3	-0.282237	20.9338	0.000132394	0.00442831
VKORC1	-0.282707	11.3183	0.00266517	0.0331528
RTN1	-0.283168	11.1251	0.00285784	0.0345181
SLF2	-0.291184	21.0101	0.000129663	0.00441518
HSP90AA1	-0.293095	11.6504	0.0023664	0.0308484
STX12	-0.295165	16.5594	0.000468944	0.0104681
GLUD1	-0.295424	14.6313	0.000860617	0.0158119
THAP2	-0.296227	12.4641	0.00177822	0.0257546
ZNF720	-0.296597	10.8726	0.00313302	0.0365557
ANKRD13D	-0.299113	16.4526	0.000484568	0.01075
RHEB	-0.301246	11.5138	0.00248463	0.0316153
MYCBP2	-0.306988	21.7618	0.000105822	0.00384873
CHKB	-0.308546	13.1498	0.00140583	0.0217261
ELOVL2	-0.317145	17.8851	0.000314731	0.00810309
COMMD2	-0.320514	13.7963	0.00113171	0.0190143
MKRN3	-0.320739	13.6015	0.00120758	0.01974
THOC3	-0.321763	9.70069	0.00485335	0.0480838
ZC2HC1A	-0.324244	17.2073	0.000385216	0.00919211
PRMT2	-0.325188	10.5773	0.00349222	0.0390694
REEP3	-0.326455	11.7456	0.00228768	0.0301232
ATP1B1	-0.328595	9.89506	0.00450764	0.0461544
DKK3	-0.328798	12.6206	0.00168461	0.0245991
AL035530.2	-0.328815	12.5128	0.00174848	0.0253991
GATAD1	-0.32996	9.85149	0.00458271	0.0465594
SUCLG1	-0.330038	11.0329	0.00295507	0.0352572
DPM2	-0.330933	11.873	0.00218677	0.0292271
TGFBR1	-0.332575	25.9589	3.62445e-05	0.00187618
LYST	-0.332679	17.0442	0.000404631	0.00951611
TMOD2	-0.335223	10.2478	0.00394721	0.0423903
LIN7B	-0.340385	10.163	0.00407466	0.0431729
PRAG1	-0.347217	10.2617	0.00392678	0.0422404
NABP2	-0.34981	14.7147	0.000837715	0.0155518
BCORL1	-0.350939	11.9953	0.00209448	0.0287351
SLC5A3	-0.353744	25.7298	3.83296e-05	0.00193797
DUSP8	-0.35455	19.3834	0.000203918	0.00605472
BCAS4	-0.354985	21.0989	0.000126563	0.00436766
TRIM4	-0.3566	10.92	0.00307925	0.0362523
NECTIN3	-0.357684	20.3608	0.000155006	0.00493975
NT5M	-0.358046	10.1466	0.00409973	0.0433384
CLTB	-0.359516	10.2008	0.00401724	0.0428601
AC022137.4	-0.359962	9.59807	0.00504754	0.0493087
GPR135	-0.36038	13.333	0.00132144	0.0208521
KCTD3	-0.360812	18.824	0.000239316	0.00671835
MAP3K13	-0.3677	21.1638	0.000124351	0.00433722
C9orf24	-0.370221	14.3559	0.000941245	0.0167735
ALOX12-AS1	-0.371886	28.3914	2.0346e-05	0.00129257
RAB39B	-0.372293	15.4792	0.000656197	0.0131555
DZIP3	-0.372679	16.9574	0.0004154	0.00967405
CCDC28B	-0.372882	10.1062	0.00416244	0.0437179
PGAM1	-0.37394	16.7482	0.000442668	0.0100729
ENO2	-0.374423	35.1752	4.67551e-06	0.000455074
SH3GL3	-0.375466	11.2194	0.00276196	0.0336719
ITGA9-AS1	-0.375918	22.0018	9.9252e-05	0.00369486
GPR155	-0.380144	11.2825	0.00269977	0.0333209
TCEA2	-0.381377	11.9813	0.00210486	0.0287601
C15orf40	-0.384943	25.9145	3.66392e-05	0.00189161
CPEB2	-0.386852	17.2485	0.000380476	0.00911232
ZNF66	-0.38783	11.3668	0.00261912	0.0327465
TMEM65	-0.389863	12.3357	0.00185928	0.0266385
POU2F2	-0.39451	14.1468	0.00100795	0.0174945
HDX	-0.394646	12.388	0.0018258	0.026288
AP3B1	-0.39828	13.9616	0.00107138	0.0182452
DTNA	-0.398955	16.5921	0.000464279	0.0104181
ZFP90	-0.399532	38.8482	2.26776e-06	0.000270568
PFKL	-0.400198	36.0197	3.94279e-06	0.000401815
KREMEN1	-0.418625	31.4447	1.02515e-05	0.000779824
RFC3	-0.422023	21.0591	0.000127945	0.00439628
EPS8	-0.424949	11.0229	0.00296586	0.0353137
ATP1A1	-0.428548	27.8312	2.31801e-05	0.00140233
PRCP	-0.428735	24.5273	5.16466e-05	0.0024004
GANC	-0.430009	15.5911	0.000633446	0.0128288
ETFA	-0.432053	13.3438	0.00131665	0.0207995
LPIN1	-0.433425	18.6806	0.000249431	0.00689353
DNAH17	-0.434526	12.3546	0.00184715	0.0265432
MALT1	-0.435564	10.1255	0.00413236	0.0435657
MAGI2	-0.435596	27.0445	2.79094e-05	0.00158724
EEA1	-0.436879	28.8781	1.81888e-05	0.00118634
PRKAB2	-0.440582	27.8255	2.3211e-05	0.00140233
BIN1	-0.440904	13.7953	0.00113209	0.0190143
RNF19A	-0.441134	16.7608	0.000440966	0.0100681
PPP1R3E	-0.444791	13.3006	0.00133595	0.0209459
AKAP6	-0.448696	20.201	0.000162042	0.00512226
HSD17B12	-0.451829	31.4282	1.02883e-05	0.000779824
IMPG2	-0.456521	23.3857	6.9062e-05	0.00289365
PRKG1	-0.457952	11.2513	0.00273038	0.0334492
DZIP1	-0.461395	27.5387	2.48276e-05	0.00146939
ZDHHC4	-0.462801	26.1147	3.48976e-05	0.00182578
LINC01560	-0.467447	10.8201	0.00319373	0.0369729
NSG2	-0.467928	27.4925	2.50998e-05	0.00147044
DIAPH2	-0.469127	12.3021	0.00188117	0.026805
ENO1	-0.470493	16.3318	0.000502923	0.0110198
PRNP	-0.472378	12.9324	0.00151373	0.0229605
LRRC8B	-0.475876	20.3807	0.000154155	0.00492065
TMEM246	-0.476053	13.2831	0.00134386	0.0209872
AC007566.1	-0.476699	17.3974	0.000363858	0.00883327
OTUD7B	-0.477418	27.5306	2.48752e-05	0.00146939
CACNB2	-0.477958	9.62108	0.00500326	0.0490475
FGF9	-0.478115	29.0187	1.76133e-05	0.0011604
GTF2H2	-0.481995	12.0554	0.00205067	0.0284746
L3MBTL3	-0.482179	19.4898	0.000197855	0.00594688
STMN4	-0.482366	11.5784	0.00242797	0.0312874
ESYT2	-0.487206	26.0992	3.5029e-05	0.00182777
TRPC1	-0.487548	30.1994	1.3491e-05	0.000970508
HIVEP3	-0.493971	23.4587	6.77753e-05	0.0028581
ANK2	-0.495345	66.7763	2.84401e-08	9.93726e-06
SLC38A1	-0.496945	66.0225	3.13908e-08	1.05901e-05
BLVRB	-0.499066	15.0553	0.000750845	0.0145176
CHPF	-0.499815	9.75951	0.00474576	0.0474018
PGK1	-0.509523	13.0773	0.00144089	0.0221649
SERPINE2	-0.510783	10.4435	0.00366963	0.0404039
BASP1-AS1	-0.512304	22.8741	7.88629e-05	0.00317512
LETMD1	-0.513415	17.0381	0.000405384	0.00952238
ZDHHC2	-0.531613	18.6921	0.000248601	0.00688757
DCX	-0.536869	9.60225	0.00503946	0.0492789
PRKRA	-0.538798	17.7324	0.000329287	0.00831085
NMRAL1	-0.540611	13.7103	0.00116453	0.0193105
SEC23A	-0.540817	22.5444	8.59769e-05	0.00335122
CEMIP2	-0.54143	20.4962	0.000149306	0.00479716
RPS6KA6	-0.541814	15.4752	0.000657026	0.0131587
NLN	-0.544327	55.7101	1.32894e-07	3.37705e-05
DCBLD2	-0.545257	21.8803	0.000102521	0.00377072
NOS1AP	-0.546756	22.7544	8.1369e-05	0.00323607
BCL7C	-0.549179	17.0132	0.000408451	0.00956749
PGM1	-0.550793	15.5851	0.000634648	0.0128288
LMAN1	-0.555429	11.9794	0.00210626	0.0287601
RNF217	-0.557617	17.7926	0.000323462	0.00826226
IRF2	-0.559463	10.1182	0.00414374	0.0436107
RBM41	-0.560137	10.0024	0.0043284	0.0447642
DARS	-0.566225	22.409	8.90975e-05	0.00342509
SEPTIN6	-0.566294	40.6504	1.61579e-06	0.000212189
MIR181A2HG	-0.570273	11.1882	0.00279331	0.0339905
OFD1	-0.570674	9.61109	0.00502243	0.0491615
CAMK2B	-0.57249	15.1666	0.000724628	0.0141646
ZNF621	-0.573292	30.3777	1.29654e-05	0.0009431
MANBA	-0.574766	24.437	5.28336e-05	0.00243246
SPRY2	-0.579183	14.9446	0.000777932	0.0147641
KLHL15	-0.58029	14.2387	0.000978017	0.0171671
EBF4	-0.580641	16.9988	0.000410231	0.00959019
KCNJ6	-0.580876	16.9005	0.000422628	0.00979805
NR2C1	-0.585263	26.7566	2.98943e-05	0.00164772
MZT2A	-0.585363	27.9609	2.24876e-05	0.00138715
HEIH	-0.585406	17.67	0.000335447	0.00838276
SCN3B	-0.585951	57.6279	1.00197e-07	2.68569e-05
GABPB1-AS1	-0.58773	36.5794	3.52644e-06	0.000374765
CHM	-0.588216	13.4641	0.00126446	0.0203097
SOCS2	-0.591254	15.2252	0.000711219	0.0140016
GNG3	-0.594186	11.7524	0.00228218	0.030118
TAB3	-0.594881	10.1667	0.00406894	0.0431729
LIFR	-0.596359	19.0202	0.00022619	0.00647144
AC091887.1	-0.59737	38.0319	2.65298e-06	0.000303572
TPI1	-0.599843	38.1541	2.59105e-06	0.000300619
ZNF436-AS1	-0.603729	9.66504	0.00491986	0.0484745
RECK	-0.604009	24.0353	5.84828e-05	0.00260075
ANKRD37	-0.605705	21.9326	0.000101101	0.00374668
PDK1	-0.608774	22.4848	8.73353e-05	0.00337059
PKNOX2	-0.611337	27.4076	2.56076e-05	0.00148774
H1F0	-0.615594	22.2121	9.38597e-05	0.00355308
GPM6B	-0.616057	9.91354	0.0044762	0.0459108
SMDT1	-0.6189	9.88979	0.00451665	0.0461838
ARL4C	-0.622761	11.9399	0.00213574	0.0290008
DNAJC6	-0.627685	41.5972	1.35758e-06	0.000191106
ATP2B1	-0.642729	38.9133	2.23973e-06	0.000268864
TTN-AS1	-0.645394	11.3017	0.00268119	0.0332254
SLC27A4	-0.647559	12.1956	0.00195237	0.0275001
SGIP1	-0.64782	39.9194	1.85171e-06	0.00023616
SCG5	-0.653127	11.7468	0.0022867	0.0301232
LINC02649	-0.664432	20.6122	0.000144605	0.00468459
TMSB15B-AS1	-0.673782	10.4447	0.00366802	0.0404039
IKBIP	-0.676317	14.9002	0.00078911	0.0149473
AC007364.1	-0.676395	20.9054	0.000133427	0.00444918
SLC1A6	-0.681712	44.1706	8.56731e-07	0.000142065
ZFHX4	-0.690939	19.548	0.000194621	0.00588131
C9orf153	-0.697165	9.86325	0.00456231	0.046451
PRXL2A	-0.715968	43.1277	1.03015e-06	0.000159975
AC021851.2	-0.716523	19.1431	0.000218372	0.00632255
DEPTOR	-0.719694	10.6412	0.00341078	0.038485
CAPN1	-0.721606	62.8773	4.78363e-08	1.46252e-05
EPM2A	-0.723477	41.2108	1.45711e-06	0.000197181
GPX4	-0.723541	19.1932	0.000215268	0.00627741
DUSP26	-0.724373	12.4135	0.00180968	0.0261135
ME3	-0.725961	26.0782	3.5208e-05	0.00183222
PCCA	-0.727655	14.238	0.000978243	0.0171671
ARMCX1	-0.729238	43.6567	9.3785e-07	0.000150557
NR6A1	-0.742989	52.6325	2.12252e-07	4.88603e-05
TMOD1	-0.743488	12.2899	0.0018892	0.0268648
RCAN1	-0.746417	23.6841	6.39655e-05	0.00274477
AL358232.2	-0.749397	16.3608	0.000498441	0.0109862
EPCAM-DT	-0.762188	42.9504	1.06326e-06	0.000161278
MAP3K20	-0.764411	11.0537	0.00293281	0.0351416
XYLB	-0.764639	26.9895	2.82771e-05	0.00159452
NR1D2	-0.767031	18.7965	0.00024122	0.00675244
IL1RAPL1	-0.76817	19.0197	0.000226221	0.00647144
PCAT6	-0.771097	35.209	4.64354e-06	0.000454301
FRMD4A	-0.778273	20.7454	0.000139407	0.00456913
PAK3	-0.781065	13.7834	0.00113658	0.0190406
WWC3	-0.787219	10.8248	0.00318824	0.0369357
CACNA1D	-0.792539	16.5578	0.000469182	0.0104681
TRIM69	-0.793844	32.6566	7.89639e-06	0.000643806
MTCL1	-0.797634	67.2588	2.67102e-08	9.50252e-06
PDK3	-0.802551	13.4576	0.00126721	0.0203097
PPP2R2C	-0.805077	12.2266	0.00193135	0.0273172
PLEKHB2	-0.81557	23.0392	7.55437e-05	0.00309239
ADARB2	-0.815596	10.8189	0.00319523	0.0369729
AK4	-0.82036	23.5552	6.61147e-05	0.0028246
C2orf74	-0.825583	12.2066	0.00194489	0.0274374
ZCCHC18	-0.826051	12.859	0.00155218	0.0233448
CD27-AS1	-0.826125	17.5998	0.000342518	0.0084836
DPH6-DT	-0.833006	28.8866	1.81535e-05	0.00118634
TUSC1	-0.858621	23.975	5.93871e-05	0.0026113
LDHA	-0.877434	29.7629	1.48777e-05	0.00104341
GPR85	-0.888245	11.3448	0.00263989	0.0329641
TUBA1C	-0.890969	24.8532	4.75991e-05	0.00226611
TENM1	-0.893344	14.3059	0.000956732	0.0169415
MIR100HG	-0.896211	14.9676	0.000772227	0.0147273
TAGLN2	-0.898637	19.3849	0.000203831	0.00605472
XKR4	-0.904795	17.4926	0.000353641	0.00868217
SLC41A2	-0.905051	131.616	5.00271e-11	1.08764e-07
ZSCAN9	-0.910365	39.7966	1.89488e-06	0.00023616
FXN	-0.913379	29.2165	1.68365e-05	0.0011321
PATJ	-0.922747	27.9621	2.24814e-05	0.00138715
NAV2	-0.932221	85.9508	2.95887e-09	1.99642e-06
SH3GLB1	-0.936435	19.173	0.000216513	0.00628564
CDH10	-0.962878	10.6609	0.00338615	0.0383653
DDAH1	-0.968823	25.8297	3.74049e-05	0.00191456
TMEM196	-0.970435	48.3374	4.21926e-07	8.25582e-05
CUX2	-0.970714	18.7413	0.000245097	0.00681223
AC079142.1	-0.977922	32.6375	7.92856e-06	0.000643806
COL26A1	-0.97863	11.1504	0.00283171	0.0342448
KIRREL3	-0.979086	31.7453	9.60342e-06	0.000742728
LINC00476	-0.979839	17.147	0.000392271	0.00929245
SMCO4	-0.986158	20.771	0.000138428	0.00455229
HS3ST1	-0.989964	14.8525	0.000801298	0.0150905
DNER	-1.03268	117.969	1.46692e-10	2.87033e-07
AKAP7	-1.03886	22.2812	9.21576e-05	0.00350826
TMTC2	-1.04052	14.7946	0.000816372	0.0153301
NAP1L3	-1.04475	11.7709	0.00226729	0.0300089
TMEM132B	-1.05647	29.0756	1.73859e-05	0.00115319
PPP1R3C	-1.05745	22.8574	7.92073e-05	0.00317592
TSBP1-AS1	-1.06695	57.9076	9.62095e-08	2.65145e-05
RORB	-1.06939	32.6369	7.92953e-06	0.000643806
TRIM9	-1.07415	97.2702	9.33648e-10	8.69938e-07
DUT	-1.08455	25.822	3.74751e-05	0.00191456
ARHGAP18	-1.10766	29.9312	1.43255e-05	0.00101194
LHFPL3	-1.10876	10.8168	0.00319767	0.0369791
STS	-1.11304	14.56	0.00088073	0.0160459
TCEAL7	-1.12176	14.8458	0.000803028	0.0151085
SATL1	-1.14552	82.0764	4.51616e-09	2.52479e-06
NRP1	-1.16315	20.9772	0.000130834	0.00441664
CLU	-1.18049	10.7069	0.0033293	0.0378307
AC245407.2	-1.18083	66.3065	3.02414e-08	1.03813e-05
SPHKAP	-1.18246	15.9995	0.000557436	0.0118301
REPS2	-1.18441	10.5953	0.00346907	0.0389663
CADM2	-1.1852	22.993	7.64572e-05	0.00310778
TRANK1	-1.19078	35.8273	4.098e-06	0.000411208
IAH1	-1.20195	80.0089	5.69629e-09	2.78648e-06
TIMP3	-1.20528	21	0.000130022	0.00441518
CDH18	-1.2186	14.3026	0.000957766	0.0169445
DNM3	-1.23183	65.8111	3.22768e-08	1.06079e-05
SAMD4A	-1.23847	24.022	5.86819e-05	0.00260369
INHBA	-1.28072	10.4422	0.00367139	0.0404039
LINC01138	-1.28297	55.2964	1.41373e-07	3.54646e-05
AC098829.1	-1.29004	86.1444	2.89815e-09	1.99642e-06
SNX7	-1.30546	18.9935	0.000227927	0.00650125
LINC01965	-1.33345	10.4685	0.00363575	0.0401471
TSC22D3	-1.33731	12.6912	0.00164414	0.0241665
RND3	-1.35545	15.3855	0.000675932	0.013445
GNAL	-1.35626	22.4404	8.83636e-05	0.00340356
PTN	-1.3709	20.7759	0.000138243	0.00455229
MEIS1	-1.38331	14.3248	0.00095086	0.0168834
RIMS2	-1.39256	12.9567	0.00150126	0.0228068
KCNMA1	-1.40057	35.2489	4.60599e-06	0.000452892
POU3F2	-1.40581	38.7687	2.30243e-06	0.00027304
MYO16	-1.41028	48.8579	3.87362e-07	7.84422e-05
SYN3	-1.42281	34.473	5.39806e-06	0.00051026
GABRB1	-1.42361	19.366	0.000204932	0.00606641
FRMPD4	-1.44803	11.9604	0.00212038	0.0289125
OSBPL6	-1.44853	48.8342	3.88864e-07	7.84422e-05
ELMOD1	-1.48629	56.2414	1.22807e-07	3.20394e-05
FBXW4	-1.49075	71.6275	1.53628e-08	5.84872e-06
SLC24A3	-1.49577	50.9436	2.76734e-07	6.0841e-05
AL589740.1	-1.57113	41.9266	1.27856e-06	0.000183445
SILC1	-1.64493	29.6854	1.51399e-05	0.00105095
PCAT7	-1.65235	17.3854	0.000365166	0.00885404
NEFM	-1.65708	10.847	0.00316248	0.0368335
ATXN1	-1.66696	43.581	9.50475e-07	0.000151203
PKIB	-1.67173	11.8048	0.00224022	0.029799
GRIA4	-1.68106	35.1517	4.69796e-06	0.000455074
NTN4	-1.71724	43.6978	9.31062e-07	0.000150557
PID1	-1.72872	38.5828	2.38585e-06	0.000281228
BX890604.2	-1.74936	89.7158	1.99017e-09	1.55766e-06
LRRTM3	-1.77757	24.4847	5.22032e-05	0.0024148
LMO2	-1.80754	11.5434	0.00245843	0.0314201
COMT	-1.90301	45.5256	6.77192e-07	0.000121565
ALCAM	-1.98615	37.4437	2.97453e-06	0.000328345
ITPR2	-2.02976	19.265	0.000210902	0.0062056
BBOX1-AS1	-2.16704	12.3539	0.00184759	0.0265432
CHRM5	-2.19678	32.8848	7.52254e-06	0.000624049
PCDHB7	-2.21565	13.6343	0.00119445	0.0196153
IGSF1	-2.49788	9.7038	0.00484759	0.048051
ARHGAP25	-2.50836	13.8626	0.00110709	0.0187229
LINC02197	-2.69835	24.6531	5.00411e-05	0.00234821
NEAT1	-2.9207	13.4247	0.00128128	0.020416
AC079052.1	-3.03144	10.5324	0.0035507	0.0395338
AP000829.1	-3.0452	11.4922	0.00250392	0.0317505
AL162493.1	-3.21794	11.2949	0.00268776	0.0332646
AC021504.1	-3.40763	11.3684	0.0026176	0.0327465
AC116049.2	-3.78103	9.84951	0.00458616	0.0465594
MAGEC3	-3.81277	87.4582	2.5203e-09	1.82647e-06
FIRRE	-4.09183	33.3952	6.75449e-06	0.000579823
LRRC61	-5.65651	11.8144	0.00223257	0.0297377
AC114930.1	-7.19849	19.5453	0.000194771	0.00588131
C5orf17	-8.20689	20.6851	0.000141736	0.00462224

## Sheet: Table S2 EX3
Gene Name	LogFC	F	P Value	FDR
MTRNR2L1	4.55734	167.356	2.1927e-13	1.31101e-09
TTR	3.78928	27.9693	1.23169e-05	0.0104464
LHX1	3.76043	38.5832	1.00336e-06	0.0019997

## Sheet: Table S2 IN
Gene Name	LogFC	F	P Value	FDR
ARL17B	2.35303	173.092	2.79606e-13	1.43643e-09
MTRNR2L1	3.66491	129.38	8.02583e-12	2.47388e-08
TTTY10	5.44628	121.998	1.55182e-11	3.98612e-08
AL596451.1	3.47292	87.937	5.36928e-10	4.35534e-07
DDX3Y	5.90693	83.951	8.70073e-10	6.09526e-07
KDM5D	5.6923	75.2248	2.6698e-09	1.00359e-06
EIF1AY	5.33592	67.7286	7.58104e-09	2.12435e-06
AC012409.2	2.575	63.6444	1.38767e-08	3.05691e-06
UTY	5.66664	61.4791	1.93379e-08	3.8706e-06
LHFPL3-AS1	2.64892	56.7047	4.14329e-08	6.65171e-06
CCSER1	1.61758	54.602	5.87834e-08	9.15121e-06
AP001021.3	2.07782	48.9809	1.57e-07	1.83309e-05
AL354771.1	2.34991	46.623	2.42434e-07	2.41058e-05
PCDH9-AS4	2.03361	43.8972	4.07971e-07	3.36238e-05
CPNE4	1.8765	42.0553	5.86798e-07	4.45504e-05
PCDH9-AS2	1.62168	42.0029	5.92988e-07	4.45812e-05
PRKY	4.9536	40.9346	7.3567e-07	5.14778e-05
AC020741.1	2.06794	40.0057	8.89913e-07	5.92743e-05
AC117461.1	1.53864	38.444	1.23319e-06	7.53246e-05
CSMD3	2.00847	37.9865	1.35896e-06	8.04288e-05
AL445526.1	2.41161	37.6729	1.45308e-06	8.4509e-05
AC023590.1	1.65608	34.2421	3.09309e-06	0.000142301
ADGRB3	1.14644	29.589	9.27706e-06	0.000302279
CAV3	1.57784	29.5643	9.33361e-06	0.000302884
RPS4Y1	5.08095	29.2776	1.00182e-05	0.000318155
AC068587.4	1.24073	28.2733	1.2876e-05	0.00037162
LINC00461	1.17058	27.0218	1.77239e-05	0.000467741
AC093898.1	3.63492	26.454	2.05422e-05	0.000519763
UBA6-AS1	1.07433	25.0077	3.01452e-05	0.000691365
KCTD8	2.0138	24.5812	3.38277e-05	0.000745854
GALNTL6	2.24184	24.336	3.61621e-05	0.000777309
AC063944.1	0.954423	23.8573	4.12349e-05	0.000846221
PCDH9-AS1	2.3298	23.0678	5.13509e-05	0.0010069
USP9Y	4.69373	22.8473	5.46316e-05	0.00104406
SYNGAP1	0.821309	22.6566	5.7653e-05	0.0010868
AP003049.2	1.54598	22.6547	5.76826e-05	0.0010868
PRKG1	1.65928	22.3295	6.32593e-05	0.00114431
TTTY14	3.45576	22.1975	6.56858e-05	0.0011728
NLGN4Y	4.71323	21.5172	7.98868e-05	0.00135298
TMEM120B	0.962581	21.358	8.36684e-05	0.00139637
NRG3	1.01722	21.2361	8.66932e-05	0.00143823
MYO1F	1.16453	20.0616	0.000122684	0.0018814
PTPRD	1.17069	18.5717	0.000193237	0.00261548
DGKB	1.75854	18.3831	0.000204912	0.00271081
FEZF2	1.30793	17.4916	0.000271404	0.00334095
ZFPM2-AS1	1.18993	16.459	0.000378795	0.00424272
TENM4	0.898045	16.0825	0.000428702	0.0046562
AC077690.1	1.35945	15.909	0.000454058	0.00484958
AL139353.2	1.27197	15.6925	0.000487968	0.00509278
PRSS51	1.55084	15.5294	0.000515338	0.00531263
LRRC7	1.0955	15.3061	0.0005555	0.00560605
RYR2	1.31492	15.0277	0.000610404	0.00601505
GRM7	1.39159	14.5712	0.000713479	0.00669679
SAMD3	1.55258	14.1415	0.000827861	0.00746577
NNAT	1.51109	13.0742	0.00120714	0.00990649
ARHGAP22	1.49002	13.0126	0.00123411	0.0100476
DMD	0.911209	12.7574	0.00135316	0.0108001
PCDH9	1.02874	12.7541	0.00135477	0.0108055
FAT3	1.11785	12.2223	0.00164506	0.0124834
AC091826.2	0.962496	12.0862	0.00172974	0.0129224
TTR	2.81802	11.9841	0.00179634	0.0132275
AC068931.1	1.11717	11.7695	0.00194563	0.0140241
CNTNAP5	1.2808	11.5674	0.00209849	0.014891
CADM2-AS2	1.21748	11.1686	0.00243967	0.0165895
TTC9	0.500144	10.7348	0.0028804	0.0186916
CCDC144NL	0.875881	10.6657	0.00295831	0.0191088
NAV2-AS3	1.21006	10.278	0.00343959	0.0213152
PDE4D	0.873784	10.1437	0.00362554	0.0220857
RALYL	1.05758	10.1345	0.0036388	0.0221577
RABGAP1	0.539308	9.86436	0.00404846	0.0240258
LINGO2	1.28984	9.71691	0.00429301	0.0249675
LYPLAL1-AS1	1.02745	9.29174	0.0050926	0.028386
HLCS	0.538289	8.99799	0.00573903	0.0310281
RGS6	1.08907	8.83144	0.0061448	0.0324884
SLC22A23	0.75153	8.73803	0.00638593	0.0332837
PLEKHA5	0.698434	8.47244	0.00712971	0.0359889
AP000757.1	1.07858	8.16975	0.0080943	0.0392664
SLC4A10	0.937631	7.88035	0.0091509	0.0429457
TENM3-AS1	0.951728	7.84594	0.00928622	0.043407
AC079052.1	-5.66996	99.7491	1.41039e-10	1.97609e-07
C5orf17	-7.57243	97.7966	1.74354e-10	2.23929e-07
AC021504.1	-5.89436	75.9278	2.43063e-09	9.85812e-07
IGSF1	-4.61741	70.0266	5.45778e-09	1.59749e-06
LINC02506	-3.27046	22.2772	6.42091e-05	0.00115606
AC009315.1	-2.70782	20.7067	0.000101263	0.00161632
LINC02315	-2.95367	18.6557	0.000188271	0.00256781
CRABP1	-4.39625	15.8119	0.000468941	0.00495892
AL157778.1	-2.29561	13.5535	0.00101759	0.00873227
ZIC1	-3.90167	13.1976	0.00115493	0.00960338
KLHDC8A	-1.32983	11.2047	0.00240643	0.0164105
C1orf122	-0.991824	10.4445	0.00322322	0.0203508
BEX4	-1.00389	10.3062	0.00340189	0.0211411
FTL	-0.879411	9.99276	0.0038478	0.0231018
RPS4X	-1.21882	8.42891	0.00726037	0.0363537
SUCLG1	-0.61614	8.17193	0.00808686	0.0392427

## Sheet: Table S2 RGP
Gene Name	LogFC	F	P Value	FDR
AC069277.1	5.24391	21.4609	0.00012602	0.00372763
GRM7-AS3	5.15651	62.9854	6.31533e-08	2.0352e-05
OLFM3	3.70557	121.875	1.74005e-10	2.28308e-07
MTRNR2L1	3.6064	177.559	4.52203e-12	2.07663e-08
LINC01194	3.39165	11.1143	0.00298392	0.0281519
ARL17B	3.38151	187.381	2.64703e-12	1.62078e-08
TRPC6	2.96705	37.5176	3.50169e-06	0.000365469
PCSK9	2.51955	19.8835	0.000192838	0.00487912
DLGAP1-AS4	2.19018	24.4798	5.83455e-05	0.00227003
HLA-DMA	2.06847	203.817	1.14043e-12	1.62078e-08
DLGAP1-AS5	1.99585	22.8892	8.69431e-05	0.00291434
CYYR1-AS1	1.9918	33.8201	7.24481e-06	0.000583684
TMEM132D	1.97327	9.90173	0.00464863	0.0377949
LEF1	1.93831	77.2527	1.1072e-08	5.98178e-06
TMPRSS11A	1.88616	158.566	1.3792e-11	4.22241e-08
TMPRSS11D	1.87627	192.772	1.99406e-12	1.62078e-08
AC019127.1	1.7683	46.1227	7.6117e-07	0.000120534
AP005203.1	1.72016	37.4491	3.54763e-06	0.000366491
GNRHR	1.67242	52.8918	2.61722e-07	5.79227e-05
ADAMTS9-AS1	1.6445	31.9228	1.07291e-05	0.000746529
POTEF	1.59179	72.966	1.81629e-08	8.55473e-06
AL354771.1	1.58974	15.0863	0.000789117	0.0118814
TSHR	1.57278	14.8358	0.000854008	0.01258
AC109466.1	1.52345	12.1624	0.00206505	0.0222872
AC090673.1	1.52326	35.5996	5.07513e-06	0.000466126
AL022068.1	1.51985	30.2118	1.54809e-05	0.000970016
OVCH1-AS1	1.4491	18.4439	0.000288704	0.00642813
HMGA2-AS1	1.44217	47.2631	6.31187e-07	0.00010938
ADAMTS19	1.43155	34.6019	6.18718e-06	0.000531086
ST3GAL1	1.41464	11.8402	0.00230915	0.0238564
PCOLCE2	1.40934	37.4436	3.55139e-06	0.000366491
LIN28B	1.3883	17.1394	0.000421908	0.00814079
AC011043.1	1.36548	19.486	0.000215241	0.00525068
GPC6-AS1	1.35623	34.6684	6.10541e-06	0.000529011
NNAT	1.35557	16.2767	0.000546412	0.00957504
ADAMTS9	1.34734	13.6652	0.00124551	0.0161917
VCAN-AS1	1.32954	27.0227	3.17446e-05	0.00156752
ITGA2	1.2978	16.508	0.000509497	0.00920251
B3GAT2	1.26168	16.5319	0.000505833	0.00915437
AL354733.3	1.25565	32.229	1.00606e-05	0.000724717
LINC01456	1.25429	12.0918	0.002116	0.0226167
SNCA	1.2419	136.627	5.85145e-11	9.77138e-08
AC007952.4	1.24127	41.5421	1.67041e-06	0.000216394
RPS26	1.23455	58.4777	1.16511e-07	3.1948e-05
NXPH2	1.22505	34.2158	6.6868e-06	0.000555791
FGFR3	1.22208	21.2345	0.000133819	0.00383742
CHL1-AS1	1.21656	9.11453	0.00626785	0.0458656
AC022540.1	1.20765	25.8141	4.22145e-05	0.00185512
CTSC	1.20625	76.1005	1.26202e-08	6.62344e-06
AC119868.2	1.19861	24.9312	5.22386e-05	0.00213596
UBA6-AS1	1.19424	111.004	4.18527e-10	4.27106e-07
AC090772.2	1.18821	32.9523	8.65511e-06	0.00066493
ZFPM2-AS1	1.18468	26.0059	4.03273e-05	0.0018155
AC002546.1	1.18087	14.028	0.00110642	0.0149428
PCSK6	1.17697	37.3389	3.62301e-06	0.000369667
AC096741.1	1.16791	18.5242	0.000282167	0.00630551
AC007262.2	1.16629	12.1186	0.00209651	0.0225341
DMRTA2	1.13409	8.98296	0.00659487	0.0470601
STAC	1.12478	35.0333	5.67678e-06	0.000498932
AP001172.1	1.12366	85.3518	4.59824e-09	3.11864e-06
AC090577.1	1.12162	10.9595	0.00315421	0.029233
RASGEF1C	1.12044	19.4414	0.000217924	0.00529196
PTPN13	1.11428	145.589	3.16898e-11	7.27638e-08
CCSER1	1.11289	34.015	6.96387e-06	0.000563521
SAXO2	1.11179	60.0508	9.37279e-08	2.82244e-05
CAT	1.09517	95.4225	1.68559e-09	1.47441e-06
DLGAP1	1.09034	9.07196	0.00637166	0.0462979
NEUROG2	1.0847	18.1225	0.0003166	0.00677022
OTX1	1.08228	8.9962	0.00656111	0.0469868
HMGA2	1.07911	30.9574	1.31751e-05	0.00086126
HSD17B11	1.06958	26.2472	3.80827e-05	0.00176652
EPHA4	1.05553	28.9584	2.04143e-05	0.0012016
AL807761.4	1.04172	10.7611	0.00338834	0.0307208
HLA-B	1.03998	15.0157	0.000806845	0.0120398
RHCG	1.03324	17.285	0.00040414	0.00792278
CARMIL1	1.03294	19.9552	0.000189073	0.00481703
FAT4	1.02755	19.2389	0.000230597	0.0055154
MUSK	1.0244	13.0406	0.00153219	0.0184435
FGFBP3	1.02305	31.7352	1.11626e-05	0.000762249
LUCAT1	1.02014	34.2931	6.58339e-06	0.000552193
AC078923.1	1.01765	12.1463	0.00207658	0.0223722
AC008735.2	1.01722	30.8224	1.3563e-05	0.000880348
NUDT9	1.01374	140.767	4.38935e-11	8.0628e-08
TCF4-AS2	1.00682	20.3658	0.000169013	0.00446704
PKD2	1.00269	108.499	5.1763e-10	5.00439e-07
PNPLA3	1.00254	12.1403	0.00208085	0.0224051
LINC00928	0.995695	11.5661	0.00254191	0.0253853
LINC01579	0.982272	16.6693	0.000485373	0.0088803
AC104827.1	0.978903	36.9467	3.90557e-06	0.000387791
AC018511.2	0.976897	14.9531	0.000822927	0.0122004
EEF1A2	0.968733	13.0497	0.00152754	0.0184237
PZP	0.964629	25.8143	4.22124e-05	0.00185512
AC011092.3	0.953346	13.3284	0.001392	0.0173471
AC091564.5	0.953296	22.6271	9.29835e-05	0.00306645
SHANK2-AS1	0.951397	10.5855	0.00361165	0.0320555
ESR2	0.94452	11.3726	0.00272173	0.0265341
AL133480.1	0.94187	24.3289	6.05574e-05	0.00231746
GRIK2	0.939342	16.1765	0.000563303	0.00973407
SALL3	0.93092	51.4555	3.25487e-07	6.77961e-05
KLHL8	0.930463	54.4126	2.08722e-07	4.79252e-05
ZNF749	0.928595	70.642	2.39812e-08	1.02444e-05
GRM3	0.928473	11.9519	0.00222114	0.0232653
FAM118A	0.927054	153.236	1.92642e-11	5.05521e-08
LINC00685	0.924018	77.8467	1.03558e-08	5.7644e-06
AC015802.6	0.919036	24.7006	5.52656e-05	0.00220754
CELSR1	0.918663	9.31622	0.00580075	0.0438314
AL360012.1	0.916864	12.7025	0.00171702	0.0197495
AC092120.3	0.91305	44.1203	1.06589e-06	0.000159181
AL024474.2	0.905384	28.6694	2.17808e-05	0.00124639
GAS2	0.905025	23.5919	7.27637e-05	0.00261565
AC005009.2	0.894736	19.6101	0.000207952	0.00511362
LANCL1-AS1	0.894538	21.718	0.000117765	0.00359713
PYURF	0.889198	71.531	2.15449e-08	9.65262e-06
LINC02060	0.888919	12.3131	0.00196073	0.0215798
AL138760.1	0.880378	46.5654	7.07538e-07	0.000116043
MFAP2	0.880281	48.2603	5.37234e-07	0.000100699
GRAMD1B	0.879564	27.405	2.90525e-05	0.00150953
FAM13A-AS1	0.879202	26.0124	4.02644e-05	0.0018155
FOXP1-AS1	0.877186	16.8395	0.000461255	0.00857565
LIPI	0.874939	15.206	0.000760036	0.0116667
LINC01322	0.872805	20.1092	0.000181261	0.00468955
CCDC65	0.872443	88.7265	3.25164e-09	2.59693e-06
TTC21B-AS1	0.869875	47.9855	5.61499e-07	0.000104184
FAM13A	0.86942	23.7061	7.07085e-05	0.00257197
TACR1	0.868826	34.6101	6.17708e-06	0.000531086
AC025887.2	0.86149	23.7826	6.93663e-05	0.0025354
AC067773.1	0.860699	34.1223	6.81432e-06	0.000558804
RNF220	0.857775	25.7781	4.25792e-05	0.00186667
CD37	0.857513	11.6201	0.00249408	0.0250315
AL157938.3	0.839529	33.2344	8.16619e-06	0.000640311
AC106818.2	0.839222	46.9694	6.62181e-07	0.000111593
NLGN1-AS1	0.837128	14.6684	0.000900599	0.0130363
AP002383.2	0.834211	13.82	0.00118397	0.0156351
ID4	0.834018	17.2424	0.000409258	0.00798084
PSTPIP2	0.831723	32.5025	9.50187e-06	0.000695378
ZBTB20-AS1	0.830535	18.7713	0.000263033	0.006017
ZFPM2	0.822009	15.1797	0.000766327	0.011711
MASP1	0.817267	47.3434	6.23001e-07	0.00010899
AL590006.1	0.814267	10.6354	0.00354661	0.0316866
PLAGL1	0.809988	9.29528	0.0058474	0.0440028
AC008277.1	0.806913	14.1442	0.00106555	0.0145742
HERC3	0.80354	51.7899	3.09257e-07	6.52958e-05
TMLHE-AS1	0.801351	13.1658	0.00146937	0.0179441
EVI2B	0.794597	16.2767	0.000546401	0.00957504
AL138787.2	0.79337	18.8407	0.000257918	0.00592211
AC117834.1	0.791582	16.6263	0.000491675	0.00896879
TMTC1	0.786817	11.7748	0.00236252	0.0241901
INTU	0.786104	30.9024	1.33317e-05	0.000868406
HYMAI	0.785888	13.6463	0.00125331	0.0162585
BX004807.1	0.784011	12.8012	0.00166063	0.0193186
AC027018.1	0.777249	27.955	2.56066e-05	0.00137134
AC016493.1	0.77536	12.2269	0.00201969	0.0219584
SLITRK5	0.772174	31.5125	1.17021e-05	0.00079028
SPDYE1	0.769729	16.2696	0.000547585	0.00957504
NFIA-AS2	0.767995	25.5157	4.53456e-05	0.00194447
AL390774.2	0.767079	11.5172	0.00258608	0.0256777
AC091153.2	0.766872	25.5108	4.53986e-05	0.00194447
PRSS51	0.756995	10.5769	0.00362288	0.0321181
AP001825.1	0.755276	10.95	0.00316498	0.029275
TENM4	0.753117	13.5851	0.00127876	0.0164839
AL136366.1	0.750798	12.8698	0.00162268	0.0190664
KCNQ2	0.747328	27.2318	3.02398e-05	0.00153446
BCL2L14	0.743027	16.193	0.000560481	0.00971272
SSTR2	0.739562	8.74902	0.00722382	0.0497215
MYCN	0.730616	38.1683	3.09606e-06	0.000336517
NCALD	0.726609	22.0965	0.000106664	0.00336652
GOLGA8A	0.724348	16.2321	0.000553867	0.00960745
TCF4-AS1	0.723675	19.5649	0.000210575	0.00515053
AC023480.1	0.721604	37.2831	3.66181e-06	0.000369667
PPFIA2-AS1	0.718797	9.79324	0.00484151	0.0389036
LINC01090	0.718439	14.4012	0.000980878	0.0137891
SHISA2	0.7164	19.4123	0.000219697	0.00532404
SMCR5	0.714084	23.3154	7.80163e-05	0.00272477
HMGCS1	0.712317	27.0441	3.15867e-05	0.00156752
AL513188.1	0.711914	31.7354	1.11623e-05	0.000762249
ZNF682	0.709224	36.2948	4.42997e-06	0.000423071
AC013391.2	0.706551	9.4081	0.00560081	0.0426893
AL031668.1	0.703648	8.81089	0.00705127	0.0490279
AC079921.1	0.70312	19.3035	0.000226468	0.00546626
CEACAM1	0.702362	10.6092	0.00358054	0.0319431
AC025043.1	0.70051	11.4742	0.00262564	0.0259164
AP001442.1	0.69751	24.8759	5.29477e-05	0.00214228
KANSL1	0.694497	74.1565	1.57949e-08	7.84152e-06
AC011466.3	0.693786	13.3094	0.00140078	0.0174329
AC009501.3	0.689188	29.1269	1.96611e-05	0.00116501
G2E3-AS1	0.685079	25.0497	5.07529e-05	0.00209501
AC010638.1	0.684795	9.20343	0.00605703	0.044936
AC107072.2	0.683494	18.0388	0.000324334	0.00684793
AC010976.1	0.679385	20.8377	0.000148783	0.00413464
NR2F1	0.677165	35.0333	5.67678e-06	0.000498932
IFI44	0.675546	13.4948	0.00131742	0.0167704
AC003681.1	0.671281	15.7007	0.000651726	0.0105662
ABCC4	0.670887	10.5849	0.00361233	0.0320555
EFHD1	0.669425	9.3423	0.0057432	0.0435397
TIFA	0.668177	12.9501	0.00157942	0.0187945
AC068722.1	0.66583	8.89823	0.0068154	0.0480584
AL139353.2	0.661879	8.93286	0.0067243	0.047632
ADGRV1	0.661107	13.7999	0.00119174	0.0156926
MIR9-3HG	0.657928	10.2025	0.0041568	0.0350419
AL022097.1	0.656203	14.362	0.000993301	0.0138858
ST6GAL2	0.655215	18.344	0.000297078	0.00655105
EDDM13	0.654409	13.235	0.00143588	0.0176899
CD24	0.653364	30.6486	1.4081e-05	0.000910754
AC211433.1	0.651883	13.5497	0.00129375	0.0165835
CEMIP	0.649707	22.4757	9.66814e-05	0.00314485
IGF2BP2-AS1	0.648971	19.7963	0.000197522	0.00494991
VCAN	0.648172	18.2047	0.000309196	0.00670557
AL031428.1	0.647365	15.3871	0.000718248	0.0111809
AC019130.1	0.646415	18.1297	0.000315938	0.00677022
DHCR24	0.645735	9.31932	0.00579387	0.0437973
FAM217A	0.645734	13.4194	0.00135066	0.0170167
AC016644.1	0.644962	10.9138	0.00320648	0.0295534
MAT2B	0.644245	19.9583	0.000188912	0.00481703
ZNF605	0.643971	24.5612	5.71895e-05	0.00225028
SNHG17	0.643283	22.3906	9.88291e-05	0.00319049
OGN	0.642006	16.0475	0.000585903	0.00997752
NAPRT	0.641988	9.48362	0.00544213	0.0419851
AC023424.3	0.641027	30.1987	1.55253e-05	0.000970016
XRCC3	0.636817	23.2327	7.96669e-05	0.00275017
AC100800.1	0.636146	28.6706	2.17745e-05	0.00124639
AC004253.1	0.633535	17.3988	0.000390825	0.00775042
LINC00624	0.630773	15.5365	0.000685666	0.0108953
RPS29	0.625982	10.7421	0.00341177	0.0308838
RRP15	0.61679	23.7792	6.9427e-05	0.0025354
CLHC1	0.615397	36.264	4.45655e-06	0.000423071
ANKDD1A	0.614967	28.6246	2.20012e-05	0.00125121
FJX1	0.614456	26.9335	3.24115e-05	0.00157922
AMZ1	0.610901	15.5027	0.000692898	0.0109628
AC002463.1	0.610601	21.6963	0.000118437	0.00360194
IL3RA	0.609856	20.3297	0.000170681	0.00449818
DLGAP4-AS1	0.60879	16.1855	0.000561767	0.00972583
ZBTB20-AS5	0.607577	11.1166	0.00298137	0.0281423
LINC00461	0.605407	25.1008	5.01277e-05	0.00207962
AF107885.2	0.605182	26.4298	3.64749e-05	0.00171797
ATP8B1	0.602885	21.6532	0.000119788	0.00362502
AC087071.2	0.601595	14.1142	0.00107593	0.0146833
FDFT1	0.596358	10.8737	0.00325326	0.0298833
AC090644.1	0.595982	19.2872	0.000227503	0.00546626
AC009041.2	0.595787	40.9124	1.86945e-06	0.000233515
MFSD6	0.595275	18.2674	0.000303672	0.00665413
KCNH8	0.594159	15.1561	0.000772008	0.0117657
AC068533.3	0.593148	18.286	0.00030206	0.00663702
AC027243.3	0.590513	15.5306	0.000686935	0.0109061
AC018557.3	0.590483	9.90187	0.0046484	0.0377949
ASPN	0.588016	16.3368	0.000536543	0.00951329
AC004160.1	0.587242	9.4257	0.00556337	0.042598
MKRN2OS	0.583675	14.3938	0.000983221	0.0137891
AC079385.1	0.577234	10.5062	0.00371773	0.0326595
CHRNA5	0.576379	30.4881	1.45787e-05	0.000933084
AC012404.1	0.57612	10.2605	0.0040687	0.0344732
MTCP1	0.573102	10.7655	0.00338298	0.0307025
HMGCR	0.572949	24.3553	6.01649e-05	0.00230724
ACSL6	0.570678	12.8249	0.00164742	0.0192226
AC023509.6	0.56837	22.5788	9.41467e-05	0.00309371
AC091826.2	0.568293	14.032	0.001105	0.0149358
ZNF486	0.567738	16.7852	0.000468812	0.0086636
AC004039.1	0.566506	16.8621	0.000458157	0.00853539
MAPK10	0.565563	20.1128	0.00018108	0.00468955
HPF1	0.564077	12.3746	0.00191986	0.0212805
AL139807.1	0.563554	25.6785	4.36068e-05	0.00189365
ORC1	0.559836	17.8491	0.000342654	0.0071363
AC107068.2	0.557573	13.2914	0.00140918	0.0175019
SNHG19	0.553696	9.61539	0.00517703	0.0406397
EPHB4	0.552346	12.8966	0.00160807	0.0189715
AL356805.1	0.55167	21.6822	0.000118876	0.00360812
AC069228.1	0.548146	11.226	0.00286727	0.0273747
AC100830.1	0.547458	14.7984	0.000864187	0.012669
AC023389.1	0.546591	15.906	0.000611833	0.0102302
FADS2	0.546518	22.235	0.000102893	0.00327565
CROCC	0.544999	15.7197	0.000647904	0.0105416
INSYN2A	0.54319	28.757	2.13563e-05	0.00123363
GULP1	0.542565	11.562	0.00254558	0.0253853
TTC39C	0.541876	14.6285	0.000912131	0.0131411
AC244517.2	0.541327	12.3334	0.00194712	0.0214802
MIR17HG	0.540063	21.4727	0.000125628	0.00372763
SHOC1	0.53404	20.4869	0.000163551	0.0043838
FILIP1L	0.533616	20.4818	0.000163775	0.0043838
AMOTL2	0.532577	29.2669	1.90582e-05	0.00113653
ANKRD13B	0.530869	11.1035	0.00299541	0.028159
AC009505.1	0.53002	9.28394	0.00587285	0.0441401
MCM5	0.529659	15.812	0.000629741	0.0103916
ACAT2	0.527729	16.3109	0.000540779	0.00955218
LRRN1	0.526201	44.874	9.37883e-07	0.000141213
AL109824.1	0.522805	11.4354	0.0026619	0.0261478
STARD4-AS1	0.519866	14.0858	0.00108588	0.0147414
AC018462.1	0.519836	12.2643	0.00199391	0.0217625
WWC2	0.516822	27.0276	3.17087e-05	0.00156752
SYNC	0.516062	19.1513	0.000236321	0.00558168
OMG	0.514087	15.9577	0.000602216	0.0101116
IVNS1ABP	0.513893	47.1251	6.45547e-07	0.000110823
HELLS	0.513518	20.7332	0.000153023	0.00419835
A2ML1-AS1	0.513375	10.9308	0.00318696	0.0294325
ZFHX4-AS1	0.511397	9.14898	0.00618521	0.0455206
FASN	0.510843	19.2042	0.000232842	0.00555465
PLCH1	0.50982	21.6106	0.000121138	0.00364189
AC007098.1	0.508068	19.3369	0.000224366	0.00542287
FO393401.1	0.506426	10.5877	0.00360873	0.0320555
LDLR	0.506286	9.98092	0.00451321	0.0371707
PARP8	0.506091	32.7864	8.95746e-06	0.000678437
PROM1	0.505522	15.6395	0.000664147	0.0106974
ELOVL6	0.505086	8.95838	0.00665801	0.0473089
PTCD1	0.501562	13.7583	0.00120809	0.0158455
BID	0.498519	15.9876	0.000596721	0.0100746
PPA1	0.498412	15.1491	0.000773705	0.0117657
AC073167.1	0.496813	16.244	0.000551858	0.00960745
AP001011.1	0.49554	20.4778	0.000163954	0.0043838
WDR27	0.495322	42.4384	1.42589e-06	0.000192589
RPS27	0.495066	9.02101	0.00649838	0.0467199
QTRT2	0.494727	26.2707	3.78715e-05	0.00176582
ZNF213	0.494414	18.4859	0.000285261	0.00635917
SOX1	0.493486	16.5367	0.000505106	0.00915437
ZBED4	0.491108	28.2012	2.42109e-05	0.00132755
AC012358.3	0.489434	9.5352	0.00533662	0.0415023
SRSF3	0.486812	28.4801	2.27296e-05	0.00127682
BCL2	0.483611	9.05499	0.00641357	0.0464554
PFDN4	0.483518	26.6485	3.4646e-05	0.00165533
AC022210.2	0.483376	24.4658	5.85475e-05	0.00227003
RPS28	0.481246	9.25009	0.00594953	0.0445523
TMA16	0.479604	12.3732	0.00192079	0.0212805
FAM117B	0.479212	10.2644	0.00406292	0.0344453
EFS	0.478245	17.4633	0.000383492	0.00767724
SOX21	0.474851	18.9199	0.000252212	0.00584749
AC009630.1	0.474476	11.6434	0.00247379	0.0249266
RPS21	0.472818	9.96103	0.00454682	0.0372693
SGCE	0.470142	58.8726	1.10273e-07	3.16502e-05
ECM2	0.469216	12.4664	0.0018605	0.0208585
AP003086.1	0.469032	18.9319	0.000251362	0.00583803
AC027698.1	0.46521	8.87879	0.00686714	0.048238
C11orf74	0.465202	12.6663	0.0017382	0.0199183
TNFRSF19	0.461259	10.0011	0.00447946	0.0369979
AL157938.2	0.457385	18.5595	0.000279342	0.00626729
MYCBP2-AS1	0.457155	11.7081	0.00241832	0.0245426
DDX52	0.457027	39.2725	2.52022e-06	0.000298671
EXOG	0.456472	15.0576	0.000796271	0.0119304
LIPE	0.454374	11.3714	0.00272289	0.0265341
PLEKHA7	0.4541	34.5581	6.24187e-06	0.00053282
MRPS27	0.453409	28.559	2.23286e-05	0.00126141
AC073475.1	0.452789	18.2645	0.000303926	0.00665413
AC011092.2	0.452148	14.9296	0.000829048	0.0122624
ZNF618	0.450799	15.3966	0.000716138	0.0111667
IL7	0.450189	9.00718	0.00653326	0.0468559
ZNF212	0.449087	12.388	0.00191107	0.0212456
ZNF300	0.447919	22.6574	9.22624e-05	0.00304814
TRA2B	0.444999	22.7104	9.10158e-05	0.00301781
NOTCH3	0.442958	24.0109	6.55256e-05	0.00245384
CBX2	0.440054	18.4913	0.000284827	0.00635721
NECAB1	0.43805	9.32839	0.00577381	0.0436997
SQLE	0.437106	11.0481	0.00305541	0.0285756
SNHG25	0.436451	11.6798	0.00244238	0.0247458
PDCD11	0.433753	15.1856	0.000764912	0.0116991
TMEM41B	0.433668	11.5023	0.00259976	0.0257439
CTBP2	0.433565	13.1254	0.00148932	0.0180696
ZNF362	0.43186	16.306	0.000541575	0.00955218
TOM1L1	0.429889	34.1459	6.78183e-06	0.000558634
KDM4A-AS1	0.429592	22.9754	8.50508e-05	0.00287716
ABHD15-AS1	0.428016	14.3407	0.00100011	0.0139597
AC015849.3	0.427244	12.8186	0.00165093	0.0192423
USP3-AS1	0.425773	10.2026	0.00415661	0.0350419
KLHL2	0.424637	12.0895	0.00211774	0.0226167
ANKRD23	0.424435	21.5413	0.000123371	0.0036969
MMAB	0.423539	39.1305	2.58725e-06	0.000302708
DDX5	0.423534	25.5039	4.54734e-05	0.00194447
FOXP1	0.421493	11.2226	0.00287075	0.0273936
ST3GAL6	0.421306	20.2781	0.000173095	0.00454226
RBM3	0.419989	25.3696	4.69701e-05	0.00198343
CENPU	0.414625	10.5926	0.00360227	0.0320555
FBXL14	0.413427	12.3611	0.00192875	0.0213428
IGF2BP3	0.412957	9.60686	0.00519375	0.040684
CNTLN	0.411553	16.2409	0.000552379	0.00960745
MCM2	0.410295	9.17538	0.0061227	0.0452223
SFPQ	0.409242	30.3438	1.50425e-05	0.000952814
CYP51A1	0.409019	12.0442	0.00215115	0.0228672
RBFA	0.408927	18.5802	0.0002777	0.00625776
UCK2	0.408198	9.28584	0.00586857	0.0441311
AL513327.1	0.407705	9.1728	0.00612877	0.0452308
RAVER2	0.407352	8.95754	0.00666018	0.0473089
ZNF451-AS1	0.407337	12.0222	0.00216765	0.0229358
NASP	0.405675	20.3664	0.000168987	0.00446704
AMD1	0.405609	17.2758	0.000405245	0.00792752
BRD9	0.404544	19.7234	0.000201541	0.00501437
KNOP1	0.403965	25.9318	4.10455e-05	0.00182558
NSF	0.40153	27.1796	3.06078e-05	0.00153616
APEX1	0.401004	25.9197	4.11632e-05	0.00182637
GPATCH4	0.400866	13.8094	0.00118805	0.0156667
FBXL18	0.400713	12.6827	0.00172854	0.0198447
AC074032.1	0.399938	23.7471	6.99869e-05	0.00255077
WDHD1	0.399766	10.5755	0.00362476	0.0321192
TEAD2	0.397652	16.2582	0.000549481	0.00958539
KANSL2	0.396354	14.4441	0.00096749	0.0136917
FANCD2OS	0.391679	9.19784	0.00607005	0.04496
AC068282.1	0.389626	11.8043	0.0023383	0.0240359
ZNF664	0.387765	21.5215	0.000124019	0.00371025
DENND6A-AS1	0.386736	10.9359	0.00318113	0.0293934
MED17	0.3861	35.3653	5.31521e-06	0.000481655
WTAP	0.385523	46.3827	7.29162e-07	0.000118531
SRSF2	0.385469	21.1764	0.000135903	0.0038764
PANK1	0.385253	11.6585	0.00246075	0.0248633
AP002336.2	0.383882	10.689	0.00347809	0.0312874
PHF21B	0.380982	11.7329	0.00239735	0.0244107
MRPL1	0.380083	22.3155	0.000100767	0.00323601
AC055733.2	0.37789	9.66024	0.00509006	0.0401674
NINL	0.376295	10.9608	0.00315272	0.029233
ABRACL	0.375789	9.57089	0.00526492	0.0410664
WDR43	0.375621	15.7564	0.000640612	0.0105221
AL589843.1	0.375595	9.13423	0.00622045	0.0456506
UHRF1	0.37498	9.8826	0.00468202	0.0379877
TAF1B	0.371718	42.8619	1.32418e-06	0.000183648
MFSD4B	0.37171	12.8465	0.00163545	0.0191591
RNF138	0.371373	24.4942	5.81397e-05	0.00227003
PRC1-AS1	0.370895	9.03924	0.00645273	0.0466287
SGPL1	0.370509	12.04	0.00215427	0.0228739
AC002429.2	0.370268	10.239	0.00410114	0.0346826
ZDHHC21	0.368769	10.4101	0.0038509	0.0334454
ZNF565	0.36875	9.68409	0.00504447	0.0399061
HAUS1	0.365359	25.335	4.73637e-05	0.00199547
ADK	0.365266	12.6222	0.00176438	0.0201394
SRSF6	0.364931	40.5681	1.9891e-06	0.000243585
HMGN5	0.363795	13.6134	0.00126693	0.0164005
ZNF337-AS1	0.361727	9.83495	0.00476633	0.0384678
CRLF3	0.360592	13.9264	0.00114358	0.015248
VANGL2	0.360376	10.3324	0.0039623	0.0340907
SMARCD1	0.357959	24.4201	5.92109e-05	0.00228602
MSH6	0.357725	22.525	9.54583e-05	0.00312562
POLR1C	0.357457	12.2718	0.00198874	0.0217318
POLE2	0.357155	21.4291	0.000127086	0.00374111
WDYHV1	0.354903	15.3308	0.000730965	0.0113213
MTFR1	0.354678	27.2642	3.00138e-05	0.00152721
LUC7L	0.353102	14.2991	0.00101361	0.014084
SRSF10	0.350871	34.4996	6.31553e-06	0.000534608
AC006059.1	0.350412	10.0209	0.00444645	0.036808
CEBPZ	0.350035	16.0648	0.000582816	0.00995884
MCM7	0.348095	19.2897	0.000227343	0.00546626
TBC1D16	0.347959	17.797	0.000347874	0.00722046
SRSF7	0.347317	27.2145	3.03614e-05	0.00153484
FMR1	0.347074	16.3043	0.000541857	0.00955218
ZNF649	0.346828	11.1346	0.00296234	0.0280039
PTRHD1	0.346785	11.3886	0.00270639	0.0264434
SLC39A6	0.345518	26.9627	3.21915e-05	0.00157687
AC110015.1	0.344971	8.91911	0.0067603	0.0477432
AC114763.1	0.344913	8.932	0.00672653	0.047632
PDXDC1	0.343983	11.195	0.00289911	0.0276069
BLOC1S5	0.343306	13.9987	0.00111698	0.0150424
RBMX	0.343233	21.0341	0.000141161	0.00397698
TRMT11	0.343066	13.7237	0.00122185	0.0159745
TCF3	0.342054	21.9151	0.000111835	0.00347595
SREBF1	0.341541	13.8217	0.00118329	0.0156351
RNF111	0.341502	12.9494	0.00157976	0.0187945
NEMP1	0.341182	12.7284	0.00170202	0.0196354
ZNF551	0.341022	10.266	0.00406039	0.0344453
ATXN2L	0.33862	22.2704	0.000101954	0.00325688
MIR99AHG	0.337968	14.4527	0.000964825	0.0136645
POLE3	0.337496	19.4711	0.000216137	0.00526553
RCC2	0.336719	13.6614	0.00124709	0.0162007
NME4	0.336705	10.0881	0.00433685	0.0361286
DDX27	0.33615	20.5369	0.000161351	0.00435223
ZNF814	0.334852	9.2981	0.00584109	0.0439914
ALKBH2	0.334066	9.91491	0.00462579	0.0376979
AADAT	0.333812	10.4992	0.00372725	0.0327118
ZBTB8A	0.333793	20.0205	0.000185719	0.00475134
GNL3	0.333752	13.3694	0.0013732	0.0171945
FAM98B	0.331726	13.2444	0.0014314	0.0176796
CARM1	0.331047	18.5498	0.000280115	0.00626729
NRDE2	0.330786	17.7042	0.0003574	0.0073765
PPM1D	0.330439	10.8634	0.00326529	0.0299302
UBE2G1	0.329226	9.11272	0.00627221	0.0458656
GPC2	0.327733	16.3578	0.000533148	0.00948973
RELL1	0.327236	9.27841	0.0058853	0.0442155
ZKSCAN7-AS1	0.327129	8.95316	0.00667152	0.0473568
PDE5A	0.32462	12.6766	0.00173215	0.0198738
ZNF708	0.32439	16.6844	0.000483179	0.00884898
LTV1	0.323356	13.567	0.00128642	0.0165362
MIR762HG	0.323155	11.1454	0.00295089	0.0279551
CPSF3	0.32298	28.1203	2.46602e-05	0.00134019
HNRNPH1	0.322418	31.7564	1.11128e-05	0.000762249
PRIM1	0.322379	10.5376	0.0036753	0.0324304
IQCB1	0.320187	13.3314	0.00139062	0.0173417
SLIRP	0.319608	17.445	0.000385556	0.00768977
TRA2A	0.319511	16.1536	0.000567236	0.00979282
PMS1	0.319153	21.3872	0.000128503	0.00375774
H1FX	0.319148	13.5083	0.00131154	0.0167637
LCLAT1	0.318948	8.92211	0.00675242	0.0477183
PHF23	0.318824	10.2647	0.00406235	0.0344453
PANK2	0.318609	17.2255	0.000411306	0.00799501
RBM4B	0.317228	18.9522	0.000249927	0.00581865
HNRNPAB	0.316908	14.1072	0.00107836	0.014693
CBR4	0.316223	9.03121	0.0064728	0.0466623
APPL2	0.31608	12.6995	0.00171874	0.019757
NSRP1	0.315102	35.2733	5.41281e-06	0.00048266
SINHCAF	0.314443	22.8389	8.80677e-05	0.00294666
CCDC138	0.314405	15.6208	0.000668	0.0107259
SRSF1	0.312956	27.5121	2.83438e-05	0.00150043
SEH1L	0.312441	10.2939	0.00401893	0.0343206
DHX40	0.309964	13.3991	0.00135977	0.0170963
H2AFY2	0.308397	22.062	0.000107626	0.00339105
MSL1	0.307426	12.1497	0.00207411	0.022365
NUP35	0.307327	16.4051	0.000525574	0.0093913
SFI1	0.307054	11.1221	0.00297558	0.028102
PPP2R3B	0.306539	20.9643	0.000143818	0.00402714
TGIF2	0.305554	8.92208	0.00675251	0.0477183
MAML1	0.304509	10.1194	0.00428672	0.0359229
C19orf48	0.303536	12.8844	0.0016147	0.0190332
EIF3J	0.303022	9.9366	0.00458847	0.0374769
HNRNPDL	0.301892	20.0454	0.000184455	0.00473881
ARL6IP6	0.301383	21.0772	0.000139544	0.00394958
TP53I11	0.301132	8.72831	0.00728263	0.0498973
ATG14	0.301069	9.87362	0.00469779	0.0380652
VOPP1	0.298914	13.1123	0.00149585	0.0181368
NONO	0.298783	25.0834	5.03391e-05	0.00208261
EZH2	0.298748	14.4909	0.000953088	0.0136032
TMEM168	0.298496	12.655	0.00174486	0.0199822
RPRD1A	0.297389	12.1666	0.0020621	0.0222816
AC012085.2	0.296531	9.00542	0.00653774	0.0468559
UPF2	0.29553	10.5866	0.00361016	0.0320555
CPSF6	0.295156	19.2658	0.000228864	0.00548109
MAP3K12	0.294264	11.4496	0.00264852	0.0260582
SLC25A26	0.294055	13.4317	0.00134517	0.0170058
PROSER1	0.29307	12.5283	0.00182163	0.0206033
CRIP2	0.291364	15.23	0.000754362	0.0116054
CCDC84	0.290865	13.1344	0.00148486	0.0180393
RPF1	0.289715	8.98584	0.0065875	0.0470601
ANP32A	0.289478	18.173	0.000312029	0.00674312
CCNJ	0.28943	9.08054	0.00635057	0.0461812
NAA50	0.288482	22.2681	0.000102014	0.00325688
MRPS28	0.286977	11.3536	0.00274008	0.0266343
MTHFD1	0.286868	13.3044	0.00140314	0.0174505
WDR12	0.286809	17.6374	0.000364438	0.00743426
ALG6	0.286078	10.112	0.00429855	0.0359891
ZC3H8	0.285329	11.7976	0.00234378	0.0240654
RAP1B	0.285141	13.0635	0.00152048	0.0183748
DOT1L	0.284882	8.78974	0.00710976	0.0492641
NUDT21	0.281482	26.1606	3.8872e-05	0.00178957
BAZ1A	0.280862	16.9507	0.000446224	0.00840687
TCERG1	0.280012	12.8316	0.00164371	0.0191976
AC008771.1	0.279536	12.9859	0.00156054	0.0186503
ADGRA3	0.278778	9.99855	0.00448366	0.0369992
HNRNPM	0.278423	8.86355	0.00690799	0.0484198
PCMTD2	0.277895	10.0552	0.00439007	0.0364727
METAP2	0.277383	19.8159	0.000196461	0.00493503
LRIG1	0.277353	9.02483	0.0064888	0.0467013
TMEM123	0.277098	20.0338	0.00018504	0.00474059
MIDN	0.276989	12.1011	0.00210925	0.0225864
MRPS31	0.276128	17.6337	0.00036483	0.00743426
THUMPD2	0.275428	12.4037	0.00190082	0.0211613
TRMT5	0.275206	13.4228	0.00134913	0.0170167
ATP6V0A2	0.274941	11.2891	0.00280355	0.0269908
FAM172A	0.274062	21.3995	0.000128086	0.00375774
DCLRE1C	0.273737	18.3679	0.000295051	0.006522
UCHL3	0.272708	12.7244	0.00170429	0.01964
HDAC2	0.271866	21.6167	0.000120945	0.00364189
PAXBP1	0.270716	15.8225	0.000627724	0.0103693
HMGN3	0.270588	10.6417	0.00353841	0.0316442
MEX3C	0.268301	15.6411	0.000663822	0.0106974
MRPL42	0.266612	13.8763	0.00116238	0.0154276
METTL21A	0.266283	15.9083	0.000611397	0.0102302
FAM92A	0.264266	21.1567	0.000136617	0.00388469
SNX24	0.264262	11.1066	0.00299205	0.028159
TFAM	0.262355	14.3957	0.000982609	0.0137891
PTBP1	0.262272	15.3764	0.000720641	0.011201
SLC38A2	0.262125	20.9302	0.00014514	0.00405179
SDCBP2-AS1	0.261803	9.21097	0.00603951	0.0448967
ZNF507	0.261107	11.3297	0.0027635	0.0267607
UMPS	0.260939	15.1664	0.000769521	0.0117501
KHSRP	0.258841	32.2421	1.0033e-05	0.000724717
MRE11	0.258575	14.7838	0.000868195	0.0126872
NUP50	0.258412	15.7141	0.000649028	0.0105504
LYRM4	0.257303	11.6109	0.00250217	0.0250697
CERS5	0.256489	21.2951	0.000131681	0.00381777
SLC7A1	0.254345	11.6466	0.00247098	0.0249255
SRPK1	0.252511	13.4014	0.0013587	0.0170945
RPP38	0.25192	10.0265	0.00443716	0.0367642
CHTOP	0.251637	16.2875	0.000544621	0.00957334
RBM12	0.251526	13.5065	0.00131233	0.0167637
ZNF789	0.250039	10.0155	0.00445548	0.0368329
CASP8AP2	0.249681	11.2944	0.00279828	0.0269678
LIG3	0.249661	11.5635	0.00254427	0.0253853
SLC4A7	0.249534	11.013	0.00309415	0.0288071
AL356599.1	0.24648	11.2142	0.00287935	0.0274615
TMEM161B	0.245886	9.46249	0.00548603	0.0421516
NVL	0.244789	9.80212	0.00482539	0.0388421
SLC39A10	0.244763	11.8359	0.00231266	0.0238659
PRPF4B	0.244638	12.4493	0.0018714	0.0209353
NOP56	0.243587	19.4888	0.000215071	0.00525068
MBNL1	0.243549	9.26278	0.00592064	0.0443722
PARG	0.242204	10.4212	0.00383515	0.0333392
IQCG	0.240945	14.7108	0.000888556	0.0129419
SON	0.239905	11.2526	0.00284023	0.0272475
MCL1	0.239845	16.0733	0.000581295	0.00995136
SOD2	0.239685	15.7419	0.000643497	0.0105331
EWSR1	0.238969	13.8032	0.0011905	0.0156874
IFT88	0.237998	11.1085	0.00299012	0.028159
SRRT	0.235758	11.9787	0.00220056	0.0231646
ATAD5	0.235061	8.93882	0.00670875	0.0475619
SET	0.233879	9.11356	0.0062702	0.0458656
U2AF2	0.233878	8.98214	0.00659695	0.0470601
RSBN1L	0.23229	12.1866	0.00204791	0.0221936
THAP12	0.232144	10.8447	0.00328739	0.0300727
EIF4E	0.231653	16.5972	0.000496	0.0090119
TIA1	0.23127	17.6857	0.000359333	0.00738742
IRAK1BP1	0.230748	11.2507	0.00284212	0.0272479
VRK1	0.229688	9.06284	0.00639414	0.0463878
DNTTIP2	0.229523	11.7906	0.00234949	0.0241105
SRP19	0.228005	11.2986	0.0027941	0.0269422
TTF1	0.227275	14.8969	0.000837646	0.0123687
RBM28	0.227211	16.232	0.000553884	0.00960745
CNOT1	0.226978	11.443	0.00265473	0.0260913
DCAKD	0.225293	15.9048	0.000612063	0.0102302
NOC3L	0.225059	10.52	0.00369903	0.0325575
IP6K2	0.224874	12.1489	0.00207468	0.022365
UBXN2A	0.220863	16.9095	0.000451733	0.0084586
CD47	0.219615	15.2681	0.000745425	0.0115162
DAZAP1	0.219178	11.2384	0.00285458	0.0273103
DHX36	0.218105	12.0337	0.00215904	0.0228864
MRPS9	0.216814	9.77863	0.00486814	0.0390834
TMEM98	0.21609	9.47679	0.00545628	0.0420447
SMPD4	0.214556	14.3342	0.00100222	0.0139786
DHX15	0.213622	18.7873	0.000261845	0.00600478
RBM25	0.21172	11.4763	0.00262373	0.0259115
ZRANB2	0.211548	10.1025	0.0043137	0.0360208
SYNCRIP	0.211417	13.0727	0.00151579	0.0183301
G3BP1	0.211011	22.2225	0.000103227	0.00328059
PIP4K2B	0.210765	9.02536	0.00648747	0.0467013
HNRNPL	0.20782	14.7937	0.00086547	0.0126775
FAM133B	0.207595	12.4654	0.00186113	0.0208585
CGGBP1	0.205744	13.5349	0.0013001	0.0166422
ANKRD10	0.204531	10.8825	0.00324285	0.0298137
FUBP1	0.203232	8.97881	0.00660549	0.0470843
SEC23A	-0.204399	11.8488	0.00230231	0.0238394
RUFY3	-0.205328	10.8272	0.00330833	0.0302041
SECISBP2L	-0.206224	10.1745	0.00420006	0.0353579
NARF	-0.212591	13.2428	0.00143215	0.0176796
SEC22B	-0.217152	9.04836	0.00643001	0.0465561
PAX6	-0.218008	10.445	0.00380191	0.0331499
SDCCAG8	-0.220658	11.7139	0.00241335	0.0245193
ZCWPW2	-0.22145	9.08443	0.00634104	0.0461484
NIFK-AS1	-0.225223	9.04612	0.00643558	0.0465781
POLH	-0.225984	9.41506	0.00558596	0.042647
RAB21	-0.226544	31.9628	1.06392e-05	0.000745921
SNX14	-0.231892	12.7385	0.00169617	0.0195956
GNS	-0.231977	10.7991	0.00334206	0.0303912
CLCN3	-0.234987	23.8108	6.88798e-05	0.00252546
ANKRD50	-0.236578	22.2142	0.00010345	0.00328199
TTC3	-0.239685	15.0672	0.000793876	0.0119237
VPS13C	-0.243679	16.729	0.000476764	0.00875285
ARFGAP3	-0.244163	12.9732	0.0015672	0.0187056
YPEL5	-0.248454	9.21266	0.0060356	0.0448858
GANAB	-0.250412	10.7104	0.00345116	0.0311627
TBC1D15	-0.251123	20.9855	0.000143007	0.00401665
KDM6A	-0.251273	9.41076	0.00559512	0.0426893
CREM	-0.254788	14.8629	0.0008467	0.0124924
SNX7	-0.255665	14.9533	0.000822867	0.0122004
KIF1A	-0.259471	12.0015	0.00218321	0.0230324
KDM3A	-0.259838	9.47154	0.00546718	0.04209
SCRN3	-0.260652	16.1365	0.000570212	0.00983495
MYO9A	-0.26454	12.4367	0.00187951	0.0209877
ESYT2	-0.267079	10.2854	0.0040315	0.0343501
GOLGB1	-0.271902	20.3382	0.000170287	0.00449425
C12orf75	-0.27591	9.46501	0.00548077	0.0421516
GNB2	-0.276721	12.1102	0.00210262	0.022559
C2orf76	-0.27718	11.4438	0.00265404	0.0260913
HEXA	-0.277892	14.7912	0.000866148	0.0126775
TLN1	-0.280588	9.94002	0.00458261	0.0374457
GAN	-0.281118	8.83031	0.00699806	0.0487529
PRKN	-0.282124	16.2775	0.000546281	0.00957504
ABHD5	-0.284	11.3829	0.00271184	0.0264686
STX7	-0.284389	12.9987	0.00155387	0.0185948
SCP2	-0.285518	16.0119	0.000592307	0.0100418
BCORL1	-0.286665	12.0035	0.00218171	0.0230321
SERTAD2	-0.287043	10.4472	0.00379878	0.0331495
PURA	-0.289408	11.4982	0.00260352	0.0257575
TRPC1	-0.290765	22.9609	8.5367e-05	0.00288255
FGGY	-0.291434	19.1567	0.000235966	0.00558168
STX12	-0.291659	23.4983	7.44978e-05	0.00264731
SLC17A5	-0.291789	10.0867	0.00433911	0.0361311
ATF7IP2	-0.296801	9.02652	0.00648455	0.0467013
UBL3	-0.297566	11.1333	0.00296366	0.0280039
PEA15	-0.299366	12.4416	0.00187634	0.0209778
SMOX	-0.299657	10.4255	0.00382918	0.0333073
MGA	-0.302808	13.0364	0.00153433	0.0184477
PDE8A	-0.303428	10.3349	0.00395867	0.0340754
LNPK	-0.304805	37.6254	3.43064e-06	0.0003601
SERINC3	-0.306906	11.8412	0.00230838	0.0238564
DESI2	-0.311123	9.46019	0.00549082	0.0421659
NDFIP1	-0.312859	11.9609	0.00221424	0.0232419
MIR100HG	-0.313789	12.6348	0.00175685	0.0200819
EGLN1	-0.314438	21.2457	0.000133418	0.00383742
IDS	-0.314923	12.4071	0.00189859	0.0211495
DHX32	-0.316534	9.07416	0.00636624	0.0462768
ATP1A1	-0.317046	17.4569	0.000384215	0.00767724
NADK2	-0.317451	17.4047	0.00039015	0.00775042
TAX1BP1	-0.317941	11.9499	0.00222272	0.0232653
LPP	-0.3224	13.8094	0.00118807	0.0156667
MKRN3	-0.323521	15.7197	0.000647902	0.0105416
SPNS1	-0.324678	21.1507	0.000136835	0.00388488
CSPG5	-0.325435	9.27508	0.00589281	0.0442539
SIRT2	-0.327345	9.62026	0.00516749	0.0405995
APBB2	-0.328171	23.312	7.80843e-05	0.00272477
ADAL	-0.328511	13.638	0.00125673	0.0162799
BORCS7	-0.329679	12.8705	0.0016223	0.0190664
SUCO	-0.330014	20.4857	0.000163603	0.0043838
INPP5F	-0.330613	12.7122	0.00171137	0.0197092
MCUB	-0.332415	20.9935	0.000142702	0.00401423
DNAJC3	-0.334101	15.0918	0.000787755	0.0118814
GRINA	-0.334188	9.6007	0.00520586	0.0407247
ARL3	-0.334417	12.5296	0.00182083	0.0206033
PKM	-0.336934	12.727	0.00170283	0.0196354
CDC42BPA	-0.340198	13.1539	0.00147522	0.0179459
DDIT4	-0.340388	9.93133	0.00459751	0.0375174
TMED10	-0.344188	10.1612	0.00422074	0.0354994
PIP4P2	-0.344335	14.7615	0.000874364	0.0127571
ABCA3	-0.347461	35.1405	5.55713e-06	0.000493135
SOX9-AS1	-0.347744	21.9436	0.000111003	0.00345714
MTCH2	-0.348591	14.0797	0.00108803	0.0147498
TOLLIP	-0.348851	12.1239	0.00209269	0.0225194
LBH	-0.350307	9.6994	0.00501545	0.0397965
EEA1	-0.350369	12.9407	0.00158439	0.0188373
PRMT2	-0.352526	12.0002	0.00218424	0.0230324
EMC6	-0.353582	10.5247	0.00369265	0.0325169
CDC14B	-0.355187	10.529	0.00368682	0.0324811
FPGT	-0.355389	11.7596	0.00237513	0.0242517
MRPS30-DT	-0.36021	24.7161	5.50566e-05	0.00220754
LINC01184	-0.362677	21.3797	0.000128759	0.00375774
BMP2K	-0.363865	20.4944	0.000163217	0.0043838
TMEM9B	-0.364636	8.9842	0.0065917	0.0470601
TAOK3	-0.36497	18.2111	0.000308621	0.00670101
AGL	-0.365949	21.2565	0.000133037	0.00383635
PGM1	-0.366126	12.3646	0.00192641	0.0213299
RNF6	-0.366221	11.5322	0.00257247	0.0255979
ELOVL2	-0.368997	13.0321	0.00153655	0.0184477
MYO1E	-0.369343	13.6971	0.00123255	0.0160915
NINJ1	-0.370173	11.5643	0.00254351	0.0253853
LRRC69	-0.375569	8.91045	0.0067831	0.0478674
RHOQ	-0.37598	12.9007	0.00160585	0.0189697
ISOC2	-0.377523	10.4602	0.00378079	0.0330083
EDA2R	-0.381187	13.3856	0.00136585	0.0171375
ETV1	-0.383369	16.8543	0.000459233	0.00854676
CALU	-0.383491	19.998	0.000186863	0.00477397
SLC16A1	-0.386015	33.4999	7.73359e-06	0.000614971
DZIP3	-0.388256	15.2127	0.000758458	0.0116587
PJA2	-0.38979	23.4824	7.47973e-05	0.00264731
MLH3	-0.391553	20.7494	0.000152358	0.00419835
TIMP3	-0.392333	9.17313	0.006128	0.0452308
SNX30	-0.392605	11.9702	0.00220711	0.0232068
PFKM	-0.392944	21.797	0.000115347	0.00354909
SLC16A3	-0.395748	9.08161	0.00634796	0.0461805
LRCH2	-0.396379	12.173	0.00205751	0.0222582
RTL8A	-0.402287	8.80722	0.00706137	0.049072
TANC2	-0.402432	9.95949	0.00454943	0.0372741
ALDH2	-0.405648	12.5675	0.00179753	0.020382
DIAPH2	-0.407509	12.032	0.00216024	0.0228864
HSD17B12	-0.411336	32.4434	9.61965e-06	0.000701204
DARS	-0.412581	33.0526	8.4778e-06	0.000659868
LINC00472	-0.413696	15.993	0.000595732	0.0100746
ERN1	-0.414816	8.88983	0.0068377	0.0481048
CALCOCO2	-0.415065	24.1509	6.32867e-05	0.00238709
VAT1	-0.415724	11.6598	0.0024596	0.0248633
NEDD4	-0.417008	24.9063	5.25563e-05	0.00213596
LIFR	-0.417713	10.6663	0.00350698	0.0314089
TSC22D4	-0.419125	13.1864	0.00145933	0.017871
CDHR3	-0.419558	9.33114	0.00576775	0.0436899
OAT	-0.423326	12.1742	0.00205672	0.0222582
TRIM4	-0.424296	13.9435	0.00113722	0.0152299
ALOX12-AS1	-0.425329	30.9891	1.30856e-05	0.000858459
LINC00632	-0.42592	13.4742	0.00132641	0.0168615
PLA2G12A	-0.427766	17.5528	0.000373564	0.00753238
ENO2	-0.429455	11.3266	0.00276654	0.0267607
PMM1	-0.430221	9.23691	0.00597967	0.044597
PPARGC1A	-0.430443	18.6245	0.000274222	0.00620343
SMARCA1	-0.430862	11.7237	0.00240513	0.0244628
DST	-0.430922	11.5502	0.00255618	0.0254634
APLP2	-0.432728	9.88141	0.0046841	0.0379878
TRMT1L	-0.434362	10.9069	0.00321446	0.029612
SULT1C4	-0.434446	14.3212	0.00100642	0.0140265
PREX1	-0.43784	23.2291	7.97413e-05	0.00275017
MSRB2	-0.439268	9.24482	0.00596155	0.0445691
WHAMM	-0.440519	18.244	0.000305719	0.00666954
WASF3	-0.442862	13.4226	0.00134922	0.0170167
STMN4	-0.444605	14.3866	0.000985496	0.0138082
TPI1	-0.446618	19.6049	0.000208252	0.00511409
PITPNC1	-0.455062	9.04077	0.0064489	0.0466194
LETMD1	-0.456545	19.1125	0.000238911	0.00561915
LMCD1-AS1	-0.456705	27.0757	3.13556e-05	0.00156089
LPIN2	-0.459016	32.1639	1.01989e-05	0.000731809
ARHGAP31	-0.459023	9.9993	0.0044824	0.0369992
TMEM42	-0.463158	11.7819	0.00235669	0.024164
RETREG2	-0.469262	15.5399	0.000684942	0.0108932
WIPF1	-0.471693	15.4178	0.000711421	0.0111405
OBSL1	-0.47217	28.5811	2.22179e-05	0.00125963
LIMCH1	-0.472495	23.0983	8.24323e-05	0.00280407
CRYL1	-0.473814	10.7966	0.00334505	0.0304034
BTG2	-0.474822	17.8589	0.000341675	0.00713208
SLC25A53	-0.475868	40.8768	1.88144e-06	0.000233515
PER3	-0.476489	19.6611	0.00020504	0.00505555
TIPARP	-0.478283	8.96109	0.00665102	0.0473089
ANKS1B	-0.478642	16.9812	0.000442185	0.00836319
ETV5	-0.479036	19.8302	0.000195686	0.00492405
RNF19A	-0.479641	37.1936	3.72499e-06	0.000373903
PPP1R3E	-0.480824	21.9423	0.000111041	0.00345714
CAMK2N1	-0.480974	10.8006	0.00334026	0.0303899
DCLK2	-0.481035	11.0182	0.00308839	0.0287681
HSD17B14	-0.483154	13.276	0.00141642	0.0175562
ERRFI1	-0.484158	13.0904	0.00150687	0.0182584
FRMD4A	-0.484974	51.8797	3.0505e-07	6.51566e-05
PFKL	-0.486777	45.158	8.9408e-07	0.000136861
PDGFRB	-0.487346	27.2044	3.04328e-05	0.00153484
LAMP2	-0.488297	15.121	0.000780567	0.0118302
OPTN	-0.488604	14.0328	0.00110469	0.0149358
ENO1	-0.490124	15.7247	0.000646911	0.0105416
TAB3	-0.491263	10.7562	0.00339439	0.0307454
JAK2	-0.491549	18.064	0.000321983	0.00681395
PGAM1	-0.492257	28.398	2.31549e-05	0.00129051
REXO2	-0.495585	30.5741	1.43097e-05	0.000919073
DBP	-0.495804	13.0461	0.00152938	0.0184237
RHOJ	-0.497105	13.3939	0.00136211	0.0171023
QPRT	-0.498071	17.8126	0.000346306	0.00719604
APC	-0.500204	17.6202	0.00036627	0.00743426
PKNOX2	-0.500679	9.61004	0.0051875	0.04067
GANC	-0.505746	21.4399	0.000126724	0.00373844
GPR155	-0.506249	12.0674	0.00213396	0.0227503
RGS20	-0.508166	19.917	0.00019107	0.00485444
IL6ST	-0.509198	12.0522	0.0021452	0.0228303
HK2	-0.509825	9.32935	0.0057717	0.0436997
C3orf14	-0.510548	31.698	1.12508e-05	0.000764578
EIF2S3	-0.513023	9.36743	0.00568835	0.0432131
PPP1R13B	-0.515996	18.8896	0.000254379	0.00587638
NDRG1	-0.516385	8.77965	0.00713782	0.0494027
GRK4	-0.51709	27.3172	2.96476e-05	0.00151603
TBC1D12	-0.517469	22.4303	9.78201e-05	0.00316348
SLC9A7	-0.51927	13.3322	0.00139026	0.0173417
TPP1	-0.519368	14.6798	0.000897358	0.0129997
ELOVL4	-0.520349	15.9367	0.000606099	0.0101675
ZDHHC4	-0.521005	30.3046	1.51714e-05	0.000957672
MCRIP2	-0.525336	10.2367	0.00410456	0.0346826
HS6ST1	-0.529236	12.9676	0.00157018	0.018729
LYST	-0.538808	31.1433	1.26604e-05	0.000838567
FAM122A	-0.541042	15.9626	0.000601311	0.0101116
GBE1	-0.541535	31.6858	1.12799e-05	0.000764578
GPR135	-0.54321	23.4614	7.51932e-05	0.0026562
LARP6	-0.545849	26.3946	3.67789e-05	0.00172785
TBL1X	-0.546078	12.2267	0.00201985	0.0219584
ZDHHC9	-0.54876	12.9267	0.00159189	0.0188898
ANXA4	-0.552242	34.05	6.91462e-06	0.000563521
OFD1	-0.556063	8.87168	0.00688616	0.0483162
KLHL15	-0.55764	11.0468	0.00305684	0.0285756
LMO4	-0.558804	26.1202	3.92461e-05	0.00179331
DNAJC3-DT	-0.559017	12.3366	0.00194503	0.0214713
TANC1	-0.559491	9.19993	0.00606518	0.04496
TUBA1C	-0.562348	12.5082	0.0018342	0.0206652
PGK1	-0.562482	24.5598	5.72094e-05	0.00225028
TRIB2	-0.56401	30.0866	1.59095e-05	0.000987305
AKAP7	-0.565933	73.0038	1.8082e-08	8.55473e-06
CPEB2	-0.567344	19.7052	0.000202551	0.00501437
COTL1	-0.568232	23.143	8.15006e-05	0.00278269
PLIN2	-0.570662	9.09706	0.00631021	0.0460518
EPB41L2	-0.573324	16.088	0.000578691	0.00992529
CYP7B1	-0.573749	16.6314	0.00049092	0.00896393
MZT2A	-0.574289	24.6321	5.62023e-05	0.00223943
CHCHD10	-0.576065	10.5902	0.0036054	0.0320555
TRIM9	-0.576751	10.1089	0.00430341	0.036
PI4K2B	-0.576863	58.7591	1.12028e-07	3.16592e-05
CRB1	-0.577811	20.2951	0.000172294	0.00452771
LEPROT	-0.577936	17.1138	0.000425119	0.00818298
DNAJC12	-0.581036	11.4977	0.00260393	0.0257575
CAST	-0.581868	12.8539	0.0016314	0.0191362
TNC	-0.591992	9.94691	0.00457083	0.0373827
TMED1	-0.592295	8.76664	0.00717423	0.0495799
MSN	-0.596876	20.1858	0.000177505	0.00463152
C4orf3	-0.600401	20.8047	0.000150112	0.00415898
DSEL	-0.600493	18.3509	0.000296488	0.00654591
CASK	-0.600652	10.4446	0.00380243	0.0331499
ATP10D	-0.601712	12.5795	0.0017902	0.0203391
SFMBT2	-0.603828	10.8385	0.00329478	0.0301104
PDIA5	-0.60493	13.4588	0.00133314	0.0169092
PLOD2	-0.605515	13.4575	0.00133375	0.0169092
AL157400.3	-0.607604	27.0858	3.12824e-05	0.00156089
TRAK2	-0.60971	10.2112	0.00414339	0.0349609
KIZ	-0.615585	11.8232	0.00232293	0.0239047
ANKFN1	-0.617654	28.7848	2.12233e-05	0.00122981
MAP3K8	-0.617662	23.282	7.86787e-05	0.00273204
P4HA2	-0.618304	22.1073	0.000106364	0.00336283
NAV2	-0.61955	12.0318	0.00216043	0.0228864
POU3F2	-0.624515	11.4589	0.00263987	0.0260149
GALNT18	-0.631127	22.2638	0.000102127	0.00325688
ANKRD37	-0.632001	18.246	0.000305548	0.00666954
PLS3	-0.632285	15.4333	0.000708006	0.0111062
TCEAL1	-0.633123	11.3672	0.00272691	0.0265591
ELP5	-0.634415	32.9457	8.66691e-06	0.00066493
AKAP12	-0.636625	13.8245	0.00118222	0.0156345
ARFGEF3	-0.63974	15.0158	0.000806811	0.0120398
BEX4	-0.64173	10.3232	0.00397584	0.0341272
EMP3	-0.642999	42.8385	1.3296e-06	0.000183648
NTM	-0.644149	50.8531	3.57122e-07	7.20877e-05
ARL4C	-0.647648	47.7538	5.82898e-07	0.000106012
NDRG4	-0.649089	20.1199	0.00018073	0.00468902
RGS3	-0.650074	9.41683	0.00558219	0.042647
LINC02762	-0.650978	26.943	3.23394e-05	0.00157922
ITPRID2	-0.653419	21.2896	0.000131871	0.00381777
ATG4A	-0.65405	10.2443	0.0040931	0.034632
NR1D2	-0.656633	14.0853	0.00108605	0.0147414
UNC5B	-0.657657	32.0546	1.04357e-05	0.000742996
MESP1	-0.658696	9.58804	0.00523085	0.0408526
RIN2	-0.659497	21.4625	0.000125969	0.00372763
FAM181B	-0.671246	27.993	2.53858e-05	0.00136748
CADPS	-0.674085	14.6463	0.000906963	0.01309
NOL3	-0.67439	20.9324	0.000145053	0.00405179
PDLIM4	-0.674708	21.0445	0.000140768	0.00397199
DIRC3	-0.675699	19.7134	0.000202095	0.00501437
MDFI	-0.676095	16.0227	0.00059036	0.0100234
CDKL2	-0.680462	15.9591	0.000601945	0.0101116
MORC4	-0.682887	8.95855	0.00665757	0.0473089
TMTC2	-0.683826	22.4984	9.61149e-05	0.00313594
ZNF436-AS1	-0.687665	13.549	0.00129406	0.0165835
STOM	-0.688501	9.95548	0.00455624	0.0373132
WWC3	-0.690825	12.9179	0.00159661	0.0189336
ARHGAP42	-0.692211	22.897	8.67716e-05	0.00291434
FAM162A	-0.692637	15.0044	0.000809727	0.012073
ACTN2	-0.693638	12.0177	0.00217104	0.0229458
RAB9B	-0.694869	8.97023	0.00662748	0.0472044
LRP10	-0.697517	23.8756	6.7773e-05	0.002515
ANG	-0.69815	18.4197	0.000290708	0.00644929
CTBS	-0.701174	12.3314	0.00194849	0.0214802
CPEB4	-0.706108	58.1319	1.22292e-07	3.30351e-05
BLVRB	-0.706459	13.5493	0.00129392	0.0165835
PDE4D	-0.707924	47.4587	6.11433e-07	0.000107994
APOO	-0.70919	9.08581	0.00633767	0.0461422
KIF16B	-0.710781	50.697	3.65856e-07	7.21795e-05
ARMCX1	-0.711912	16.9607	0.000444899	0.0083905
AMER2	-0.713316	21.875	0.000113015	0.00348902
SLC8A1	-0.714783	9.63725	0.00513444	0.0403842
RAB9A	-0.716623	9.74549	0.00492917	0.0393841
MAP1A	-0.716899	24.4011	5.94879e-05	0.00229084
PMP22	-0.722229	18.7046	0.000268055	0.00609903
UST	-0.728379	11.7044	0.0024214	0.0245603
SASH1	-0.734216	20.0357	0.000184945	0.00474059
UBASH3B	-0.738717	17.0704	0.000430622	0.00821401
PTGR2	-0.740035	14.2867	0.00101766	0.0141082
DAAM1	-0.741028	14.305	0.00101167	0.0140677
GNG12	-0.743507	34.2636	6.62267e-06	0.000552963
BCAS3	-0.745985	10.3247	0.00397358	0.0341272
RHOC	-0.746057	16.4605	0.000516844	0.00929509
PRXL2A	-0.752691	36.2339	4.4827e-06	0.000423071
IGFBP2	-0.754047	15.7517	0.000641559	0.0105221
MIR210HG	-0.756992	9.94294	0.00457761	0.0374215
PDK3	-0.757749	32.9341	8.68763e-06	0.00066493
ARHGAP26	-0.759434	8.87369	0.00688079	0.048297
EPHB2	-0.76075	16.0701	0.000581864	0.00995183
AP001831.1	-0.764873	9.04493	0.00643855	0.0465812
SEPTIN6	-0.767701	45.3234	8.69593e-07	0.000134232
IGFBP5	-0.777387	14.9294	0.000829111	0.0122624
C4orf47	-0.780328	31.7467	1.11356e-05	0.000762249
TCEAL5	-0.785088	13.8597	0.00116871	0.015478
DDX59-AS1	-0.785197	21.4775	0.000125467	0.00372763
POLD4	-0.785766	38.6572	2.8251e-06	0.000321487
RENBP	-0.787103	15.1028	0.000785036	0.0118814
TUSC1	-0.788103	33.5745	7.61658e-06	0.0006083
SHROOM2	-0.788385	9.40173	0.00561441	0.0427752
DTNA	-0.79101	28.5475	2.23866e-05	0.00126141
SLITRK2	-0.79514	16.4992	0.000510845	0.0092178
FAM199X	-0.795823	12.2971	0.00197157	0.0216188
SSX2IP	-0.801366	32.5759	9.3577e-06	0.000690074
RNF180	-0.810827	83.1257	5.8144e-09	3.56016e-06
ANGPTL1	-0.815855	19.9331	0.000190222	0.00483961
PLEKHB2	-0.818271	16.4523	0.000518129	0.00930354
DDIT3	-0.819787	10.319	0.00398195	0.0341427
HTRA1	-0.821755	42.2728	1.46794e-06	0.000195396
CD27-AS1	-0.822979	23.9251	6.69422e-05	0.00248919
ESRRG	-0.823346	11.7692	0.00236711	0.0241967
SPRY4-AS1	-0.824569	31.767	1.10878e-05	0.000762249
ANK2	-0.825039	75.0364	1.42614e-08	7.27688e-06
ADHFE1	-0.825293	17.3795	0.000393049	0.00776336
PCBD1	-0.827683	10.6982	0.0034665	0.0312138
NDP	-0.829617	10.8461	0.00328582	0.0300727
KCNMA1	-0.831514	15.6164	0.000668921	0.0107314
PCDH9	-0.836264	11.7692	0.0023671	0.0241967
RGS16	-0.838125	15.0364	0.000801609	0.0119811
MYO3A	-0.843367	11.1361	0.00296069	0.0280039
PRNP	-0.843783	18.8767	0.000255305	0.00588418
CNTNAP3B	-0.847542	41.6577	1.63644e-06	0.000216258
VAT1L	-0.847853	30.0167	1.61547e-05	0.000995788
FHIT	-0.849326	67.3353	3.6057e-08	1.37986e-05
TCEAL3	-0.851796	8.86323	0.00690887	0.0484198
BNIP3	-0.852647	36.7125	4.08569e-06	0.000401337
SELENOP	-0.857985	22.5717	9.43186e-05	0.00309382
AUXG01000058.1	-0.858531	9.50031	0.00540774	0.0418604
MAOA	-0.862737	23.2718	7.88833e-05	0.00273398
AK4	-0.863227	17.3991	0.000390795	0.00775042
ENOX2	-0.866963	15.562	0.00068028	0.0108584
WSCD1	-0.871016	43.1356	1.26269e-06	0.000178418
ITM2C	-0.873393	23.6503	7.17044e-05	0.00259279
PCAT6	-0.879476	26.257	3.79942e-05	0.00176652
PPP1R16A	-0.880666	16.246	0.000551519	0.00960745
CHRDL1	-0.882817	25.9097	4.12622e-05	0.00182637
MORF4L2-AS1	-0.883858	9.23116	0.0059929	0.0446586
ADGRL2	-0.893307	13.4468	0.00133845	0.0169442
NMRAL1	-0.896051	59.8913	9.58001e-08	2.83831e-05
MIAT	-0.900152	27.469	2.86263e-05	0.00150723
HEIH	-0.904435	50.4618	3.79457e-07	7.3371e-05
DPH6-DT	-0.907524	50.7492	3.62912e-07	7.21795e-05
SPRY2	-0.907673	23.5515	7.35075e-05	0.0026277
PTN	-0.915097	28.978	2.03248e-05	0.00120047
RASSF4	-0.926646	11.6294	0.00248594	0.0250075
GPM6B	-0.92674	10.8076	0.00333175	0.0303275
CPEB1	-0.935826	16.433	0.000521152	0.00933955
WDR44	-0.939044	14.4367	0.000969772	0.0137075
SGIP1	-0.940732	32.777	8.97491e-06	0.000678437
AC051619.5	-0.942839	15.7437	0.000643123	0.0105331
B3GLCT	-0.947102	13.1609	0.00147179	0.0179459
SCRG1	-0.949766	16.9848	0.000441711	0.00836319
MAML2	-0.954394	33.6322	7.52747e-06	0.000603808
DNAH12	-0.95706	14.0926	0.00108347	0.0147414
SPATA6	-0.957852	39.1921	2.55793e-06	0.000301196
PTGR1	-0.961247	42.8381	1.32969e-06	0.000183648
LRRTM3	-0.961553	13.2917	0.00140906	0.0175019
PAK3	-0.96449	44.0033	1.08742e-06	0.000161087
RFTN2	-0.970015	65.597	4.49554e-08	1.58805e-05
LINC00958	-0.974249	31.305	1.22305e-05	0.000819936
ACSL4	-0.980628	13.9365	0.00113983	0.0152384
BHLHE40	-0.99302	19.1215	0.000238308	0.00561214
SLC39A8	-0.993784	21.2244	0.000134177	0.00383742
TSBP1-AS1	-0.997994	68.2709	3.20781e-08	1.28096e-05
AC090204.1	-1.00628	9.41848	0.00557868	0.0426445
STARD13	-1.00929	20.7408	0.000152713	0.00419835
ZHX2	-1.01553	9.41587	0.00558424	0.042647
PDLIM3	-1.02103	14.0077	0.00111373	0.0150096
VLDLR	-1.02945	9.19845	0.00606864	0.04496
AKAP6	-1.03175	127.4	1.14239e-10	1.6142e-07
TJP2	-1.03364	13.1866	0.00145921	0.017871
ME3	-1.04233	11.0484	0.00305509	0.0285756
FGF11	-1.04481	52.2279	2.89319e-07	6.25236e-05
TUBA4A	-1.0476	10.3063	0.00400066	0.0341978
TIMP1	-1.04829	15.5248	0.000688167	0.0109068
CRYBG3	-1.04979	13.1509	0.00147669	0.0179519
IAH1	-1.05016	81.5809	6.86307e-09	4.0667e-06
PCAT1	-1.05047	25.4527	4.60376e-05	0.00195756
TRIM69	-1.05463	31.0001	1.30548e-05	0.000858459
RADX	-1.05903	16.8158	0.000464534	0.00860184
LRATD2	-1.06884	34.8377	5.90231e-06	0.000516283
RTN1	-1.07096	70.6942	2.383e-08	1.02444e-05
APBA1	-1.07483	62.4993	6.73564e-08	2.09707e-05
HIVEP3	-1.08317	33.2193	8.19169e-06	0.000640311
HAP1	-1.08467	13.6719	0.00124278	0.0161676
DKK3	-1.0864	12.8712	0.0016219	0.0190664
GRIN2B	-1.08692	43.3638	1.21377e-06	0.000172835
GNAL	-1.08886	28.3082	2.36305e-05	0.0013046
C2orf74	-1.09428	13.5803	0.00128078	0.0164984
AP1S2	-1.09992	15.4684	0.000700307	0.0110383
PABPC5	-1.1022	17.9639	0.000331434	0.00696581
ABCA1	-1.10468	13.785	0.00119758	0.0157244
TCEAL7	-1.1155	18.1542	0.000313717	0.00676588
PDZRN3	-1.1187	15.8877	0.000615278	0.0102466
PDE3A	-1.12551	23.9336	6.67994e-05	0.00248892
AC091729.3	-1.12854	27.9665	2.55396e-05	0.00137134
SLC2A3	-1.14818	38.3457	2.99462e-06	0.000333383
SERPINB6	-1.14898	17.4748	0.000382205	0.00766454
TAGLN2	-1.1523	42.7329	1.3543e-06	0.00018565
C1QTNF7	-1.15436	25.0022	5.13423e-05	0.00210986
LRRC8C	-1.16202	21.3831	0.000128644	0.00375774
PPP1R3C	-1.16238	33.2885	8.07594e-06	0.000636682
AGBL1	-1.16722	28.3045	2.36503e-05	0.0013046
SOX15	-1.17134	28.2269	2.40703e-05	0.0013238
DPP7	-1.18071	58.4767	1.16529e-07	3.1948e-05
KCTD16	-1.18946	13.6778	0.00124039	0.0161594
C1orf54	-1.19033	26.9995	3.19168e-05	0.0015718
SLC41A2	-1.19869	87.1157	3.83129e-09	2.88316e-06
SPRY1	-1.20011	38.7362	2.78378e-06	0.000321487
NR3C2	-1.20808	12.0112	0.00217587	0.0229837
LHFPL3	-1.211	12.3111	0.00196211	0.0215821
AC078842.2	-1.21483	44.8914	9.35129e-07	0.000141213
LDHA	-1.21531	54.9642	1.92495e-07	4.53327e-05
NRG2	-1.21933	10.6379	0.0035433	0.0316724
GNG12-AS1	-1.23903	25.1702	4.92907e-05	0.00205778
TFPI	-1.24767	12.4071	0.00189861	0.0211495
CHPF	-1.25913	16.7275	0.000476978	0.00875285
PDLIM5	-1.26951	15.0878	0.000788754	0.0118814
CADM2	-1.27098	16.7347	0.000475947	0.00875285
MAFB	-1.27286	8.94373	0.00669596	0.047508
S100A6	-1.28337	11.6647	0.00245539	0.0248502
HLF	-1.30293	40.4582	2.02904e-06	0.000246831
PDLIM1	-1.31194	22.7609	8.9844e-05	0.00298435
ARSD	-1.31953	23.6198	7.22562e-05	0.00260761
EFNA5	-1.32211	9.30239	0.00583152	0.0439374
TRANK1	-1.32513	57.9957	1.24653e-07	3.31847e-05
GLIS3	-1.33939	10.0487	0.00440079	0.0365123
SLC4A4	-1.34783	54.2378	2.14172e-07	4.85695e-05
TOX	-1.36294	24.2517	6.17248e-05	0.00235233
GRID2	-1.36874	13.9882	0.0011208	0.0150717
HOMER2	-1.38299	11.2267	0.00286656	0.0273747
ELL2	-1.38581	12.1087	0.00210374	0.022559
ADM	-1.386	15.134	0.000777385	0.0117917
AC079142.1	-1.40352	36.6299	4.15141e-06	0.000403477
PCYT1B	-1.40638	14.4289	0.000972203	0.0137267
AC098829.1	-1.42468	45.5353	8.39307e-07	0.000130654
APLN	-1.42991	29.9358	1.64435e-05	0.00100349
PKIB	-1.43953	15.8364	0.000625054	0.0103345
TSC22D3	-1.44004	15.4625	0.00070161	0.0110436
C3orf67	-1.44079	10.4999	0.00372623	0.0327118
NDUFA4L2	-1.45658	25.9959	4.04236e-05	0.0018155
WWTR1	-1.47102	21.737	0.000117178	0.00358742
ARHGEF28	-1.47133	10.4252	0.00382956	0.0333073
OSBPL6	-1.49099	56.0148	1.65263e-07	4.04762e-05
P3H2	-1.49572	55.0058	1.91328e-07	4.53327e-05
CD9	-1.50275	38.2289	3.06101e-06	0.000334689
C2orf72	-1.50351	71.6526	2.12333e-08	9.65262e-06
SORCS2	-1.52496	11.333	0.00276019	0.0267607
RAB32	-1.52694	16.267	0.00054802	0.00957504
TMEM45A	-1.55694	9.02405	0.00649075	0.0467013
SLC2A10	-1.578	37.7463	3.35288e-06	0.00035396
SLC2A1	-1.59543	17.852	0.00034236	0.0071363
BX890604.2	-1.60611	112.985	3.54807e-10	3.8338e-07
PDE1C	-1.63447	57.4254	1.35096e-07	3.39943e-05
TENM1	-1.64134	19.3473	0.000223719	0.00541436
ARAP2	-1.65848	24.8989	5.2651e-05	0.00213596
MYBL1	-1.67716	9.03404	0.00646573	0.0466623
DCDC2	-1.67818	13.3965	0.00136094	0.0170992
MEIS1	-1.69814	14.4961	0.000951519	0.0135913
ARHGEF26-AS1	-1.69902	24.7004	5.52694e-05	0.00220754
EGFR	-1.72615	15.6596	0.000660032	0.0106821
SYT9	-1.72979	35.6468	5.02824e-06	0.000464139
TNFRSF1A	-1.73837	17.4117	0.000389344	0.00774849
SAT1	-1.73938	46.9106	6.68572e-07	0.000111645
COL25A1	-1.76493	10.8974	0.00322548	0.0296987
MYO16	-1.76694	15.2363	0.000752876	0.0115923
LGALS3	-1.77592	37.9749	3.21101e-06	0.000346468
KANK1	-1.78133	17.226	0.000411244	0.00799501
CUX2	-1.78998	32.0265	1.04975e-05	0.000743914
CCDC175	-1.80557	66.9771	3.772e-08	1.38576e-05
GFAP	-1.80831	9.39573	0.00562726	0.0428554
LCNL1	-1.8114	8.88247	0.00685732	0.0482059
PCAT7	-1.81156	20.1935	0.000177131	0.00463152
CRYZ	-1.85147	14.6871	0.000895256	0.0129997
SLCO1C1	-1.86195	24.6063	5.65596e-05	0.00223954
NALCN	-1.87158	12.7821	0.00167136	0.0194189
FBXW4	-1.87478	26.2703	3.78754e-05	0.00176582
PRSS23	-1.97161	10.5461	0.00366389	0.0323723
LMO2	-1.98409	9.10869	0.00628197	0.0459186
ATXN1	-2.01845	86.8831	3.92395e-09	2.88316e-06
MOXD1	-2.02762	15.5257	0.000687971	0.0109068
AC010931.2	-2.08942	8.76141	0.0071889	0.0496067
NEAT1	-2.11056	31.2615	1.23446e-05	0.000824571
TGFB2	-2.12613	10.493	0.0037356	0.0327226
COMT	-2.1834	42.4469	1.42377e-06	0.000192589
HOPX	-2.19613	18.2323	0.000306747	0.00667962
SPINK5	-2.27269	42.3406	1.45058e-06	0.000194494
ITGB5	-2.30496	36.6433	4.14065e-06	0.000403477
IGSF1	-2.31686	12.3463	0.00193855	0.0214256
AC079160.1	-2.39285	9.40885	0.0055992	0.0426893
PCDH19	-2.44063	10.5391	0.00367324	0.0324304
IFITM2	-2.45161	13.4195	0.00135058	0.0170167
AC079052.1	-2.48463	9.27035	0.00590351	0.044298
FIRRE	-2.61004	64.9416	4.89103e-08	1.69516e-05
RGS6	-2.63155	24.1791	6.28447e-05	0.00238511
LINC00923	-2.75529	12.1206	0.00209508	0.0225319
AC114316.1	-2.84679	9.00567	0.00653711	0.0468559
CA14	-2.87605	23.8517	6.81793e-05	0.00251766
HKDC1	-2.93231	38.2336	3.0583e-06	0.000334689
AC021504.1	-3.23558	13.1641	0.00147019	0.0179441
AC006206.2	-3.39988	9.85386	0.00473268	0.0382803
LINC01060	-3.41136	115.994	2.7733e-10	3.18392e-07
GSTT2B	-3.47053	46.281	7.41504e-07	0.00011948
AC060834.2	-3.67114	24.004	6.56388e-05	0.00245384
AC097654.1	-4.33639	10.1242	0.00427914	0.035892
AC116049.2	-4.47845	12.7569	0.0016857	0.0194992
AL162493.1	-4.98204	17.9818	0.000329722	0.00694026
AC114930.1	-6.33216	17.0053	0.000439028	0.00833972
C5orf17	-8.14802	22.8953	8.68085e-05	0.00291434

## Sheet: Table S2 RG1
Gene Name	LogFC	F	P Value	FDR
HLA-C	2.76182	22.2841	0.000103032	0.0358896

## Sheet: Table S2 RG2
Gene Name	LogFC	F	P Value	FDR
MTRNR2L1	4.52191	346.564	7.0728e-16	8.90324e-12
NAA11	2.79611	33.5086	5.50518e-06	0.00288747
FNDC1	2.75958	70.0208	1.29337e-08	2.71349e-05
TBL1Y	2.72674	17.2636	0.000349331	0.0304615
ARL17B	2.51331	73.755	8.02536e-09	2.52558e-05
HLA-DMA	2.4869	78.4221	4.5334e-09	1.90222e-05
SLC22A3	2.4186	30.6467	1.03719e-05	0.00408003
CERS3-AS1	2.36685	14.2458	0.000916625	0.0459862
SERPIND1	2.33106	22.5322	7.69951e-05	0.0146851
LINC01088	2.29682	25.4721	3.57898e-05	0.00882471
BMP6	2.17107	42.4827	9.16223e-07	0.000720838
PTGDS	1.94831	15.1019	0.000691341	0.0412445
IGFBP3	1.86528	17.2913	0.000346379	0.0304615
LUZP2	1.71922	16.3093	0.000469825	0.034698
SNHG5	1.68321	122.869	5.53953e-11	3.48658e-07
AC104051.2	1.67306	14.3724	0.000878792	0.0451794
RPS26	1.4779	20.5527	0.000132845	0.0187894
FAM118A	1.4556	54.8051	1.12895e-07	0.00017764
RGS10	1.43731	22.1762	8.47733e-05	0.01503
RCN3	1.41426	20.4235	0.000137784	0.0190597
SPARCL1	1.40227	21.5843	9.96609e-05	0.0160903
AC008957.2	1.37435	21.4399	0.000103707	0.0163183
RNF217-AS1	1.37424	21.5758	9.98943e-05	0.0160903
SLC7A11	1.3592	14.1202	0.000955924	0.0462814
ST3GAL1	1.34603	20.2588	0.00014437	0.0197536
AL138733.1	1.29048	18.8661	0.000215921	0.0238422
KHDRBS3	1.22905	24.7637	4.28527e-05	0.00930051
CHSY3	1.2189	27.7438	2.04495e-05	0.00643547
CLU	1.20803	14.7964	0.000763942	0.0426569
NOP16	1.20343	22.2296	8.35532e-05	0.01503
LINC02693	1.15574	21.5365	0.00010098	0.0160903
HSD17B11	1.13744	49.6402	2.59881e-07	0.000327138
UBA6-AS1	1.13119	42.7765	8.6771e-07	0.000720838
CAT	1.12643	29.6277	1.31052e-05	0.00485202
NQO1	1.09488	15.9153	0.000532184	0.0360169
PKD2	1.04215	71.6112	1.05305e-08	2.65117e-05
AC023424.3	1.02841	19.5602	0.000176365	0.0216729
P4HA2	1.02344	35.1751	3.86423e-06	0.00225452
ZIC1	1.02341	15.4465	0.000618355	0.0387256
NUDT9	1.00901	52.782	1.55431e-07	0.000217396
AC073475.1	0.985506	14.5021	0.000841763	0.0437812
BEND6	0.980317	16.6883	0.000417278	0.0325361
SLC1A3	0.976327	13.6907	0.00110478	0.0496677
ME1	0.969198	14.6893	0.000791315	0.0429677
PEG10	0.947447	33.9709	4.98509e-06	0.00272836
THRB	0.93504	42.8718	8.52571e-07	0.000720838
TUB	0.93298	21.011	0.00011682	0.0177172
AFF1	0.878669	26.9412	2.48458e-05	0.00727347
TPCN1	0.865091	16.8549	0.000396238	0.0325361
SNAI2	0.858966	15.4505	0.000617559	0.0387256
RIOX2	0.855062	17.8901	0.000288745	0.028847
PYURF	0.844027	28.2726	1.8018e-05	0.00601054
PTPN13	0.829199	21.8915	9.16076e-05	0.0155832
RPS29	0.828882	17.0307	0.000375274	0.0312845
PVT1	0.812607	14.5253	0.000835325	0.0437722
LINC02802	0.795887	14.1307	0.000952566	0.0462814
SNCA	0.794346	18.4209	0.000246306	0.0255967
RPS21	0.790422	25.7106	3.37049e-05	0.00848554
SEZ6L2	0.780868	15.9511	0.000526155	0.0359334
PRELID2	0.754856	32.7142	6.54145e-06	0.00316707
ZFAS1	0.751273	20.7833	0.000124503	0.0184381
PPFIBP1	0.746202	14.1883	0.000934393	0.0459862
RPL36	0.726066	28.6651	1.64161e-05	0.00581943
RPS28	0.713443	18.8763	0.000215273	0.0238422
ETFB	0.692726	15.0161	0.000710934	0.0420152
SNHG8	0.676057	17.7086	0.000305031	0.0293109
RPS27	0.642926	19.5342	0.000177694	0.0216729
TIAM1	0.638362	18.7245	0.000225119	0.0246417
RPL37A	0.609895	19.4304	0.000183115	0.0219295
MRPL21	0.608497	21.9477	9.02128e-05	0.0155561
FAM13A	0.608429	30.8043	1.00074e-05	0.00406366
KLHL8	0.603134	18.2972	0.000255548	0.0261531
ATP5F1E	0.589519	15.1085	0.000689863	0.0412445
COL3A1	0.582503	15.248	0.000659307	0.0399008
RPL38	0.5809	17.3628	0.000338882	0.0302479
PFDN4	0.553665	17.7986	0.000296832	0.0293109
SSR1	0.553451	22.2059	8.40923e-05	0.01503
TMEM258	0.553034	19.9318	0.000158483	0.0206648
ROR2	0.53657	16.1815	0.000489139	0.0347869
RPL37	0.53619	14.1666	0.000941175	0.0460993
BRD9	0.534398	16.7145	0.000413893	0.0325361
RRP15	0.533254	16.0475	0.000510317	0.035296
RPL39	0.518111	15.375	0.000632785	0.0390465
PTK7	0.517718	15.78	0.000555617	0.0364277
CEBPZ	0.516347	17.4738	0.000327588	0.0296667
MAPK6	0.493765	16.2491	0.000478812	0.034698
NDUFV3	0.489195	16.088	0.000503809	0.0351491
DDX21	0.483305	14.8667	0.000746535	0.0426569
FKBP14	0.461897	14.2052	0.000929121	0.0459862
EIF2S2	0.453925	15.8026	0.000551626	0.0363553
FBXL7	0.435951	13.8345	0.0010523	0.0490606
RPL31	0.425204	13.8944	0.00103126	0.0482583
C8orf33	0.400114	14.687	0.000791905	0.0429677
PDCD4	0.388152	15.0868	0.00069474	0.0412518
RPL7L1	0.379347	16.1116	0.000500052	0.0351491
FKBP1A	-0.507922	16.6184	0.000426474	0.0325361
FXYD6	-0.556888	15.8204	0.000548512	0.0363553
SPRED1	-0.565528	20.7953	0.000124084	0.0184381
FRMD4A	-0.677751	18.4394	0.000244956	0.0255967
TMTC2	-0.722212	14.3215	0.000893791	0.0453671
TGFBI	-0.723514	16.7435	0.000410177	0.0325361
CSRNP3	-0.771412	17.5259	0.000322426	0.0296255
RND3	-0.771849	36.7575	2.7874e-06	0.00206399
RBM41	-0.776745	19.5197	0.000178444	0.0216729
CDC42EP3	-0.784232	17.0544	0.000372541	0.0312845
CAMK2N1	-0.784972	20.5569	0.000132689	0.0187894
BCAS3	-0.808339	17.181	0.000358305	0.0305432
FZD3	-0.824656	16.6424	0.000423292	0.0325361
SORBS2	-0.834351	17.1737	0.000359103	0.0305432
ADGRB3	-0.850732	15.1456	0.000681598	0.0410524
IGF2	-0.855457	14.8575	0.000748769	0.0426569
CYTH3	-0.860403	25.1887	3.84513e-05	0.00882471
ZNF608	-0.870004	16.2221	0.000482906	0.0347361
CTSK	-0.871613	15.3129	0.000645606	0.0394509
IFI16	-0.871684	17.5778	0.000317382	0.0293765
KAZN	-0.877667	21.5827	9.97029e-05	0.0160903
AS3MT	-0.886253	14.5989	0.000815258	0.043016
HDX	-0.902576	21.2332	0.000109815	0.0170661
SCG5	-0.94622	15.3286	0.000642339	0.0394428
PLEKHH2	-0.975507	14.5992	0.000815179	0.043016
COLGALT2	-0.982027	30.3554	1.10838e-05	0.00422798
NKD2	-0.989968	16.9682	0.000382584	0.031684
AC092691.1	-1.00239	13.7463	0.00108415	0.0495795
SRPX2	-1.01068	13.9294	0.00101915	0.048049
MPPED2	-1.01131	16.633	0.000424527	0.0325361
RPS6KA6	-1.08519	13.7015	0.00110074	0.0496677
PLCL1	-1.08926	16.1069	0.000500798	0.0351491
LRCH2	-1.10082	21.9587	8.99426e-05	0.0155561
ST6GAL2	-1.12008	35.0821	3.94021e-06	0.00225452
GRIA3	-1.14134	14.6213	0.000809254	0.043016
TSC22D3	-1.14409	14.6202	0.000809557	0.043016
FHL2	-1.14798	24.8876	4.15157e-05	0.00930051
TAB3	-1.15277	19.8304	0.000163161	0.0208527
ELP5	-1.19447	47.0769	4.02002e-07	0.000421701
PCDH19	-1.22263	14.0412	0.000981565	0.0473408
NMB	-1.22918	19.6808	0.000170334	0.0214416
NCKAP5	-1.24332	14.8817	0.000742866	0.0426569
BX284613.2	-1.331	17.6044	0.000314824	0.0293765
KIAA1549L	-1.40124	25.8232	3.27666e-05	0.00841766
TMSB15B-AS1	-1.40191	14.8287	0.000755888	0.0426569
EDN3	-1.40322	15.9395	0.000528097	0.0359334
MALRD1	-1.42051	15.6596	0.000577433	0.037616
HOPX	-1.44255	18.5955	0.000233868	0.0249486
MAPK4	-1.47328	14.3679	0.000880085	0.0451794
LINC01876	-1.48349	16.4371	0.000451345	0.0338187
ERG	-1.49705	20.2098	0.000146396	0.0198155
EMX2	-1.49751	22.308	8.17975e-05	0.01503
CAPN6	-1.67037	20.6421	0.000129539	0.0187894
PRKG2	-1.70316	14.001	0.000994908	0.0476056
BX890604.2	-1.75522	56.1029	9.23619e-08	0.000166093
GPM6B	-1.76364	17.6083	0.000314452	0.0293765
HSD17B2	-1.87857	17.7618	0.00030015	0.0293109
AC068279.2	-1.92278	16.637	0.000424	0.0325361
AL603840.1	-1.95292	13.8037	0.00106331	0.0491107
PCAT7	-1.96026	31.9151	7.80067e-06	0.0033996
RCAN2	-1.97816	20.4674	0.000136083	0.0190334
CADM2	-2.00552	13.7384	0.00108706	0.0495795
CRYZ	-2.08121	17.7249	0.000303524	0.0293109
AC073050.1	-2.26095	14.6491	0.000801859	0.043016
ARHGDIB	-2.2872	15.994	0.000519048	0.0357037
VEGFD	-2.57651	25.1778	3.85573e-05	0.00882471
LINC02315	-2.59437	17.0462	0.000373483	0.0312845
LINC00578	-2.6094	18.6064	0.000233117	0.0249486
GSTT2B	-2.66973	24.3284	4.7933e-05	0.00989149
COMT	-2.74178	48.3301	3.24151e-07	0.000370946
GATA2-AS1	-2.84554	14.1856	0.000935214	0.0459862
CASC9	-3.48974	24.4467	4.64909e-05	0.00975379
AC021504.1	-3.5023	25.9209	3.19756e-05	0.00838561
AC079052.1	-3.55745	31.6961	8.18996e-06	0.00343651
AC006206.2	-3.70423	14.0223	0.000987818	0.0474605
LINC02506	-3.91364	16.2981	0.000471486	0.034698
LINC00923	-3.97417	28.2432	1.81443e-05	0.00601054
MAOB	-3.97995	21.8158	9.35258e-05	0.0156974
SPINK5	-4.34741	45.2199	5.57069e-07	0.000539414
SLC38A11	-5.60391	22.2834	8.23456e-05	0.01503
AC114930.1	-5.92562	24.7145	0.000111209	0.017072
C5orf17	-7.97837	22.4005	0.000184662	0.0219295

## Sheet: Table S2 AS
Gene Name	LogFC	F	P Value	FDR
NTS	7.04981	40.2834	1.78884e-06	0.00148071
EIF1AY	4.9788	22.4185	9.04251e-05	0.010648
TBL1Y	4.9198	35.1693	4.81917e-06	0.00282315
TTTY10	4.84898	27.6259	2.48691e-05	0.00597982
AC012078.2	4.83974	15.8389	0.000592613	0.0252636
KDM5D	4.70434	23.5779	6.69488e-05	0.00897528
AC110014.1	4.52403	31.6356	1.00923e-05	0.00427893
LINC01478	4.31132	23.6976	6.49337e-05	0.00897528
NPR3	4.26021	23.4238	6.96456e-05	0.0091025
PRKY	4.13617	16.8314	0.000436814	0.0230791
PURPL	4.03013	57.7752	1.02856e-07	0.000191745
MTRNR2L1	4.029	151.867	1.3203e-11	1.31146e-07
COL21A1	3.97354	16.3643	0.000503698	0.0239389
DDX3Y	3.95231	13.3639	0.00131933	0.0393539
PARM1	3.84174	25.8156	3.83105e-05	0.00696454
SNTG2-AS1	3.83565	26.2253	3.46902e-05	0.00696454
TMEM132D	3.79551	20.3788	0.000156622	0.0136467
DMRT3	3.70822	18.2078	0.000290063	0.0178956
CCN2	3.59417	19.7299	0.000187626	0.0146748
NMU	3.4976	21.1595	0.000126515	0.0120834
AC069277.1	3.38542	24.6051	5.16367e-05	0.00818892
U91319.1	3.3304	12.3673	0.0018536	0.045627
TSHR	3.31374	30.5324	1.28429e-05	0.00472477
LINC02334	3.27511	15.2523	0.000712602	0.0276409
ZFY	3.23418	19.0284	0.000228858	0.0155294
LINC00609	3.10659	18.6607	0.000254342	0.0165123
DMRT1	3.09145	21.9732	0.000101713	0.011008
BEX5	2.99387	17.8531	0.00032187	0.0190305
HLA-B	2.96353	16.9936	0.0004159	0.0225745
AL354863.1	2.95633	12.7204	0.00164117	0.0428993
PDZRN4	2.94081	27.0618	2.84029e-05	0.00602829
RGCC	2.94009	22.3011	9.32622e-05	0.010648
AL591519.1	2.92333	24.1261	5.82404e-05	0.00850738
HERC6	2.85168	56.9574	1.15823e-07	0.000191745
HEPN1	2.83143	44.4327	8.49189e-07	0.000937221
CP	2.73021	13.272	0.00136073	0.0398707
RSPO1	2.68791	15.7912	0.000601494	0.025424
HLA-C	2.53561	42.1558	1.27038e-06	0.00126186
GUCY1A1	2.5325	13.7386	0.00116425	0.0364371
TAP1	2.52588	30.9713	1.16615e-05	0.00463336
AC002454.1	2.49642	25.598	4.03988e-05	0.00716574
KCND3	2.49194	21.3437	0.000120371	0.0117909
PSMB8	2.4916	26.0373	3.63033e-05	0.00696454
KCNQ5	2.47267	13.6051	0.0012171	0.037313
BAMBI	2.40818	16.2707	0.000518415	0.024145
CDC42EP1	2.39042	25.8814	3.77023e-05	0.00696454
POU6F2	2.3443	12.6905	0.0016581	0.0430024
ACSS1	2.3049	16.2596	0.000520187	0.024145
PRKCQ	2.18034	33.6456	6.58908e-06	0.00327247
GASK1B	2.14069	21.5508	0.000113851	0.0115397
AC007262.2	2.13897	13.7302	0.00116751	0.0364371
CCDC170	2.13054	16.2976	0.000514144	0.0240896
BAIAP3	2.09892	17.0818	0.000404993	0.0222254
ARL17B	2.07649	76.2736	9.31881e-09	4.62819e-05
PHLDA1	2.04819	15.7407	0.000611044	0.0256097
KLHL29	2.01614	15.2957	0.000702865	0.0276409
EDNRA	2.0145	17.5028	0.000357052	0.0200317
SNTB1	1.99828	14.53	0.000898185	0.0315253
FGFR3	1.99238	12.7001	0.00165266	0.0429734
PNPLA3	1.98608	13.0017	0.00149098	0.04101
AC067773.1	1.95153	24.3984	5.43808e-05	0.00829149
LMCD1	1.95042	16.5312	0.000478597	0.023889
P2RY14	1.91306	27.1803	2.76171e-05	0.00602829
GJA1	1.89013	15.948	0.000572816	0.0252547
PRKCA-AS1	1.88371	16.9585	0.000420335	0.0226913
CYP39A1	1.86149	24.167	5.76425e-05	0.00850738
LINC02060	1.81994	20.2399	0.000162757	0.0138084
SLC4A10	1.77186	13.1436	0.00142102	0.0401279
TC2N	1.74728	14.9004	0.000797172	0.0294302
ZNF749	1.7071	35.4937	4.51355e-06	0.00282315
HERC5	1.67153	15.0726	0.000754499	0.0286047
PTPRN2	1.65686	21.9287	0.000102922	0.011008
AGT	1.63387	15.7751	0.000604516	0.0254435
GRB14	1.63247	18.5271	0.00026435	0.0168926
AL606923.2	1.62523	18.3406	0.000279056	0.0173241
CMTM8	1.61274	13.5091	0.00125672	0.0382913
MTTP	1.59705	15.0503	0.00075986	0.0286984
PPM1K	1.59467	23.7839	6.35206e-05	0.00897528
AC068722.1	1.58585	11.9795	0.00212218	0.0482558
FAM118A	1.58289	47.8231	4.7807e-07	0.000593584
DOCK10	1.58244	13.1204	0.00143221	0.0401869
AC245297.3	1.55293	16.1397	0.000539787	0.0245497
PTK2B	1.50488	15.1822	0.000728631	0.027944
ESR2	1.49838	16.3321	0.00050871	0.0240025
PVT1	1.48303	25.7886	3.85634e-05	0.00696454
TRIM22	1.47541	21.6344	0.00011133	0.0114822
EEF1A2	1.47533	14.7617	0.000833456	0.0301044
NCAN	1.4434	15.5704	0.000644542	0.0262387
AC091826.2	1.42874	19.1452	0.000221356	0.0155294
SALL3	1.39106	12.4384	0.00180855	0.0450234
COL27A1	1.37943	14.7966	0.000824162	0.0298774
RPS26	1.35274	34.61	5.40016e-06	0.00282315
DMRTA2	1.31808	13.0416	0.00147094	0.0405858
LIX1	1.30342	16.3247	0.000509869	0.0240025
C1orf198	1.29952	18.0027	0.000308013	0.0186555
TFPI	1.27422	23.5304	6.77686e-05	0.00897528
CPE	1.26579	28.0193	2.26887e-05	0.00577864
RIPOR2	1.26145	15.8698	0.000586918	0.0252636
GRIK1	1.25982	14.8894	0.000799975	0.0294302
FKBP9	1.25932	16.7462	0.00044825	0.0232801
WNT5A	1.24608	13.218	0.00138574	0.0399891
ANO5	1.24474	11.8995	0.00218278	0.0487225
PDGFD	1.2099	13.8127	0.001136	0.0361664
LINC00461	1.18664	18.4246	0.000272324	0.0172292
LINC00513	1.17709	19.0312	0.000228676	0.0155294
MTSS2	1.16647	14.0617	0.00104642	0.0345245
ARHGAP8	1.1482	12.9337	0.00152588	0.0415249
PTCD1	1.14197	21.9235	0.000103065	0.011008
DDIT3	1.11305	19.8204	0.000182928	0.0145362
CA12	1.11207	11.8134	0.00225002	0.0494457
AL136366.1	1.10692	19.8541	0.000181213	0.0145161
FAM110B	1.10456	21.4851	0.000115878	0.0116264
ABCG1	1.1024	13.074	0.00145488	0.0404799
AC023095.1	1.09914	16.3896	0.000499815	0.0238898
B2M	1.09093	21.6288	0.000111495	0.0114822
TP53I11	1.06116	14.0058	0.00106586	0.0346596
ID4	1.05392	16.3996	0.00049827	0.0238898
ADGRB2	1.0359	15.2589	0.000711102	0.0276409
AC008771.1	1.0163	25.9612	3.69787e-05	0.00696454
MAT2B	1.0068	12.0983	0.00203562	0.0476882
TRIM5	1.00453	12.4038	0.00183034	0.0453385
ATP8A1	1.0014	11.9153	0.00217064	0.0485608
AMOTL1	1.00111	18.0909	0.000300157	0.0182912
NUDT9	0.988796	41.3994	1.45695e-06	0.00131563
AFF1	0.981049	16.8082	0.000439892	0.0231188
SLC44A2	0.976263	22.1686	9.65792e-05	0.0109014
ARHGEF6	0.959315	13.5866	0.00122463	0.0374285
CELSR1	0.953228	16.2012	0.000529637	0.0244692
KCTD6	0.939528	13.1023	0.00144102	0.04032
RRM2B	0.908427	17.4914	0.000358264	0.0200317
ZMAT3	0.907445	18.3505	0.000278253	0.0173241
HERC3	0.880553	12.0559	0.00206605	0.0479489
PATZ1	0.871788	20.6256	0.000146338	0.0131289
ZYX	0.851899	12.6398	0.00168722	0.0435302
AP000787.1	0.85088	12.243	0.00193543	0.0464363
CD47	0.836737	15.4753	0.00066412	0.0268159
PON2	0.833577	13.1578	0.00141421	0.0401279
MT-ND3	0.828136	13.718	0.00117222	0.0364371
PDXK	0.825829	11.9857	0.00211759	0.0482558
SNCAIP	0.809952	12.3965	0.00183492	0.0453391
PYURF	0.805278	19.759	0.000186105	0.0146713
NSUN7	0.80178	12.16	0.00199224	0.0473419
GPCPD1	0.797384	19.5038	0.000199959	0.0148315
KNOP1	0.768145	19.4752	0.000201576	0.0148315
TMEM41B	0.751075	21.2156	0.000124609	0.0120169
POR	0.742233	29.8347	1.49981e-05	0.00480567
NKAIN4	0.72941	12.1016	0.00203331	0.0476882
SRSF12	0.725456	13.2193	0.00138513	0.0399891
PARP14	0.716488	13.0437	0.0014699	0.0405858
AMFR	0.710103	15.2287	0.000717945	0.0276409
C8orf33	0.690146	16.8657	0.000432299	0.0230791
NFE2L1	0.617366	12.0394	0.0020781	0.048004
TXNRD1	0.572905	19.4425	0.000203449	0.0148593
SNRNP27	0.548068	12.7492	0.00162509	0.0426498
TUBA1B	-0.537637	15.8631	0.000588147	0.0252636
TPI1	-0.566065	12.341	0.0018706	0.045627
LRCH3	-0.581309	13.092	0.00144602	0.0403463
IAH1	-0.647213	12.1679	0.00198677	0.047325
EIF2S3	-0.655629	13.7805	0.00114819	0.0361763
NDN	-0.721858	14.6769	0.000856546	0.0308263
SPRED1	-0.747606	19.647	0.000192049	0.0147878
KDM6A	-0.756538	18.9757	0.000232333	0.0155294
PPFIBP1	-0.765014	12.0786	0.00204974	0.0477936
MID1	-0.765781	20.7466	0.000141564	0.0131289
DIAPH2	-0.779403	16.4815	0.000485925	0.0238898
MORF4L2	-0.799156	19.5649	0.00019654	0.0148315
UBA1	-0.81728	18.8704	0.000239451	0.0158564
TCEAL4	-0.828682	14.1646	0.00101168	0.0341348
POLD4	-0.834752	13.6639	0.00119349	0.0368166
PRNP	-0.851741	12.5363	0.00174841	0.0442977
PDK3	-0.858014	13.2343	0.00137814	0.0399891
KIZ	-0.871168	12.559	0.00173477	0.0442882
ALG13	-0.886973	22.8951	7.98352e-05	0.00979016
NUP93	-0.891351	13.9091	0.00110035	0.0352572
APOO	-0.899712	14.0422	0.00105315	0.0345245
RP2	-0.92962	13.6347	0.00120517	0.0370617
AKAP12	-0.931519	20.4716	0.000152666	0.0134197
VWA1	-0.944547	15.7916	0.000601412	0.025424
C3orf14	-0.955925	16.7589	0.000446528	0.0232801
HIBADH	-0.956943	15.1056	0.000746589	0.0284133
GNB4	-0.96146	12.9822	0.0015009	0.04107
TCEAL3	-0.988603	17.5865	0.000348285	0.0197687
TBL1X	-1.00044	14.8546	0.000808943	0.0294331
CASK	-1.00171	15.6077	0.00063704	0.0261931
BMPR1B	-1.002	13.4322	0.00128945	0.0390737
PJA1	-1.04002	11.9675	0.00213115	0.0482558
HAP1	-1.06388	14.6603	0.000861137	0.0308797
NR6A1	-1.1012	18.7108	0.00025069	0.0163822
OFD1	-1.1641	25.4215	4.21836e-05	0.00722431
BX890604.2	-1.16703	20.2904	0.000160495	0.0138084
TCEAL1	-1.22638	15.9273	0.000576519	0.0252547
WDR44	-1.2368	13.1383	0.00142354	0.0401279
ZFX	-1.2782	20.2378	0.000162852	0.0138084
PKIB	-1.29873	15.317	0.000698142	0.0276409
PAK3	-1.29922	20.2116	0.000164038	0.0138084
ZFHX3	-1.31322	12.7551	0.00162179	0.0426498
PHACTR1	-1.34087	16.1661	0.000535411	0.024508
C2orf74	-1.3725	22.3389	9.23374e-05	0.010648
TMEM164	-1.40293	18.5975	0.000259021	0.0167068
TUBA1C	-1.43857	21.9749	0.000101666	0.011008
C1QL1	-1.49967	15.2375	0.000715948	0.0276409
ACSL4	-1.50387	20.0432	0.000171897	0.0142288
RGS20	-1.51409	17.9598	0.000311926	0.0186648
RIMS2	-1.51679	20.5835	0.000148036	0.0131289
EPHB2	-1.52425	14.0746	0.001042	0.0345245
OSTF1	-1.54158	16.8428	0.000435304	0.0230791
SLC2A3	-1.56915	14.0584	0.00104757	0.0345245
ENTPD1-AS1	-1.60368	16.866	0.000432258	0.0230791
ENOX2	-1.61244	16.1809	0.000532965	0.024508
BAALC	-1.63123	16.4054	0.00049739	0.0238898
IFITM2	-1.64431	26.1871	3.50119e-05	0.00696454
HSPA12A	-1.65429	14.5048	0.000905535	0.0315603
FIRRE	-1.65818	13.3137	0.00134181	0.0395502
PPFIA2	-1.68686	14.4502	0.00092172	0.0319005
TCEAL7	-1.71378	20.1699	0.000165947	0.0138517
ANXA2	-1.74464	16.1041	0.000545768	0.0246414
UPP1	-1.75894	18.4007	0.000274224	0.0172397
AC019068.1	-1.77138	11.9589	0.00213758	0.0482558
LINC00476	-1.80689	16.474	0.000487053	0.0238898
DGKI	-1.83717	21.6076	0.000112129	0.0114822
GHR	-1.84757	25.4764	4.16198e-05	0.00722431
C1QTNF4	-1.85628	17.801	0.000326857	0.0190981
ROBO1	-1.89785	13.3472	0.00132678	0.0394578
JAKMIP2-AS1	-1.96006	16.4271	0.00049409	0.0238898
CLMP	-1.99105	11.7459	0.0023044	0.0499829
COMT	-2.00002	29.4252	1.64444e-05	0.00510444
AC104041.1	-2.09489	14.1804	0.00100646	0.0341201
GREB1L	-2.13063	25.9299	3.72612e-05	0.00696454
SIGIRR	-2.21139	12.6403	0.00168691	0.0435302
STS	-2.21147	17.6505	0.000341739	0.0195086
PALM2-AKAP2	-2.23044	19.1024	0.000224074	0.0155294
NAALAD2	-2.34217	12.0792	0.00204931	0.0477936
PCED1B	-2.379	22.9758	7.818e-05	0.00970703
CC2D2B	-2.40979	19.0097	0.000230087	0.0155294
LRRC17	-2.42891	12.3282	0.0018789	0.045627
EFNA5	-2.60142	14.8556	0.000808697	0.0294331
SEMA3D	-2.60513	12.9007	0.0015431	0.0417645
CDH13	-2.60885	12.5972	0.0017121	0.0440577
EPHA3	-2.66051	15.5819	0.000642225	0.0262387
CPA6	-2.70784	13.1432	0.00142118	0.0401279
EYA2	-2.73647	17.0155	0.000413162	0.0225491
HS3ST1	-2.74724	15.4126	0.000677361	0.0272398
ENTPD1	-2.74792	12.5664	0.00173034	0.0442882
BNC2	-2.9415	15.9238	0.000577148	0.0252547
AC060834.2	-3.02667	23.2338	7.31357e-05	0.00943016
TNNT1	-3.06156	15.374	0.000685673	0.0274421
AC011287.1	-3.11559	12.5884	0.00171732	0.0440778
HOXB3	-3.22114	12.1402	0.00200607	0.0474436
NALCN-AS1	-3.27225	24.5189	5.27626e-05	0.00818892
LINC01833	-3.27928	12.3083	0.00189197	0.0457249
SEMA3C	-3.30554	24.8576	4.84873e-05	0.00789548
AC079052.1	-3.35393	20.5958	0.00014754	0.0131289
LINC02381	-3.42062	11.7456	0.00230466	0.0499829
TF	-3.42828	38.9643	2.29109e-06	0.00175057
VIPR2	-3.48354	15.2516	0.00071275	0.0276409
AC021504.1	-3.59359	17.8699	0.000320281	0.0190305
SYNPR	-3.6478	16.406	0.000497297	0.0238898
IGSF1	-3.66329	27.4549	2.58867e-05	0.00597982
PRRX1	-3.68502	12.3335	0.00187547	0.045627
CASC9	-4.09249	30.143	1.40006e-05	0.00479546
LINC02428	-4.16071	28.5331	2.01493e-05	0.00544382
LINC01204	-4.2905	16.4919	0.000484386	0.0238898
LINC01060	-4.78419	59.0886	8.52142e-08	0.000191745
AL162493.1	-5.04926	35.0693	4.91779e-06	0.00282315
C5orf17	-5.90279	28.3895	2.08261e-05	0.00544382
