# Supplementary material for: Modeling Lewy body disease with SNCA triplication iPSC-derived cortical organoids and identifying therapeutic drugs
Source: Sci Adv. 2024 Sep 11;10(37):eadk3700. doi: 10.1126/sciadv.adk3700 (PMC11389790; doi:10.1126/sciadv.adk3700)
Supplement: Supplementary file 2 — Tables S2, S3, S5, S6, S9 and S10 [file sciadv.adk3700_tables_s2_s3_s5_s6_s9_s10.zip › adk3700_table_s3.xlsx]

## Sheet: Table S3 ImEX
Ingenuity Canonical Pathways	-log(p-value)	Ratio	Molecules
Mitochondrial Dysfunction	5.34	0.0727	APH1A,ARG2,ATP1B1,BCL2,CAPNS1,COX11,COX4I1,CREB3,FIS1,GSTK1,GSTT2/GSTT2B,HTRA2,IDH2,MAPK10,NDUFA11,NDUFA7,NDUFA9,NDUFB8,NDUFS6,NDUFV1,NDUFV2,PRKAB2,SAMM50,SURF1,UQCRC1
Electron transport, ATP synthesis, and heat production by uncoupling proteins	5.18	0.109	COX11,COX4I1,ETFA,NDUFA11,NDUFA7,NDUFA9,NDUFAF3,NDUFB8,NDUFS6,NDUFV1,NDUFV2,SLC25A14,SURF1,UQCRC1
Glycerophospholipid biosynthesis	4.98	0.121	ACHE,AGPAT1,BCHE,CDIPT,CHPT1,GPCPD1,LPCAT3,LPIN1,PITPNB,PLA2G12A,PLD3,SLC44A5
COPI-mediated anterograde transport	4.85	0.118	ARCN1,BET1L,COG1,COPA,COPE,COPG1,COPZ1,DCTN3,DYNC1LI2,GOLGA2,GOSR1,NSF
Glycolysis I	4.25	0.222	ENO1,ENO2,PFKL,PGAM1,PKM,TPI1
The citric acid (TCA) cycle and respiratory electron transport	4.07	0.145	FH,IDH2,IDH3B,IDH3G,LDHA,MDH2,PDK3,SUCLG1
Neurotransmitter clearance	4.07	0.4	ACHE,ALDH2,BCHE,COMT
Sirtuin Signaling Pathway	4.06	0.0687	ARG2,ATG13,ATG7,IDH2,LDHA,NDUFA11,NDUFA7,NDUFA9,NDUFB8,NDUFS6,NDUFV1,NDUFV2,PGAM1,POLR1C,POLR3D,RARB,RBBP8,SREBF1,TIMM13,TIMM17B
Intra-Golgi and retrograde Golgi-to-ER traffic	4.04	0.0788	ARCN1,BET1L,COG1,COPA,COPE,COPG1,COPZ1,DCTN3,DYNC1LI2,GOLGA5,GOSR1,KIF26A,NAA38,NSF,RAB6A,RAB9B
Oxidative Phosphorylation	3.77	0.0982	COX11,COX4I1,NDUFA11,NDUFA7,NDUFA9,NDUFB8,NDUFS6,NDUFV1,NDUFV2,SURF1,UQCRC1
Mitochondrial protein import	3.6	0.125	CHCHD10,CMC4,GFER,IDH3G,NDUFB8,SAMM50,TIMM13,TIMM17B
Protein Sorting Signaling Pathway	3.6	0.0787	AP3B1,AP3D1,ARCN1,ARFGEF2,CLTB,COPA,COPE,COPG1,COPZ1,PLD3,PREB,RAB11B,SEC23A,WASHC3
TCA Cycle II (Eukaryotic)	3.57	0.217	FH,IDH3B,IDH3G,MDH2,SUCLG1
Coronavirus Replication Pathway	2.98	0.133	ARCN1,COPA,COPE,COPG1,COPZ1,ZCRB1
XBP1(S) activates chaperone genes	2.83	0.125	ACADVL,PPP2R5B,PREB,SRPRB,TLN1,YIF1A
Granzyme A Signaling	2.5	0.0946	NDUFA11,NDUFA7,NDUFA9,NDUFB8,NDUFS6,NDUFV1,NDUFV2
Mitochondrial translation	2.44	0.0833	MRPL12,MRPL17,MRPL28,MRPL40,MRPS10,MRPS11,MRPS16,MRPS27
D-glucuronate Degradation I	2.41	0.5	AKR1B1,CRYL1
Glucose metabolism	2.31	0.0875	G6PC3,HK3,MDH2,PFKL,PKM,SLC25A11,TPI1
Gluconeogenesis I	2.3	0.148	ENO1,ENO2,MDH2,PGAM1
Smooth Muscle Contraction	2.3	0.116	ALDH2,CAV3,MYLK,PDE5A,TLN1
Glutaminergic Receptor Signaling Pathway (Enhanced)	1.93	0.0492	BET1L,CREB3,DGKH,GABRG2,GNAL,GOSR1,GPAA1,GRIK4,GRM3,KCNK9,NSF,PDIA3,PLA2G12A,PLD3,PNPLA4,SLC38A1
Glycoaminoglycan-protein Linkage Region Biosynthesis	1.88	0.286	B3GAT2,B4GALT7
Caveolar-mediated Endocytosis Signaling	1.87	0.08	ARCN1,COPA,COPE,COPG1,COPZ1,FLOT1
Synthesis, secretion, and deacylation of Ghrelin	1.84	0.15	ACHE,BCHE,SEC11C
Glycosaminoglycan metabolism	1.74	0.075	B3GAT2,B4GALT7,CHPF,GPC5,OGN,ST3GAL1
Interconversion of nucleotide di- and triphosphates	1.73	0.136	AK1,CTPS2,DUT
Folate Transformations I	1.66	0.222	MTHFD2L,SHMT2
Cytoprotection by HMOX1	1.64	0.0806	COX11,COX4I1,HM13,SIN3A,SURF1
UFMylation Signaling Pathway	1.64	0.0806	DDRGK1,EIF4G1,ELP5,UBA5,UFC1
mTOR Signaling	1.6	0.0514	ARHGAP8/PRR5-ARHGAP8,ATG13,EIF3G,EIF3K,EIF4G1,FKBP1A,PLD3,PPP2R5B,PRKAB2,RND3,RPS26
2-amino-3-carboxymuconate Semialdehyde Degradation to Glutaryl-CoA	1.58	1	ACMSD
SNARE Signaling Pathway	1.58	0.0588	BET1L,GOSR1,GPAA1,NSF,RAB2A,RAB6A,RAB9B,UNC13A
Cholesterol biosynthesis	1.58	0.12	ARV1,SREBF1,TM7SF2
Ethanol Degradation IV	1.58	0.12	ACSL1,ALDH2,CAT
RHOBTB3 ATPase cycle	1.58	0.2	LRRC41,RAB9B
Pyridoxal 5'-phosphate Salvage Pathway	1.57	0.0769	IRAK1,MAK,PAK3,PDXK,PRKX
White Adipose Tissue Browning Pathway	1.55	0.058	ANGPT2,CREB3,FGFR3,LDHA,NDN,PRKAB2,RARB,VGF
Insulin Secretion Signaling Pathway	1.54	0.0473	BET1L,CLCN3,CREB3,EIF2S3,EIF4G1,ELP5,GOSR1,GPAA1,NSF,PDIA3,SEC11C,SRP72,TCF3
Dolichyl-diphosphooligosaccharide Biosynthesis	1.5	0.182	ALG13,DPM2
GDP-glucose Biosynthesis	1.5	0.182	HK3,PGM1
Regulation of lipid metabolism by PPARalpha	1.44	0.0588	ACSL1,AHR,FADS1,MED17,MED8,SIN3A,SREBF1
Glucose and Glucose-1-phosphate Degradation	1.42	0.167	HK3,PGM1
COPII-mediated vesicle transport	1.4	0.0694	GOLGA2,NSF,PREB,SEC23A,TFG
Salvage Pathways of Pyrimidine Ribonucleotides	1.38	0.0619	AK1,IRAK1,MAK,PAK3,PRKX,UPP2
Activation of kainate receptors upon glutamate binding	1.37	0.1	GNG3,GRIK4,NCALD
FOXO-mediated transcription of oxidative stress, metabolic and neuronal genes	1.37	0.1	CAT,SIN3A,SREBF1
Metabolism of folate and pterines	1.36	0.154	MTHFD2L,SHMT2
Assembly of RNA Polymerase I Complex	1.36	0.154	POLR1C,TAF1B
RHOA Signaling	1.36	0.0565	ARHGAP8/PRR5-ARHGAP8,ARPC3,MYLK,NRP2,RND3,SEPTIN4,SEPTIN6
Asparagine N-linked glycosylation	1.34	0.0968	ALG13,DHDDS,PDIA3
Cristae formation	1.34	0.0968	APOO,MICOS13,SAMM50
Methylglyoxal Degradation III	1.34	0.0968	AKR1B1,DHRS7,PTGR1
3-phosphoinositide Biosynthesis	1.33	0.0481	CDIPT,DUSP8,G6PC3,INPP5F,NUDT2,PPP1R11,PPP1R3C,PPP2R5B,PTPN13,PTPRC
ATM Signaling	1.33	0.06	CREB3,MAPK10,MDC1,PPP2R5B,RBBP8,SMC1B
Ingenuity Toxicity Lists	-log(p-value)	Ratio	Molecules
Mitochondrial Dysfunction	5.59	0.0732	APH1A,ARG2,ATP1B1,BCL2,CAPNS1,CAT,COX11,COX4I1,CREB3,FIS1,GSTK1,GSTT2/GSTT2B,HTRA2,IDH2,MAPK10,NDUFA11,NDUFA7,NDUFA9,NDUFB8,NDUFS6,NDUFV1,NDUFV2,PRKAB2,SAMM50,SURF1,UQCRC1
Increases Renal Nephritis	1.45	0.0714	ANGPT2,BCL2,HGF,IRAK1,TRAF3IP2
Increases Transmembrane Potential of Mitochondria and Mitochondrial Membrane	1.39	0.08	BCL2,CAT,HGF,MSRB2
Decreases Transmembrane Potential of Mitochondria and Mitochondrial Membrane	1.35	0.053	BCL2,CAT,FH,LDHA,PKM,SIN3A,SLC25A14,TCF3

## Sheet: Table S3 ImIN
Ingenuity Canonical Pathways	-log(p-value)	Ratio	Molecules
Aryl Hydrocarbon Receptor Signaling	4.68	0.0566	AIP,ALDH1A2,ALDH1L2,ALDH2,CCND1,CDKN1A,GSTK1,NCOA7,NR2F1
BEX2 Signaling Pathway	2.97	0.061	BAD,CCND1,CDKN1A,CTNNB1,SWAP70
Xenobiotic Metabolism AHR Signaling Pathway	2.85	0.0575	AIP,ALDH1A2,ALDH1L2,ALDH2,GSTK1
Transcriptional regulation by RUNX3	2.66	0.0521	CCND1,CDKN1A,CTNNB1,ITGA4,PSMB6
LPS/IL-1 Mediated Inhibition of RXR Function	2.5	0.0311	ABCC4,ACSL4,ALDH1A2,ALDH1L2,ALDH2,GSTK1,HS3ST3A1,SLCO1A2
Dopamine Degradation	2.47	0.0938	ALDH1A2,ALDH2,COMT
Neurotransmitter clearance	2.42	0.2	ALDH2,COMT
Noradrenaline and Adrenaline Degradation	2.29	0.0811	ALDH1A2,ALDH2,COMT
DAG and IP3 signaling	2.17	0.0732	PDE1C,PRKCA,PRKX
Xenobiotic Metabolism Signaling	2.15	0.0272	AIP,ALDH1A2,ALDH1L2,ALDH2,CAMK1,GSTK1,HS3ST3A1,PRKCA
Response to elevated platelet cytosolic Ca2+	2.08	0.0379	ABCC4,CD63,CYRIB,ENDOD1,PRKCA
2-amino-3-carboxymuconate Semialdehyde Degradation to Glutaryl-CoA	2.03	1	ACMSD
Leukocyte Extravasation Signaling	1.99	0.0311	CD99,CTNNA3,CTNNB1,ITGA4,PRKCA,RAPGEF4
Xenobiotic Metabolism CAR Signaling Pathway	1.98	0.0309	ALDH1A2,ALDH1L2,ALDH2,GSTK1,HS3ST3A1,PRKCA
Xenobiotic Metabolism PXR Signaling Pathway	1.97	0.0308	ALDH1A2,ALDH1L2,ALDH2,GSTK1,HS3ST3A1,PRKCA
FOXO-mediated transcription of cell cycle genes	1.96	0.118	CDKN1A,GADD45A
Melanoma Signaling	1.93	0.06	BAD,CCND1,CDKN1A
Non-Small Cell Lung Cancer Signaling	1.92	0.0426	BAD,CCND1,FHIT,PRKCA
Salvage Pathways of Pyrimidine Ribonucleotides	1.87	0.0412	MAK,MAPK6,PRKX,UPP2
p53 Signaling	1.85	0.0408	CCND1,CDKN1A,CTNNB1,GADD45A
PTEN Signaling	1.84	0.0331	BAD,CCND1,CDKN1A,ITGA4,TGFBR3
Factors Promoting Cardiogenesis in Vertebrates	1.82	0.0327	CCND1,CTNNB1,PLCE1,PRKCA,TGFBR3
Neuropathic Pain Signaling in Dorsal Horn Neurons	1.81	0.0396	CAMK1,GRM7,PLCE1,PRKCA
Histamine Degradation	1.78	0.0952	ALDH1A2,ALDH2
Fatty Acid α-oxidation	1.78	0.0952	ALDH1A2,ALDH2
Neurexins and neuroligins	1.78	0.0526	HOMER2,LIN7A,LRRTM3
Opioid Signaling Pathway	1.76	0.025	BAD,CACNG3,CAMK1,CTNNB1,MAPK6,PDE1C,PRKCA
Eicosanoid Signaling	1.76	0.025	ABCC4,BAD,CCND1,CTNNB1,PLCE1,PRKCA,RAPGEF4
Putrescine Degradation III	1.74	0.0909	ALDH1A2,ALDH2
Carnitine synthesis	1.73	0.5	BBOX1
L-DOPA Degradation	1.73	0.5	COMT
Glycine Degradation (Creatine Biosynthesis)	1.73	0.5	GATM
Endometrial Cancer Signaling	1.72	0.05	BAD,CCND1,CTNNB1
GADD45 Signaling	1.72	0.05	CCND1,CDKN1A,GADD45A
Prostate Cancer Signaling	1.64	0.0351	BAD,CCND1,CDKN1A,CTNNB1
Ethanol Degradation IV	1.64	0.08	ALDH1A2,ALDH2
Pyridoxal 5'-phosphate Salvage Pathway	1.63	0.0462	MAK,MAPK6,PRKX
Estrogen-mediated S-phase Entry	1.61	0.0769	CCND1,CDKN1A
cAMP-mediated signaling	1.6	0.0254	CAMK1,CNGB3,GRM7,HTR1E,PDE1C,RAPGEF4
Neuregulin Signaling	1.6	0.0342	BAD,ITGA4,PRKCA,TMEFF2
GPCR-Mediated Nutrient Sensing in Enteroendocrine Cells	1.59	0.0339	CACNG3,PLCE1,PRKCA,RAPGEF4
Tryptophan Degradation X (Mammalian, via Tryptamine)	1.57	0.0741	ALDH1A2,ALDH2
L-carnitine Biosynthesis	1.55	0.333	BBOX1
NADH Repair	1.55	0.333	NAXE
Glioma Signaling	1.51	0.032	CAMK1,CCND1,CDKN1A,PRKCA
Pancreatic Adenocarcinoma Signaling	1.5	0.0317	BAD,CCND1,CDKN1A,PLD5
Glutaminergic Receptor Signaling Pathway (Enhanced)	1.45	0.0215	BAD,CACNG3,GABRG3,GRM7,PLCE1,PLD5,PRKCA
Glutamate binding, activation of AMPA receptors and synaptic plasticity	1.44	0.0625	CACNG3,PRKCA
HGF Signaling	1.44	0.0303	CCND1,CDKN1A,ITGA4,PRKCA
Phenylethylamine Degradation I	1.43	0.25	ALDH2
D-glucuronate Degradation I	1.43	0.25	DCXR
PPARα/RXRα Activation	1.43	0.0258	AIP,NR2F1,PLCE1,PRKCA,TGFBR3
VDR/RXR Activation	1.42	0.0385	CDKN1A,GADD45A,PRKCA
Adrenergic Receptor Signaling Pathway (Enhanced)	1.38	0.025	ATP6V0B,CACNG3,COMT,PLCE1,PRKCA
PI3K/AKT Signaling	1.38	0.025	BAD,CCND1,CDKN1A,CTNNB1,ITGA4
Ethanol Degradation II	1.37	0.0571	ALDH1A2,ALDH2
Formation of xylulose-5-phosphate	1.33	0.2	DCXR
Ingenuity Toxicity Lists	-log(p-value)	Ratio	Molecules
Aryl Hydrocarbon Receptor Signaling	4.63	0.0559	AIP,ALDH1A2,ALDH1L2,ALDH2,CCND1,CDKN1A,GSTK1,NCOA7,NR2F1
Genes Upregulated in Response to Chronic Renal Failure (Rat)	3.06	0.4	ABCC4,SLCO1A2
LPS/IL-1 Mediated Inhibition of RXR Function	2.46	0.0307	ABCC4,ACSL4,ALDH1A2,ALDH1L2,ALDH2,GSTK1,HS3ST3A1,SLCO1A2
Increases Renal Proliferation	2.03	0.0317	CDKN1A,CTNNB1,FAT4,NTN1,PLCE1,TMEFF2
Renal Glomerulus Panel (Human)	1.96	0.118	CDKN1A,PLCE1
Increases Cardiac Proliferation	1.85	0.0408	CTNNB1,PLCE1,PRKCA,TGFBR3
p53 Signaling	1.84	0.0404	CCND1,CDKN1A,CTNNB1,GADD45A
RAR Activation	1.8	0.0209	ALDH1A2,CDKN1A,CNGB3,NR2F1,NR2F2,NSD1,PDE1C,PLCE1,PRKCA,TGFBR3
Xenobiotic Metabolism Signaling	1.7	0.0225	AIP,ALDH1A2,ALDH1L2,ALDH2,CAMK1,GSTK1,HS3ST3A1,PRKCA
CAR/RXR Activation	1.52	0.069	ABCC4,CCND1
Increases Liver Hyperplasia/Hyperproliferation	1.45	0.026	ACSL4,CCND1,CTNNB1,IGFBP2,PEG10
PPARα/RXRα Activation	1.43	0.0258	AIP,NR2F1,PLCE1,PRKCA,TGFBR3
VDR/RXR Activation	1.42	0.0385	CDKN1A,GADD45A,PRKCA
Hepatic Fibrosis	1.31	0.02	ABCC4,CDKN1A,CTNNB1,EPCAM,IGFBP2,KLF3,LTBP4

## Sheet: Table S3 EX1
Ingenuity Canonical Pathways	-log(p-value)	Ratio	Molecules
Mitochondrial Dysfunction	13.6	0.131	APH1A,ATP1A1,ATP1B1,ATP5MC3,BAD,BCL2,CALM1 (includes others),CAMK2B,CAPN1,CASP3,CATSPER2,COX11,COX4I1,COX5A,COX6A1,COX7A2L,COX8A,CYC1,FIS1,GPX4,GSTK1,MAPK10,MCU,MGST1,NDUFA2,NDUFA4,NDUFA7,NDUFA8,NDUFB10,NDUFB8,NDUFB9,NDUFS4,NDUFS6,NDUFV1,NDUFV2,PARK7,PPP3CA,PRKAA2,PRKAB2,PRKAR2B,PRKN,SNCA,SOD1,VDAC2,VPS9D1
Electron transport, ATP synthesis, and heat production by uncoupling proteins	9.98	0.18	ATP5MC3,COX11,COX4I1,COX5A,COX6A1,COX7A2L,COX8A,CYC1,ETFA,NDUFA2,NDUFA4,NDUFA7,NDUFA8,NDUFAF3,NDUFB10,NDUFB8,NDUFB9,NDUFC2,NDUFS4,NDUFS6,NDUFV1,NDUFV2,SLC25A14
Oxidative Phosphorylation	8.72	0.179	ATP5MC3,COX11,COX4I1,COX5A,COX6A1,COX7A2L,COX8A,CYC1,NDUFA2,NDUFA4,NDUFA7,NDUFA8,NDUFB10,NDUFB8,NDUFB9,NDUFS4,NDUFS6,NDUFV1,NDUFV2,VPS9D1
TP53 Regulates Metabolic Genes	8.04	0.193	COX11,COX4I1,COX5A,COX6A1,COX7A2L,COX8A,DDIT4,LAMTOR1,LAMTOR4,NDUFA4,PRDX2,PRDX5,PRKAA2,PRKAB2,TXN,YWHAB,YWHAQ
Estrogen Receptor Signaling	6.81	0.0905	BAD,BCL2,CFL1,CFL2,CYC1,DDX5,FOXO6,GNAL,GNB2,GNG3,GNG4,HSP90B1,MAP2K2,MCU,MED1,MYL12B,MYL6B,NDUFA2,NDUFA4,NDUFA7,NDUFA8,NDUFB10,NDUFB8,NDUFB9,NDUFS4,NDUFS6,NDUFV1,NDUFV2,NRIP1,PDIA3,PLCB1,PRKAA2,PRKAB2,PRKAR2B,PRKD1,VEGFA,ZDHHC21
Protein Kinase A Signaling	6.76	0.09	AKAP13,BAD,CALM1 (includes others),CAMK2B,CNGB3,CREM,DUSP4,GNB2,GNG3,GNG4,LEF1,MAP2K2,MPPED2,MTMR3,MYL12B,MYL6B,PDE3B,PDE4B,PDE4D,PDE5A,PDIA3,PLCB1,PLN,PPP1R14C,PPP1R3C,PPP3CA,PRKAR2B,PRKD1,PTCH2,PTPN13,PTPN21,PTPRG,PTPRO,PTPRU,UBASH3B,YWHAB,YWHAQ
Ion channel transport	6.31	0.12	ATP11B,ATP11C,ATP1A1,ATP1B1,ATP2B1,ATP6AP1,ATP6V0B,ATP6V0C,ATP6V0E2,ATP6V1E2,ATP6V1F,CALM1 (includes others),CAMK2B,FKBP1B,FXYD7,PLN,RIPK1,SRI,TRPC3,TRPM3,TSC22D3,UBB
Beta-catenin independent WNT signaling	6.3	0.157	AP2M1,AP2S1,CALM1 (includes others),CLTA,CLTB,FZD3,GNB2,GNG3,GNG4,LEF1,PLCB1,PPP3CA,PRKG1,RAC3,UBB,VANGL2
Glycolysis I	5.57	0.296	ENO1,ENO2,ENO4,GAPDH,PGAM1,PGK1,PKM,TPI1
Clathrin-mediated endocytosis	5.52	0.131	AAK1,ACTB,ACTG1,AP2M1,AP2S1,ARPC3,ARPC5,BIN1,CLTA,CLTB,DNAJC6,DNM3,HIP1R,LDLR,OCRL,SGIP1,UBB
Glutaminergic Receptor Signaling Pathway (Enhanced)	5.36	0.0892	BAD,CALM1 (includes others),CAMK2B,CAMK4,CATSPER2,FMR1,GABRA4,GABRB1,GABRB2,GLUD1,GNAL,GPAA1,GRIA1,GRIA2,GRIK4,GRM3,GRM5,NSF,PDIA3,PLA2G12A,PLCB1,PLD3,PNPLA4,PPP3CA,PRKAR2B,PRKD1,SCN3B,SLC1A6,SLC38A1
EPH-Ephrin signaling	5.32	0.149	ACTB,ACTG1,AP2M1,AP2S1,APH1A,ARPC3,ARPC5,CFL1,CLTA,CLTB,EFNB1,MYL12B,PAK3,TIAM1
Activation of NMDA receptors and postsynaptic events	5.17	0.155	CALM1 (includes others),CAMK2B,CAMK4,GRIA1,GRIA2,NRG1,PRKAA2,PRKAB2,PRKAR2B,PRKX,RPS6KA3,RPS6KA6,TUBA1C
CLEAR Signaling Pathway	5.04	0.0912	ATP6AP1,ATP6V0B,ATP6V0C,ATP6V0E2,ATP6V1E2,ATP6V1F,BNIP3,CTNS,DDIT4,GABARAP,GHR,HEXB,HGF,LAMTOR1,LAMTOR4,MID1,PLBD2,PPP3CA,PRKAA2,PRKAB2,PRKD1,PRKN,PSAP,VEGFA,YWHAB,YWHAQ
Netrin Signaling	4.96	0.11	ARPC3,ARPC5,CAMK2B,CATSPER2,DOCK1,DRAXIN,GPAA1,GRIA1,MAP2K2,NSF,PGK1,PPP3CA,PRKAR2B,PRKD1,PRKG1,RAC3,TIAM1,TRIM9,UNC5A
Sirtuin Signaling Pathway	4.88	0.0893	ATG7,CYC1,GABARAP,GLUD1,LDHA,NBN,NDUFA2,NDUFA4,NDUFA7,NDUFA8,NDUFB10,NDUFB8,NDUFB9,NDUFS4,NDUFS6,NDUFV1,NDUFV2,PGAM1,PGK1,PRKAA2,SOD1,SREBF1,TIMM13,TIMM17B,TUBA1C,VDAC2
Opioid Signalling	4.83	0.144	CALM1 (includes others),CAMK2B,CAMK4,GNAL,GNB2,GNG3,GNG4,PDE4B,PDE4D,PLCB1,PPP3CA,PRKAR2B,PRKX
Glutamate Receptor Signaling	4.78	0.167	CALM1 (includes others),GNB2,GNG3,GNG4,GRIA1,GRIA2,GRIK4,GRM3,GRM5,SLC1A6,SLC38A1
Phagosome Maturation	4.72	0.11	ATP6AP1,ATP6V0B,ATP6V0C,ATP6V0E2,ATP6V1E2,ATP6V1F,CANX,DYNC1LI2,DYNC2I1,DYNLRB1,EEA1,GPAA1,NSF,PRDX2,PRDX5,RAC3,TUBA1C,VPS28
Iron uptake and transport	4.53	0.172	ATP6AP1,ATP6V0B,ATP6V0C,ATP6V0E2,ATP6V1E2,ATP6V1F,FTH1,FTL,NEDD8,UBB
L1CAM interactions	4.49	0.12	ACTB,ACTG1,ALCAM,AP2M1,AP2S1,CLTA,CSNK2A2,DCX,DNM3,MAP2K2,NRP1,RPS6KA3,RPS6KA6,SCN3B,TUBA1C
Orexin Signaling Pathway	4.45	0.0924	ATP6AP1,ATP6V0B,ATP6V0C,ATP6V0E2,ATP6V1E2,ATP6V1F,CALM1 (includes others),CAMK2B,CASP3,CATSPER2,GNB2,GNG3,GNG4,PDIA3,PIP5K1B,PLA2G12A,PLCB1,PRKAA2,PRKAB2,PRKAR2B,PRKD1,TRPC3
Granzyme A Signaling	4.3	0.149	NDUFA2,NDUFA4,NDUFA7,NDUFA8,NDUFB10,NDUFB8,NDUFB9,NDUFS4,NDUFS6,NDUFV1,NDUFV2
Cytoprotection by HMOX1	4.27	0.161	BLVRA,COX11,COX4I1,COX5A,COX6A1,COX7A2L,COX8A,HM13,MED1,NDUFA4
Synaptic Long Term Potentiation	4.21	0.114	CALM1 (includes others),CAMK2B,CAMK4,GRIA1,GRIA2,GRM3,GRM5,MAP2K2,PDIA3,PLCB1,PPP1R14C,PPP1R3C,PPP3CA,PRKAR2B,PRKD1
Activation of kainate receptors upon glutamate binding	4.2	0.233	CALM1 (includes others),GNB2,GNG3,GNG4,GRIK4,NCALD,PLCB1
Parkinson's Signaling	3.78	0.312	CASP3,PARK7,PRKN,SNCA,UCHL1
Neutrophil degranulation	3.77	0.0693	ARPC5,ATG7,ATP11B,ATP6V0C,CAPN1,CEACAM1,CPNE1,CPNE3,DPP7,FTH1,FTL,HEXB,HSPA1A/HSPA1B,LAMTOR1,MANBA,MGST1,MIF,MLEC,NDUFC2,PDAP1,PGAM1,PGRMC1,PKM,PRDX4,PSAP,PSMA5,PSMB7,SCAMP1,SLC2A3,SRP14,TRAPPC1,TTR,YPEL5
Role of MAPK Signaling in Promoting the Pathogenesis of Influenza	3.74	0.114	ATP6AP1,ATP6V0B,ATP6V0C,ATP6V0E2,ATP6V1E2,ATP6V1F,BCL2,CASP3,MAP2K2,MAPK10,PLA2G12A,PNPLA4,RPS6KA3
Huntington's Disease Signaling	3.74	0.081	CAPN1,CASP3,CLTA,CLTB,DNM3,GNB2,GNG3,GNG4,GPAA1,GRM5,HSPA1A/HSPA1B,HSPA5,NSF,PLCB1,POLR2I,PRKD1,PSMA5,PSMB4,PSMB7,PSMD5,PSMF1,SNCA,UBB
Neutrophil Extracellular Trap Signaling Pathway	3.71	0.0725	CASP3,COL3A1,CYC1,DOCK1,MAP2K2,MAPK10,MCL1,NDUFA2,NDUFA4,NDUFA7,NDUFA8,NDUFB10,NDUFB8,NDUFB9,NDUFS4,NDUFS6,NDUFV1,NDUFV2,PDIA3,PLA2G12A,PLCB1,PNPLA4,PPP3CA,PRKD1,RAC3,RIPK1,TIMM13,TIMM17B,VDAC2
Response to elevated platelet cytosolic Ca2+	3.65	0.106	A2M,APLP2,CALM1 (includes others),CFL1,CHID1,HGF,HSPA5,LHFPL2,MANF,PSAP,SCCPDH,SOD1,TMSB10/TMSB4X,VEGFA
trans-Golgi Network Vesicle Budding	3.61	0.135	AP3B1,CHMP2A,CLTA,CLTB,CPD,DNAJC6,FTH1,FTL,HIP1R,OCRL
Gluconeogenesis I	3.55	0.222	ENO1,ENO2,ENO4,GAPDH,PGAM1,PGK1
Unfolded protein response	3.52	0.122	BCL2,CANX,DNAJB11,DNAJC6,HSP90B1,HSPA1A/HSPA1B,HSPA5,INSIG1,PDIA6,SREBF1,XBP1
Opioid Signaling Pathway	3.42	0.0786	AP2M1,AP2S1,BAD,CALM1 (includes others),CAMK2B,CAMK4,CATSPER2,CLTA,CLTB,GNAL,GNB2,GNG3,GNG4,LEF1,MAP2K2,PLCB1,PPP3CA,PRKAR2B,PRKD1,RAC3,RPS6KA3,RPS6KA6
Epithelial Adherens Junction Signaling	3.34	0.0949	ARPC3,ARPC5,CFL1,CFL2,HGF,LEF1,MAGI1,MYL12B,NECTIN3,PAK3,PRKAA2,PRKAB2,TIAM1,YWHAB,YWHAQ
MHC class II antigen presentation	3.32	0.103	AP2M1,AP2S1,CANX,CAPZB,CLTA,DCTN3,DNM3,DYNC1LI2,HLA-DMA,KIF26A,SEC23A,SEC24D,TUBA1C
Axonal Guidance Signaling	3.24	0.0647	ADAMTS19,ADAMTS5,ARPC3,ARPC5,CFL1,CFL2,DOCK1,EFNB1,FZD3,GNAL,GNB2,GNG3,GNG4,HERC2,MAP2K2,MYL12B,MYL6B,NRP1,NTNG2,PAK3,PDIA3,PFN2,PLCB1,PLXND1,PPP3CA,PRKAR2B,PRKD1,PTCH2,RAC3,ROBO1,TUBA1C,UNC5A,VEGFA
RHO GTPase cycle	3.2	0.0667	ACTB,ACTG1,AKAP13,ARHGAP26,ATP6AP1,BCAP31,CAPZB,CPD,DIAPH2,DOCK1,ERBIN,KCTD3,LAMTOR1,LMAN1,LRRC1,MCF2,NIPSNAP2,OCRL,PAK3,PARD6B,PDE5A,PLXND1,PREX2,PTPN13,RAC3,RND3,SLITRK5,SPATA13,TIAM1,VANGL2
Sensory processing of sound by inner hair cells of the cochlea	3.18	0.13	ACTB,ACTG1,ATP2B1,CAPZB,CASK,EPB41L3,EPS8,PLS1,WHRN
SRP-dependent cotranslational protein targeting to membrane	3.15	0.104	RPL36AL,RPL8,RPL9,RPS2,RPS26,RPS4X,RPS6,SEC11C,SEC61B,SRP14,SSR3,SSR4
Glutamate binding, activation of AMPA receptors and synaptic plasticity	3.12	0.188	AP2M1,AP2S1,CAMK2B,GRIA1,GRIA2,NSF
GABA Receptor Signaling	3.12	0.0985	AP2M1,AP2S1,CATSPER2,GABARAP,GABRA4,GABRB1,GABRB2,GNAL,GNB2,GNG3,GNG4,NSF,UBB
Signaling by ROBO receptors	3.11	0.103	CAP2,LHX4,NRP1,PAK3,PFN2,PSMA5,PSMB4,PSMB7,PSMD5,PSMF1,ROBO1,UBB
Synaptogenesis Signaling Pathway	3.11	0.073	AP2M1,AP2S1,ARPC3,ARPC5,BAD,CALM1 (includes others),CAMK2B,CDH10,CFL1,EFNB1,GPAA1,GRIA1,GRIA2,GRM3,GRM5,NECTIN3,NSF,PRKAR2B,SNCA,SYN2,SYT4,TIAM1,UNC13A
Mitochondrial calcium ion transport	3.08	0.308	MCU,MICU1,SMDT1,VDAC2
Processing of SMDT1	3.08	0.308	MCU,MICU1,PHB2,SMDT1
Platelet homeostasis	3.08	0.116	ATP2B1,CALM1 (includes others),GNB2,GNG3,GNG4,KCNMB2,PDE5A,PRKG1,SRI,TRPC3
Hedgehog 'on' state	3.08	0.116	CDC73,EFCAB7,EVC,PSMA5,PSMB4,PSMB7,PSMD5,PSMF1,PTCH2,UBB
Gap junction trafficking and regulation	2.98	0.176	ACTB,ACTG1,AP2M1,CLTA,CLTB,TUBA1C
Clathrin-mediated Endocytosis Signaling	2.96	0.0817	AAK1,ACTB,ACTG1,AP2M1,AP2S1,AP3B1,ARPC3,ARPC5,CLTA,CLTB,CSNK2A2,DNM3,HIP1R,LDLR,PPP3CA,UBB,VEGFA
NIK-->noncanonical NF-kB signaling	2.95	0.133	FBXW11,NEDD8,PSMA5,PSMB4,PSMB7,PSMD5,PSMF1,UBB
Cellular response to hypoxia	2.92	0.12	CITED2,EGLN1,PSMA5,PSMB4,PSMB7,PSMD5,PSMF1,UBB,VEGFA
Signaling by Rho Family GTPases	2.91	0.0749	ACTB,ACTG1,ARPC3,ARPC5,CDH10,CFL1,CFL2,GNAL,GNB2,GNG3,GNG4,MAP2K2,MAPK10,MYL12B,MYL6B,PAK3,PIP5K1B,RAC3,RND3,SEPTIN10
RAS processing	2.9	0.208	ABHD17A,ARL2,CALM1 (includes others),UBB,ZDHHC9
RHOA Signaling	2.86	0.0968	ACTB,ACTG1,ARPC3,ARPC5,CFL1,CFL2,MYL12B,MYL6B,PFN2,PIP5K1B,RND3,SEPTIN10
mTOR Signaling	2.83	0.0794	DDIT4,EIF3G,EIF3K,FKBP1A,PLD3,PRKAA2,PRKAB2,PRKD1,RAC3,RND3,RPS2,RPS26,RPS4X,RPS6,RPS6KA3,RPS6KA6,VEGFA
Regulation of cholesterol biosynthesis by SREBP (SREBF)	2.83	0.267	INSIG1,SEC23A,SEC24D,SREBF1
Cholesterol biosynthesis	2.81	0.2	FDPS,HMGCS1,SC5D,SQLE,SREBF1
Cardiac β-adrenergic Signaling	2.76	0.0833	AKAP13,GNAL,GNB2,GNG3,GNG4,MPPED2,PDE3B,PDE4B,PDE4D,PDE5A,PKIB,PLN,PPP1R14C,PPP1R3C,PRKAR2B
Sertoli Cell-Germ Cell Junction Signaling Pathway (Enhanced)	2.76	0.0763	A2M,ACTB,ACTG1,ARPC3,ARPC5,CAMK2B,EPS8,IL1RAPL1,JAM2,MAP2K2,MAP3K13,MAPK10,NECTIN3,PRKAA2,PRKAB2,PRKAR2B,PRKG1,RAC3
cAMP-mediated signaling	2.76	0.0763	AKAP13,CALM1 (includes others),CAMK2B,CAMK4,CNGB3,CREM,DUSP4,GNAL,GRM3,MAP2K2,MPPED2,PDE3B,PDE4B,PDE4D,PDE5A,PKIB,PPP3CA,PRKAR2B
Macroautophagy	2.72	0.123	ATG7,CHMP2A,CHMP2B,GABARAP,LAMTOR1,LAMTOR4,PRKAA2,PRKAB2
RHOGDI Signaling	2.7	0.0773	ACTB,ACTG1,ARPC3,ARPC5,CDH10,CFL1,CFL2,GNAL,GNB2,GNG3,GNG4,MYL12B,MYL6B,PAK3,PIP5K1B,RAC3,RND3
Signaling by NTRK1 (TRKA)	2.68	0.111	ADCYAP1R1,AP2M1,AP2S1,CLTA,DNM3,DUSP4,MAP2K2,RPS6KA3,YWHAB
fMLP Signaling in Neutrophils	2.66	0.0916	ARPC3,ARPC5,CALM1 (includes others),GNAL,GNB2,GNG3,GNG4,MAP2K2,PLCB1,PPP3CA,PRKD1,RAC3
Endocannabinoid Neuronal Synapse Pathway	2.64	0.0872	CATSPER2,GNAL,GNB2,GNG3,GNG4,GRIA1,GRIA2,GRM5,MAPK10,PDIA3,PLCB1,PPP3CA,PRKAR2B
Protein folding	2.64	0.102	ACTB,ARL2,CSNK2A2,FBXW4,GNB2,GNG3,GNG4,KIFC3,TBCA,TUBA1C
Regulation of Actin-based Motility by Rho	2.63	0.0957	ACTB,ARPC3,ARPC5,CFL1,MYL12B,MYL6B,PAK3,PFN2,PIP5K1B,RAC3,RND3
Cellular Effects of Sildenafil (Viagra)	2.62	0.0867	ACTB,ACTG1,CALM1 (includes others),MYL12B,MYL6B,PDE3B,PDE4B,PDE4D,PDE5A,PDIA3,PLCB1,PRKAR2B,PRKG1
CXCR4 Signaling	2.62	0.0833	DOCK1,GNAL,GNB2,GNG3,GNG4,MAP2K2,MAPK10,MYL12B,MYL6B,PAK3,PLCB1,PRKD1,RAC3,RND3
Amyotrophic Lateral Sclerosis Signaling	2.6	0.0948	BCL2,CAPN1,CASP3,GRIA1,GRIA2,GRIK4,NEFM,PPP3CA,SOD1,SSR4,VEGFA
MTOR signalling	2.58	0.179	FKBP1A,LAMTOR1,LAMTOR4,RPS6,YWHAB
CCR3 Signaling in Eosinophils	2.57	0.0896	CALM1 (includes others),CFL1,CFL2,GNAL,GNB2,GNG3,GNG4,MAP2K2,PAK3,PLA2G12A,PLCB1,PRKD1
Germ Cell-Sertoli Cell Junction Signaling	2.57	0.0824	A2M,ACTB,ACTG1,CFL1,CFL2,MAP2K2,MAP3K13,MAPK10,NECTIN3,PAK3,PLS1,RAC3,RND3,TUBA1C
Neuropathic Pain Signaling in Dorsal Horn Neurons	2.54	0.099	CAMK2B,CAMK4,GRIA1,GRIA2,GRM3,GRM5,PDIA3,PLCB1,PRKAR2B,PRKD1
Activation of gene expression by SREBF (SREBP)	2.54	0.146	FDPS,HMGCS1,MED1,SC5D,SQLE,SREBF1
Mechanisms of Viral Exit from Host Cells	2.54	0.146	ACTB,ACTG1,CHMP2A,CHMP2B,PRKD1,VPS28
BAG2 Signaling Pathway	2.54	0.106	CASP3,HSPA1A/HSPA1B,HSPA5,PRKN,PSMA5,PSMB4,PSMB7,PSMD5,PSMF1
HIF1α Signaling	2.53	0.0766	CAMK2B,CAMK4,EGLN1,HGF,HSPA1A/HSPA1B,HSPA5,LDHA,MAP2K2,P4HTM,PKM,PPP3CA,PRKD1,RAC3,RPS6,SLC2A3,VEGFA
Amino acids regulate mTORC1	2.53	0.127	ATP6V0B,ATP6V0C,ATP6V0E2,ATP6V1E2,ATP6V1F,LAMTOR1,LAMTOR4
Sensory processing of sound by outer hair cells of the cochlea	2.53	0.127	ACTB,ACTG1,CASK,EPB41L3,EPS8,PLS1,WHRN
Circadian Rhythm Signaling	2.52	0.0709	ADCYAP1R1,CAMK2B,CATSPER2,CIRBP,CSNK2A2,GNB2,GNG3,GNG4,GRIA1,GRIA2,MAP2K2,PDIA3,PLCB1,PRKAA2,PRKAB2,PRKAR2B,PRKD1,PRKG1,RORB
Aldosterone Signaling in Epithelial Cells	2.52	0.0814	DNAJB11,DNAJC6,HSP90B1,HSPA1A/HSPA1B,HSPA5,HSPD1,IFT25,KCNMB2,MAP2K2,PDIA3,PIP5K1B,PLCB1,PRKD1,SASS6
Translocation of SLC2A4 (GLUT4) to the plasma membrane	2.48	0.113	ACTB,ACTG1,CALM1 (includes others),PRKAA2,PRKAB2,TUBA1C,YWHAB,YWHAQ
Class I MHC mediated antigen processing and presentation	2.45	0.064	ATG7,BCAP31,CANX,FBXW11,FBXW4,HECTD2,HERC2,HERC3,HSPA5,PDIA3,PRKN,PSMA5,PSMB4,PSMB7,PSMD5,PSMF1,RNF111,SEC23A,SEC24D,TRIM4,TRIM69,TRIM9,UBA1,UBB
COPII-mediated vesicle transport	2.44	0.111	CNIH2,GRIA1,LMAN1,NSF,SEC22A,SEC23A,SEC24D,TRAPPC1
Melatonin Signaling	2.44	0.111	CALM1 (includes others),CAMK2B,MAP2K2,PDIA3,PLCB1,PRKAR2B,PRKD1,RORB
Ephrin B Signaling	2.44	0.111	CFL1,CFL2,EFNB1,GNAL,GNB2,GNG3,GNG4,RAC3
Signaling by Insulin receptor	2.44	0.14	ATP6AP1,ATP6V0B,ATP6V0C,ATP6V0E2,ATP6V1E2,ATP6V1F
Xenobiotic Metabolism PXR Signaling Pathway	2.43	0.0769	ALDH2,CAMK2B,CHST12,CITED2,GSTK1,HS6ST2,HSP90B1,MED1,MGST1,NRIP1,PPP1R14C,PPP1R3C,PRKAR2B,PRKD1,SULT4A1
FOXO-mediated transcription	2.42	0.211	FOXO6,TXN,YWHAB,YWHAQ
ATF6 (ATF6-alpha) activates chaperone genes	2.37	0.3	HSP90B1,HSPA5,XBP1
NRF2-mediated Oxidative Stress Response	2.37	0.0717	ACTB,ACTG1,CBR1,CYP2R1,DNAJB11,DNAJC6,FTH1,FTL,GSTK1,HSP90B1,MAP2K2,MGST1,NQO2,PRKD1,SOD1,TXN,UBB
Apelin Adipocyte Signaling Pathway	2.34	0.0989	GPX4,GSTK1,MAPK10,MGST1,PRKAA2,PRKAB2,PRKAR2B,RAC3,SOD1
Glucocorticoid Receptor Signaling	2.32	0.0567	A2M,ACTB,BCL2,CYC1,GHR,GTF2A2,HLA-DMA,HSP90B1,HSPA1A/HSPA1B,HSPA5,IL3RA,MAP2K2,MAPK10,MED1,NDUFA2,NDUFA4,NDUFA7,NDUFA8,NDUFB10,NDUFB8,NDUFB9,NDUFS4,NDUFS6,NDUFV1,NDUFV2,NRIP1,PLA2G12A,POLR2I,PPP3CA,PRKAA2,PRKAB2,TAF2,TSC22D3
GABA receptor activation	2.32	0.117	GABRA4,GABRB1,GABRB2,GNAL,GNB2,GNG3,GNG4
C-type lectin receptors (CLRs)	2.3	0.0828	CALM1 (includes others),FBXW11,NEDD8,PAK3,PPP3CA,PSMA5,PSMB4,PSMB7,PSMD5,PSMF1,TAB3,UBB
tRNA Splicing	2.29	0.13	MPPED2,PDE3B,PDE4B,PDE4D,PDE5A,TSEN15
RAF/MAP kinase cascade	2.28	0.0687	ACTB,ACTG1,CALM1 (includes others),CAMK2B,DUSP4,HGF,IL3RA,MAP2K2,NRG1,NRG2,PEBP1,PSMA5,PSMB4,PSMB7,PSMD5,PSMF1,UBB,YWHAB
Nucleotide salvage	2.26	0.19	ADAL,HPRT1,PUDP,UPP2
Endoplasmic Reticulum Stress Pathway	2.26	0.19	CASP3,HSP90B1,HSPA5,XBP1
Actin Cytoskeleton Signaling	2.24	0.0697	ACTB,ACTG1,ARPC3,ARPC5,CFL1,CFL2,DIAPH2,DOCK1,MAP2K2,MYL12B,MYL6B,PAK3,PFN2,PIP5K1B,RAC3,TIAM1,TMSB10/TMSB4X
Cargo concentration in the ER	2.21	0.147	CNIH2,GRIA1,LMAN1,SEC23A,SEC24D
Late endosomal microautophagy	2.21	0.147	CHMP2A,CHMP2B,PARK7,UBB,VPS28
Apelin Muscle Signaling Pathway	2.2	0.125	GNAL,GNB2,GNG3,GNG4,PRKAA2,PRKAB2
Transcriptional regulation by RUNX3	2.19	0.0938	CBFB,LEF1,MAMLD1,PSMA5,PSMB4,PSMB7,PSMD5,PSMF1,UBB
Interconversion of nucleotide di- and triphosphates	2.18	0.182	AK1,DUT,GUK1,TXN
Semaphorin Neuronal Repulsive Signaling Pathway	2.18	0.08	CFL1,CFL2,MAP2K2,MYL12B,MYL6B,NRP1,PAK3,PDE4B,PDE4D,PLXND1,PRKAR2B,PRKG1
Mitochondrial protein import	2.16	0.109	CHCHD10,CYC1,FXN,HSPD1,NDUFB8,TIMM13,TIMM17B
PTEN Signaling	2.16	0.0795	BAD,BCL2,CASP3,CSNK2A2,FOXO6,GHR,INPP5F,MAGI1,MAP2K2,OCRL,PREX2,RAC3
Gαq Signaling	2.16	0.0765	CALM1 (includes others),GNAL,GNB2,GNG3,GNG4,GRM5,MAP2K2,PLCB1,PLD3,PPP3CA,PRKD1,RAC3,RND3
EIF2 Signaling	2.14	0.0696	ACTB,BCL2,EIF1AX,EIF3G,EIF3K,HSPA5,MAP2K2,RPL36AL,RPL8,RPL9,RPS2,RPS26,RPS4X,RPS6,SREBF1,VEGFA
GNRH Signaling	2.12	0.0733	CALM1 (includes others),CAMK2B,CATSPER2,GNB2,GNG3,GNG4,GNRHR,MAP2K2,MAP3K13,MAPK10,PAK3,PLCB1,PRKAR2B,PRKD1
3-phosphoinositide Degradation	2.09	0.0725	ATP1A1,DUSP4,INPP5F,MTMR3,NUDT2,NUDT9,OCRL,PPM1K,PPP1R14C,PPP1R3C,PPP3CA,PTPN13,PTPRO,TNS3
RNA polymerase II transcribes snRNA genes	2.07	0.0964	CCNT2,GTF2A2,INTS8,NABP2,POLR2I,POU2F2,RPRD1B,SRRT
Signaling by NOTCH4	2.07	0.0964	APH1A,MAMLD1,PSMA5,PSMB4,PSMB7,PSMD5,PSMF1,UBB
eNOS Signaling	2.05	0.0769	CALM1 (includes others),CASP3,CNGB3,HSP90B1,HSPA1A/HSPA1B,HSPA5,PRKAA2,PRKAB2,PRKAR2B,PRKD1,PRKG1,VEGFA
Detoxification of Reactive Oxygen Species	2.05	0.135	NUDT2,PRDX2,PRDX5,SOD1,TXN
Glycogen metabolism	2.04	0.167	CALM1 (includes others),PPP1R3C,UBB,UGP2
Superpathway of Inositol Phosphate Compounds	2.03	0.0678	ATP1A1,DUSP4,INPP5F,IP6K1,NUDT2,NUDT9,OCRL,PIP5K1B,PLCB1,PPM1K,PPP1R14C,PPP1R3C,PPP3CA,PTPN13,PTPRO,TNS3
Remodeling of Epithelial Adherens Junctions	2.02	0.103	ACTB,ACTG1,ARPC3,ARPC5,DNM3,HGF,TUBA1C
Nitric Oxide Signaling in the Cardiovascular System	2.02	0.0833	CALM1 (includes others),HSP90B1,MAP2K2,PDE3B,PDE5A,PLN,PRKAR2B,PRKD1,PRKG1,VEGFA
Autophagy	2.01	0.0691	ATG7,BAD,BCL2,BNIP3,CALM1 (includes others),GABARAP,HGF,MAP2K2,MAPK10,PPP3CA,PRKAA2,PRKAB2,PRKAR2B,RIPK1,VEGFA
Integration of energy metabolism	1.99	0.0874	ACSL4,GNB2,GNG3,GNG4,KCNS3,PLCB1,PRKAA2,PRKAB2,PRKAR2B
D-myo-inositol-5-phosphate Metabolism	1.99	0.0707	ATP1A1,DUSP4,INPP5F,NUDT2,NUDT9,OCRL,PLCB1,PPM1K,PPP1R14C,PPP1R3C,PPP3CA,PTPN13,PTPRO,TNS3
Regulation of Apoptosis	1.99	0.113	PSMA5,PSMB4,PSMB7,PSMD5,PSMF1,UBB
Agrin Interactions at Neuromuscular Junction	1.99	0.101	ACTB,ACTG1,MAPK10,NRG1,NRG2,PAK3,RAC3
Eukaryotic Translation Initiation	1.97	0.082	EIF1AX,EIF3G,EIF3K,RPL36AL,RPL8,RPL9,RPS2,RPS26,RPS4X,RPS6
Microautophagy Signaling Pathway	1.97	0.075	CHMP2A,COL3A1,PRKAA2,PRKAB2,PSMA5,PSMB4,PSMB7,PSMD5,PSMF1,SEC23A,SEC24D,VPS28
Apelin Endothelial Signaling Pathway	1.96	0.078	CALM1 (includes others),GNAL,GNB2,GNG3,GNG4,MAP2K2,MAPK10,PLCB1,PRKAA2,PRKAB2,PRKD1
Ephrin Receptor Signaling	1.92	0.0693	ARPC3,ARPC5,CFL1,CFL2,EFNB1,GNAL,GNB2,GNG3,GNG4,MAP2K2,PAK3,PTPN13,RAC3,VEGFA
D-myo-inositol (1,4,5,6)-Tetrakisphosphate Biosynthesis	1.92	0.0714	ATP1A1,DUSP4,INPP5F,NUDT2,NUDT9,OCRL,PPM1K,PPP1R14C,PPP1R3C,PPP3CA,PTPN13,PTPRO,TNS3
D-myo-inositol (3,4,5,6)-tetrakisphosphate Biosynthesis	1.92	0.0714	ATP1A1,DUSP4,INPP5F,NUDT2,NUDT9,OCRL,PPM1K,PPP1R14C,PPP1R3C,PPP3CA,PTPN13,PTPRO,TNS3
Neurotransmitter release cycle	1.91	0.125	ARL6IP5,CASK,LIN7B,SLC1A6,SYN2
Cargo recognition for clathrin-mediated endocytosis	1.89	0.0841	AAK1,AP2M1,AP2S1,CLTA,CLTB,LDLR,NEDD8,SGIP1,UBB
Immunogenic Cell Death Signaling Pathway	1.87	0.0889	BCAP31,BCL2,CASP3,HSP90B1,HSPA1A/HSPA1B,HSPA5,PDIA3,RIPK1
DAG and IP3 signaling	1.86	0.122	CALM1 (includes others),CAMK2B,CAMK4,PRKAR2B,PRKX
Regulation of RUNX2 expression and activity	1.86	0.0959	CBFB,PSMA5,PSMB4,PSMB7,PSMD5,PSMF1,UBB
Extra-nuclear estrogen signaling	1.86	0.0959	BCL2,CALM1 (includes others),GNB2,GNG3,GNG4,PRMT1,ZDHHC21
14-3-3-mediated Signaling	1.86	0.0787	BAD,MAP2K2,MAPK10,PDIA3,PLCB1,PRKD1,SNCA,TUBA1C,YWHAB,YWHAQ
HER-2 Signaling in Breast Cancer	1.85	0.0661	BAD,CASP3,COX11,COX4I1,COX5A,COX6A1,COX7A2L,COX8A,MAP2K2,MTCL1,NRG1,NUP188,PARD6B,PRKD1,RPS6
α-Adrenergic Signaling	1.84	0.0826	CALM1 (includes others),CAMK4,GNAL,GNB2,GNG3,GNG4,MAP2K2,PRKAR2B,PRKD1
FAT10 Signaling Pathway	1.84	0.105	PSMA5,PSMB4,PSMB7,PSMD5,PSMF1,UBA1
KEAP1-NFE2L2 pathway	1.84	0.0879	CSNK2A2,PSMA5,PSMB4,PSMB7,PSMD5,PSMF1,UBB,UFD1
3-phosphoinositide Biosynthesis	1.82	0.0673	ATP1A1,DUSP4,INPP5F,NUDT2,NUDT9,OCRL,PIP5K1B,PPM1K,PPP1R14C,PPP1R3C,PPP3CA,PTPN13,PTPRO,TNS3
Docosahexaenoic Acid (DHA) Signaling	1.81	0.064	APH1A,BAD,BCL2,CASP3,HGF,MAP2K2,PDIA3,PLA2G12A,PLCB1,PNPLA4,PRKAA2,PRKAB2,PRKAR2B,PRKD1,SYT4,VEGFA
ABRA Signaling Pathway	1.81	0.087	ACTB,ACTG1,CFL1,CFL2,CKMT2,MAPK10,PPP3CA,VEGFA
Degradation of beta-catenin by the destruction complex	1.81	0.087	LEF1,PSMA5,PSMB4,PSMB7,PSMD5,PSMF1,TLE2,UBB
Interleukin-1 family signaling	1.81	0.0775	FBXW11,IL1RAPL1,PSMA5,PSMB4,PSMB7,PSMD5,PSMF1,PTPN13,TAB3,UBB
RNA Polymerase II Transcription	1.8	0.0738	AFF4,CCNT2,CDC73,GTF2A2,LSM10,POLR2I,RNPS1,SNRPB,TAF2,THOC3,U2AF2
WNT/SHH Axonal Guidance Signaling Pathway	1.8	0.0738	CAMK2B,FZD3,LEF1,MAPK10,PARD6B,PRKAR2B,PTCH2,TRPC3,VANGL2,YWHAB,YWHAQ
Cardiac conduction	1.79	0.0769	ATP1A1,ATP1B1,ATP2B1,CALM1 (includes others),CAMK2B,FKBP1B,FXYD7,PLN,SCN3B,SRI
Protein Ubiquitination Pathway	1.79	0.0623	DNAJB11,DNAJC6,HSP90B1,HSPA1A/HSPA1B,HSPA5,HSPD1,IFT25,PRKN,PSMA5,PSMB4,PSMB7,PSMD5,SASS6,UBA1,UBB,UCHL1,USP49
PTEN Regulation	1.78	0.0733	CSNK2A2,LAMTOR1,LAMTOR4,PREX2,PSMA5,PSMB4,PSMB7,PSMD5,PSMF1,RBBP7,UBB
Smooth Muscle Contraction	1.78	0.116	ALDH2,CALM1 (includes others),MYL12B,MYL6B,PDE5A
Aggrephagy	1.78	0.116	DYNC1LI2,PARK7,PRKN,TUBA1C,UBB
Signaling by ERBB4	1.77	0.102	APH1A,GABRB1,GABRB2,NRG1,NRG2,UBB
Metabolism of polyamines	1.77	0.102	PSMA5,PSMB4,PSMB7,PSMD5,PSMF1,SMS
Ferroptosis Signaling Pathway	1.77	0.0763	ACSL4,FTH1,FTL,GPX4,MAP2K2,PEBP1,PRKAA2,PRKAB2,SLC38A1,VDAC2
Neurovascular Coupling Signaling Pathway	1.77	0.0647	CALM1 (includes others),CATSPER2,GABRA4,GABRB1,GABRB2,GRIA1,GRIA2,GRM5,KCNMB2,PLA2G12A,PLCB1,PNPLA4,PRKAR2B,PRKG1,TRPC3
Fcγ Receptor-mediated Phagocytosis in Macrophages and Monocytes	1.76	0.0851	ACTB,ACTG1,ARPC3,ARPC5,DOCK1,PLD3,PRKD1,RAC3
NAD Signaling Pathway	1.76	0.0728	ACADM,ETFA,HGF,HSPD1,LDHA,POLR2I,PRKAA2,PRKAB2,SLC5A8,SREBF1,VEGFA
Energy dependent regulation of mTOR by LKB1-AMPK	1.75	0.138	LAMTOR1,LAMTOR4,PRKAA2,PRKAB2
Superpathway of Cholesterol Biosynthesis	1.75	0.138	FDPS,HMGCS1,SC5D,SQLE
Hedgehog 'off' state	1.75	0.0796	OFD1,PRKAR2B,PSMA5,PSMB4,PSMB7,PSMD5,PSMF1,TUBA1C,UBB
Regulation of mRNA stability by proteins that bind AU-rich elements	1.74	0.114	EXOSC6,HSPA1A/HSPA1B,TNPO1,UBB,YWHAB
Sperm Motility	1.71	0.0623	CALM1 (includes others),CATSPER2,CNGB3,GNAL,GNB2,GNG3,GNG4,PDE4B,PDE4D,PDIA3,PLA2G12A,PLCB1,PNPLA4,PRKAR2B,PRKD1,PRKG1
Semaphorin Signaling in Neurons	1.71	0.0984	CFL1,CFL2,NRP1,PAK3,RAC3,RND3
Cachexia Signaling Pathway	1.7	0.0571	BCL2,CAPN1,CASP3,DDIT4,FOXO6,HSP90B1,HSPA1A/HSPA1B,HSPA5,IL1RAPL1,MAPK10,PDE3B,PRKAA2,PRKAB2,PRKAR2B,PRKD1,PSMA5,PSMB4,PSMB7,PSMD5,PSMF1,XBP1
Protein methylation	1.7	0.176	CALM1 (includes others),METTL21A,RPS2
Dermatan Sulfate Degradation (Metazoa)	1.7	0.176	CEMIP,HEXB,IDS
Relaxin Signaling	1.68	0.071	GNAL,GNB2,GNG3,GNG4,MPPED2,PDE3B,PDE4B,PDE4D,PDE5A,PRKAR2B,VEGFA
SNARE Signaling Pathway	1.67	0.0735	CALM1 (includes others),CAMK2B,GPAA1,MYL6B,NSF,PRKAR2B,SNCA,SYN2,SYT4,UNC13A
Apelin Pancreas Signaling Pathway	1.66	0.109	MAPK10,PDE3B,PRKAA2,PRKAB2,PRKAR2B
Neuregulin Signaling	1.66	0.0769	BAD,ERBIN,ERRFI1,HSP90B1,MAP2K2,NRG1,NRG2,PRKD1,RPS6
Cardiac Hypertrophy Signaling	1.66	0.0613	CALM1 (includes others),GNAL,GNB2,GNG3,GNG4,MAP2K2,MAP3K13,MAPK10,MYL12B,MYL6B,PDIA3,PLCB1,PPP3CA,PRKAR2B,RAC3,RND3
RHO GTPases activate IQGAPs	1.65	0.129	ACTB,ACTG1,CALM1 (includes others),TUBA1C
Cristae formation	1.65	0.129	APOO,ATP5MC3,CHCHD6,MICOS13
Endosomal Sorting Complex Required For Transport (ESCRT)	1.65	0.129	CHMP2A,CHMP2B,UBB,VPS28
Synaptic Long Term Depression	1.65	0.0657	CATSPER2,GNAL,GRIA1,GRIA2,GRM3,GRM5,MAP2K2,PDIA3,PLA2G12A,PLCB1,PNPLA4,PRKD1,PRKG1
Transcriptional Regulation by MECP2	1.64	0.0952	CALM1 (includes others),CAMK2B,CAMK4,GRIA2,SLC2A3,TRPC3
Glycerophospholipid biosynthesis	1.64	0.0808	AGPAT1,CPNE1,CPNE3,CSNK2A2,LPIN1,PLA2G12A,PLD3,SLC44A5
Virus Entry via Endocytic Pathways	1.64	0.0763	ACTB,ACTG1,AP2M1,AP2S1,AP3B1,CLTA,CLTB,PRKD1,RAC3
Mitotic G2-G2/M phases	1.63	0.0653	DCTN3,FBXW11,MZT2A,MZT2B,OFD1,PRKAR2B,PSMA5,PSMB4,PSMB7,PSMD5,PSMF1,TUBA1C,UBB
Iron homeostasis signaling pathway	1.63	0.0725	ABCB10,ATP6AP1,ATP6V0B,ATP6V0C,ATP6V0E2,ATP6V1E2,ATP6V1F,FTH1,FTL,FXN
nNOS Signaling in Neurons	1.63	0.106	CALM1 (includes others),CAPN1,NOS1AP,PPP3CA,PRKD1
p75 NTR receptor-mediated signalling	1.62	0.08	AKAP13,APH1A,BAD,CASP3,MCF2,OMG,TIAM1,UBB
Adrenergic Receptor Signaling Pathway (Enhanced)	1.62	0.065	ATP6AP1,ATP6V0B,ATP6V0C,ATP6V0E2,ATP6V1E2,ATP6V1F,CATSPER2,COMT,GNAL,PDIA3,PLCB1,PRKAR2B,PRKD1
Mitochondrial biogenesis	1.61	0.0938	CALM1 (includes others),CAMK4,GLUD1,MED1,PRKAA2,PRKAB2
GABAergic Receptor Signaling Pathway (Enhanced)	1.61	0.0719	CATSPER2,GABRA4,GABRB1,GABRB2,GLUD1,GNAL,GNB2,GNG3,GNG4,PRKAR2B
G-protein beta:gamma signalling	1.61	0.125	GNB2,GNG3,GNG4,PLCB1
Tight Junction Signaling	1.6	0.0667	ACTB,ACTG1,CASK,GPAA1,JAM2,MYL6B,NECTIN3,NSF,PALS1,PATJ,PRKAR2B,TIAM1
ILK Signaling	1.6	0.0647	ACTB,ACTG1,CASP3,CFL1,CFL2,DOCK1,LEF1,MAPK10,MYL6B,RAC3,RND3,TMSB10/TMSB4X,VEGFA
Hedgehog ligand biogenesis	1.59	0.0923	PSMA5,PSMB4,PSMB7,PSMD5,PSMF1,UBB
Role of NFAT in Cardiac Hypertrophy	1.57	0.0625	CALM1 (includes others),CAMK2B,CAMK4,CATSPER2,GNB2,GNG3,GNG4,MAP2K2,MAPK10,PDIA3,PLCB1,PPP3CA,PRKAR2B,PRKD1
Thrombin Signaling	1.56	0.0622	CAMK2B,CAMK4,GNAL,GNB2,GNG3,GNG4,MAP2K2,MYL12B,MYL6B,PDIA3,PLCB1,PRKD1,RAC3,RND3
Transport of inorganic cations/anions and amino acids/oligopeptides	1.53	0.0769	CALM1 (includes others),CTNS,SLC1A6,SLC38A1,SLC3A1,SLC5A8,SLC9A7,SRI
Apoptosis Signaling	1.53	0.0769	BAD,BCL2,CAPN1,CASP3,CYC1,ENDOG,MAP2K2,MCL1
Xenobiotic Metabolism Signaling	1.52	0.0578	ALDH2,CAMK2B,CAMK4,CHST12,CITED2,FTL,GSTK1,HS6ST2,HSP90B1,MAP2K2,MAP3K13,MED1,MGST1,NQO2,NRIP1,PRKD1,SULT4A1
Role of Tissue Factor in Cancer	1.51	0.0628	BCL2,CASP3,CFL1,CFL2,HGF,MAP2K2,MAPK10,PDIA6,PLCB1,RPS6KA3,RPS6KA6,VEGFA,ZEB1
TNFR2 non-canonical NF-kB pathway	1.5	0.0882	PSMA5,PSMB4,PSMB7,PSMD5,PSMF1,UBB
IL-8 Signaling	1.47	0.0619	BCL2,GNAL,GNB2,GNG3,GNG4,MAP2K2,MAPK10,MYL12B,PLD3,PRKD1,RAC3,RND3,VEGFA
Metabolism of vitamin K	1.46	1	VKORC1
2-amino-3-carboxymuconate Semialdehyde Degradation to Glutaryl-CoA	1.46	1	ACMSD
RHO GTPases activate PAKs	1.45	0.143	CALM1 (includes others),MYL12B,PAK3
Androgen Signaling	1.44	0.0651	CALM1 (includes others),CATSPER2,GNAL,GNB2,GNG3,GNG4,GTF2A2,POLR2I,PRKAR2B,PRKD1,TAF2
RHO GTPases Activate WASPs and WAVEs	1.44	0.111	ACTB,ACTG1,ARPC3,ARPC5
Integrin Signaling	1.44	0.0613	ACTB,ACTG1,ARHGAP26,ARPC3,ARPC5,CAPN1,DOCK1,MAP2K2,MYL12B,PAK3,PFN2,RAC3,RND3
G-Protein Coupled Receptor Signaling	1.43	0.0484	ADCYAP1R1,CALM1 (includes others),CAMK2B,CAMK4,CNGB3,DUSP4,FOXO6,FZD3,GNAL,GNB2,GNG3,GNG4,GNRHR,GPR155,GPR85,GRM3,GRM5,MAP2K2,MAP3K13,MAPK10,MPPED2,MYL12B,MYL6B,PAK3,PDE3B,PDE4B,PDE4D,PDE5A,PLCB1,PPP3CA,PREX2,PRKAR2B,RAC3,TSHR
Lysine catabolism	1.43	0.222	AASS,PIPOX
Lipophagy	1.43	0.222	PRKAA2,PRKAB2
Leucine Degradation I	1.43	0.222	ACADM,BCAT1
Growth Hormone Signaling	1.42	0.0845	A2M,GHR,PRKD1,RPS6KA3,RPS6KA6,SOCS2
Gap Junction Signaling	1.42	0.0554	ACTB,ACTG1,CALM1 (includes others),CASP3,GRIA1,GRIA2,LEF1,MAP2K2,MAPK10,PDIA3,PLA2G12A,PLCB1,PPP3CA,PRKAR2B,PRKD1,PRKG1,TUBA1C,VDAC2
Eicosanoid Signaling	1.42	0.0571	BAD,GNAL,GNB2,GNG3,GNG4,KCNMB2,LEF1,MAP2K2,PDIA3,PLA2G12A,PLCB1,PNPLA4,PRKAR2B,PRKD1,RPS6KA3,VEGFA
Dilated Cardiomyopathy Signaling Pathway	1.41	0.0667	ACTB,ACTG1,BAD,BCL2,CAMK2B,CAMK4,CATSPER2,MYL6B,PLN,PRKAR2B
Gene and protein expression by JAK-STAT signaling after IL-12 stimulation	1.4	0.108	CFL1,MIF,PDCD4,SOD1
Oxytocin Signaling Pathway	1.39	0.0567	ATP2B1,CALM1 (includes others),GNAL,GNB2,GNG3,GNG4,MAPK10,MYL6B,PLA2G12A,PLCB1,PPP3CA,PRKAA2,PRKAB2,PRKAR2B,PRKD1,PRKG1
Xenobiotic Metabolism CAR Signaling Pathway	1.39	0.0619	ALDH2,CHST12,CITED2,GSTK1,HS6ST2,HSP90B1,MAP2K2,MED1,MGST1,NRIP1,PRKD1,SULT4A1
Cell junction organization	1.37	0.0761	ACTB,ACTG1,CDH10,NECTIN3,PALS1,PARD6B,PATJ
MAPK6/MAPK4 signaling	1.37	0.0761	PAK3,PSMA5,PSMB4,PSMB7,PSMD5,PSMF1,UBB
Intrinsic Pathway for Apoptosis	1.37	0.0909	BAD,BCL2,CASP3,YWHAB,YWHAQ
HSP90 chaperone cycle for steroid hormone receptors in the presence of ligand	1.37	0.0909	CAPZB,DCTN3,DYNC1LI2,HSPA1A/HSPA1B,TUBA1C
Signaling by PTK6	1.37	0.0909	DOCK1,KHDRBS3,NRG1,NRG2,UBB
Cardiac Hypertrophy Signaling (Enhanced)	1.37	0.0498	AKAP13,CALM1 (includes others),CAMK2B,DIAPH2,FZD3,GHR,GNB2,GNG3,GNG4,IL3RA,INPP5F,MAP2K2,MAP3K13,MAPK10,MPPED2,PDE3B,PDE4B,PDE4D,PDE5A,PDIA3,PLCB1,PLN,PPP3CA,PRKAR2B,PRKD1,PRKG1,RPS6
Deubiquitination	1.35	0.057	ACTB,NEDD8,PRKN,PSMA5,PSMB4,PSMB7,PSMD5,PSMF1,RIPK1,TRIM4,UBB,UCHL1,UFD1,USP49,VDAC2
Formation of paraxial mesoderm	1.35	0.13	DLL3,LEF1,MAMLD1
Neurotransmitter clearance	1.34	0.2	ALDH2,COMT
Caspase activation via Dependence Receptors in the absence of ligand	1.34	0.2	CASP3,UNC5A
Triacylglycerol Biosynthesis	1.34	0.0893	ABHD5,AGPAT1,LPIN1,PLPPR2,PLPPR3
Necroptosis Signaling Pathway	1.33	0.0645	CAMK2B,CAPN1,FKBP1A,GLUD1,PLA2G12A,PPP3CA,RIPK1,TIMM13,TIMM17B,VDAC2
Calcium Signaling	1.33	0.0591	ATP2B1,CALM1 (includes others),CAMK2B,CAMK4,CATSPER2,GRIA1,GRIA2,MCU,MICU1,MYL6B,PPP3CA,PRKAR2B,TRPC3
MAP kinase activation	1.33	0.103	FBXW11,MAPK10,TAB3,UBB
Eukaryotic Translation Termination	1.33	0.0745	RPL36AL,RPL8,RPL9,RPS2,RPS26,RPS4X,RPS6
Antioxidant Action of Vitamin C	1.33	0.0702	MAPK10,PDIA3,PLA2G12A,PLCB1,PLD3,PNPLA4,SLC2A3,TXN
TCF dependent signaling in response to WNT	1.32	0.0603	CDC73,CSNK2A2,DACT1,LEF1,PIP5K1B,PSMA5,PSMB4,PSMB7,PSMD5,PSMF1,TLE2,UBB
CD27 Signaling in Lymphocytes	1.31	0.0877	CASP3,CYC1,MAP2K2,MAP3K13,MAPK10
RAR Activation	1.31	0.0513	ACTB,CAMK2B,CITED2,CNGB3,COL3A1,CSNK2A2,GRIA1,IL3RA,MAPK10,MED1,MPPED2,NRIP1,PDE3B,PDE4B,PDE4D,PDE5A,PRKAR2B,PRMT1,RAC3,RND3,RORB,VEGFA
Sleep NREM Signaling Pathway	1.31	0.0696	CAMK2B,GABRA4,GABRB1,GABRB2,MAP2K2,PRKAR2B,YWHAB,YWHAQ
Protein Sorting Signaling Pathway	1.31	0.0618	AP3B1,CLTA,CLTB,COPE,LMAN1,PLD3,PRKAR2B,PRKD1,SEC23A,SEC24D,SNX24
Eukaryotic Translation Elongation	1.31	0.0737	RPL36AL,RPL8,RPL9,RPS2,RPS26,RPS4X,RPS6
Ingenuity Toxicity Lists	-log(p-value)	Ratio	Molecules
Mitochondrial Dysfunction	13.7	0.13	APH1A,ATP1A1,ATP1B1,ATP5MC3,BAD,BCL2,CALM1 (includes others),CAMK2B,CAPN1,CASP3,CATSPER2,COX11,COX4I1,COX5A,COX6A1,COX7A2L,COX8A,CYC1,FIS1,GPX4,GSTK1,MAPK10,MCU,MGST1,NDUFA2,NDUFA4,NDUFA7,NDUFA8,NDUFB10,NDUFB8,NDUFB9,NDUFS4,NDUFS6,NDUFV1,NDUFV2,PARK7,PPP3CA,PRDX5,PRKAA2,PRKAB2,PRKAR2B,PRKN,SNCA,SOD1,VDAC2,VPS9D1
Renal Necrosis/Cell Death	4.14	0.0648	AAK1,ATG7,ATP1A1,BAD,BCL2,BCL2L14,BNIP3,CASP3,CCNI,CITED2,COX11,DPYD,DUSP4,GAPDH,GNAL,GNB2,GPX4,HGF,HSP90B1,HSPA1A/HSPA1B,HSPA5,LDHA,MCL1,MCU,MIF,PARK7,PKM,PLCB1,PPP3CA,PRDX2,PRMT1,PRNP,RIPK1,SNCA,SOD1,TIAM1,TMEM147,UNC5A,VEGFA,VPS13A,XBP1,YWHAQ,ZEB1,ZHX2
Cholesterol Biosynthesis	2.71	0.25	FDPS,HMGCS1,SC5D,SQLE
Liver Necrosis/Cell Death	2.59	0.0656	ACSL4,ALDH2,ATG7,BAD,BCL2,CASP3,CYB5R4,DUSP4,ENDOG,FKBP1A,HGF,HSPD1,LDLR,MANF,MCL1,MED1,MTCH2,PHB2,PRKAA2,PRKD1,RIPK1,SCG5,SOD1,XBP1
NRF2-mediated Oxidative Stress Response	2.33	0.0711	ACTB,ACTG1,CBR1,CYP2R1,DNAJB11,DNAJC6,FTH1,FTL,GSTK1,HSP90B1,MAP2K2,MGST1,NQO2,PRKD1,SOD1,TXN,UBB
Decreases Depolarization of Mitochondria and Mitochondrial Membrane	2.1	0.139	BCL2,HSPA1A/HSPA1B,MCL1,PRKD1,VPS13A
RAR Activation	1.98	0.0565	ACTB,CAMK2B,CITED2,CNGB3,COL3A1,CSNK2A2,GRIA1,IL3RA,MAPK10,MED1,MPPED2,NRIP1,PDE3B,PDE4B,PDE4D,PDE5A,PDIA3,PLCB1,PLD3,PNPLA4,PRKAR2B,PRKD1,PRMT1,RAC3,RND3,RORB,VEGFA
Oxidative Stress	1.84	0.105	GPX4,MGST1,PRDX2,PRDX4,PRDX5,SOD1
Decreases Transmembrane Potential of Mitochondria and Mitochondrial Membrane	1.76	0.0728	BCL2,BNIP3,CASP3,FH,HINT1,LDHA,LETMD1,PKM,PRKN,RIPK1,SLC25A14
Increases Liver Hyperplasia/Hyperproliferation	1.75	0.0677	ACSL4,C1GALT1,CADPS,HERC2,HGF,HSPA5,LDHA,PGRMC1,PRDX2,PRNP,RIPK1,SQLE,SULF2
Decreases Permeability Transition of Mitochondria and Mitochondrial Membrane	1.64	0.286	BCL2,HSPA5
Increases Liver Steatosis	1.57	0.0709	CCDC3,DDIT4,EIF6,FDPS,LPIN1,NRIP1,PRKAR2B,PRKD1,SREBF1,TSC22D3
Increases Permeability Transition of Mitochondria and Mitochondrial Membrane	1.53	0.25	COX4I1,FAM162A
Cardiac Necrosis/Cell Death	1.37	0.0538	ATG7,BAD,BCL2,BNIP3,CASP3,CIRBP,CREM,EGLN1,GAPDH,HGF,HSPD1,MANF,MCL1,NRG1,PARK7,PPP3CA,PRKAA2,PRKN,VEGFA
Genes Upregulated in Response to Proteinuria-induced Oxidative Stress in Renal Proximal Tubule Cells (Human)	1.34	0.2	COMT,MGST1
Mechanism of Gene Regulation by Peroxisome Proliferators via PPARα	1.31	0.0737	CITED2,DUT,HSPA1A/HSPA1B,MAP2K2,MED1,NRIP1,PRKAR2B

## Sheet: Table S3 EX2
Ingenuity Canonical Pathways	-log(p-value)	Ratio	Molecules
Glycolysis I	6.95	0.296	ENO1,ENO2,GPI,PFKL,PGAM1,PGK1,PKM,TPI1
Gluconeogenesis I	4.55	0.222	ENO1,ENO2,GPI,ME3,PGAM1,PGK1
Glutaminergic Receptor Signaling Pathway (Enhanced)	4.15	0.0615	CACNA1D,CACNB2,CAMK2B,FMR1,GABRB1,GABRG3,GLUD1,GNAL,GRIA4,GRIK4,GRM1,GRM3,ITPR2,NSF,PLCH1,PRKCA,SCN3B,SLC1A6,SLC38A1,TRPC1
Neuropathic Pain Signaling in Dorsal Horn Neurons	3.95	0.099	CAMK1D,CAMK2B,GRIA4,GRM1,GRM3,ITPR2,KCNQ2,PLCH1,PRKCA,TACR1
Netrin-1 signaling	3.86	0.14	DOCK1,MYO10,NEO1,NTN4,TRPC1,TRPC6,UNC5A
Calcium Signaling	3.73	0.0682	ASPH,ATP2B1,CACNA1D,CACNB2,CAMK1D,CAMK2B,CHRM5,GRIA4,ITPR2,MCU,MYO10,RAP2A,RCAN1,TRPC1,TRPC6
Netrin Signaling	3.72	0.0751	CACNA1D,CACNB2,CAMK2B,DOCK1,DRAXIN,ITPR2,NEO1,NSF,PGK1,PRKCA,PRKG1,TRIM9,UNC5A
Opioid Signaling Pathway	3.55	0.0607	CACNA1D,CACNB2,CAMK1D,CAMK2B,CLTB,GNAL,GNG3,GRK4,ITPR2,KCNJ6,LEF1,PDK1,PRKCA,RAP2A,RGS17,RPS6KA6,TCF3
RHO GTPase cycle	3.48	0.0511	ARHGAP18,ARHGAP25,ARHGAP28,ARHGEF10,ARHGEF2,DIAPH2,DOCK1,FAM13A,HSP90AA1,KCTD13,KCTD3,LMAN1,MYO9A,NSFL1C,PAK3,PRAG1,PREX1,PTPN13,RND3,SLC4A7,STAM,TRA2B,VANGL2
Amyotrophic Lateral Sclerosis Signaling	3.46	0.0862	BCL2,CACNA1D,CACNB2,CAPN1,CAPNS1,GRIA4,GRIK4,NEFM,RNF19A,VEGFA
Glutamate Receptor Signaling	3.11	0.106	GNG3,GRIA4,GRIK4,GRM1,GRM3,SLC1A6,SLC38A1
Cardiac conduction	3.07	0.0769	ASPH,ATP1A1,ATP1B1,ATP2B1,CACNB2,CAMK2B,ITPR2,KCND2,SCN3B,TRPC1
mTOR Signaling	2.85	0.0607	PPP2R2C,PRKAB2,PRKCA,RAP2A,RHEB,RND3,RPS21,RPS26,RPS27,RPS28,RPS29,RPS6KA6,VEGFA
Synaptic Long Term Depression	2.66	0.0606	CACNA1D,CACNB2,GNAL,GRIA4,GRM1,GRM3,ITPR2,PLCH1,PPP2R2C,PRKCA,PRKG1,RAP2A
L1CAM interactions	2.62	0.072	ALCAM,ANK2,DCX,DNM3,KCNQ2,NRP1,RPS6KA6,SCN3B,TUBA1C
Clathrin-mediated endocytosis	2.5	0.0692	BIN1,CLTB,DNAJC6,DNM3,REPS2,SGIP1,SH3GL3,STAM,TACR1
Signaling by VEGF	2.46	0.0741	DOCK1,HSP90AA1,ITPR2,NRP1,PAK3,PRKCA,SHB,VEGFA
Synaptic Long Term Potentiation	2.46	0.0682	CAMK2B,GRIA4,GRM1,GRM3,ITPR2,PLCH1,PPP1R3C,PRKCA,RAP2A
GABA Receptor Signaling	2.46	0.0682	CACNA1D,CACNB2,GABRB1,GABRG3,GNAL,GNG3,ITPR2,KCNQ2,NSF
Ion channel transport	2.46	0.0601	ASPH,ATP11A,ATP11B,ATP1A1,ATP1B1,ATP2B1,ATP6V0D1,CAMK2B,TRPC1,TRPC6,TSC22D3
Circadian Rhythm Signaling	2.42	0.0522	CACNA1D,CACNB2,CAMK2B,GNG3,GRIA4,ITPR2,NR1D2,PLCH1,PRKAB2,PRKCA,PRKG1,RAP2A,RORB,TRPC6
GABAergic Receptor Signaling Pathway (Enhanced)	2.31	0.0647	CACNA1D,CACNB2,GABRB1,GABRG3,GLUD1,GNAL,GNG3,ITPR2,KCNJ6
Glutamate binding, activation of AMPA receptors and synaptic plasticity	2.23	0.125	CAMK2B,GRIA4,NSF,PRKCA
Endocannabinoid Neuronal Synapse Pathway	2.12	0.0604	CACNA1D,CACNB2,GNAL,GNG3,GRIA4,GRM1,ITPR2,KCNJ6,PLCH1
The citric acid (TCA) cycle and respiratory electron transport	2.07	0.0909	LDHA,ME3,PDK1,PDK3,SUCLG1
Type II Diabetes Mellitus Signaling	2.05	0.0588	CACNA1D,CACNB2,ITPR2,PKM,PRKAB2,PRKCA,SLC27A4,SMPD4,SOCS2
Beta-catenin independent WNT signaling	2.04	0.0686	CLTB,GNG3,ITPR2,LEF1,PRKCA,PRKG1,VANGL2
Orexin Signaling Pathway	2.03	0.0504	ATP6V0D1,CACNA1D,CACNB2,CAMK2B,GNG3,ITPR2,KCNJ6,PLCH1,PRKAB2,PRKCA,TRPC1,TRPC6
Integration of energy metabolism	2.01	0.068	ACLY,CACNA1D,CACNB2,GNG3,ITPR2,PRKAB2,PRKCA
G Beta Gamma Signaling	2	0.062	CACNA1D,CACNB2,GNAL,GNG3,ITPR2,KCNJ6,PRKCA,RAP2A
Adenine and Adenosine Salvage III	1.99	0.286	ADARB2,HPRT1
Epithelial Adherens Junction Signaling	1.96	0.057	LEF1,MAGI2,NECTIN3,PAK3,PPP2R2C,PRKAB2,RAP2A,TCF3,TGFBR1
BEX2 Signaling Pathway	1.94	0.0732	BCL2,LEF1,LMO2,PPP2R2C,TCF3,VEGFA
GABA receptor activation	1.92	0.0833	GABRB1,GABRG3,GNAL,GNG3,KCNJ6
Pancreatic Secretion Signaling Pathway	1.91	0.0486	ARHGEF10,ARHGEF2,ATP2B1,IRF2,ITPR2,KCNMA1,MCU,NSF,PLCH1,PPP1R3C,PRKCA,SLC4A7
Activation of NMDA receptors and postsynaptic events	1.89	0.0714	CAMK2B,GRIA4,NRG1,PRKAB2,RPS6KA6,TUBA1C
GNRH Signaling	1.88	0.0524	CACNA1D,CACNB2,CAMK2B,GNG3,GNRHR,ITPR2,MAP3K13,PAK3,PRKCA,RAP2A
RHOGDI Signaling	1.88	0.05	ARHGEF10,ARHGEF2,CDH10,CDH18,ESR2,GNAL,GNG3,MYO10,PAK3,PRKCA,RND3
CREB Signaling in Neurons	1.86	0.0379	CACNA1D,CACNB2,CAMK2B,CHRM5,GNAL,GNG3,GNRHR,GPR135,GPR155,GPR85,GRIA4,GRIK4,GRM1,GRM3,ITPR2,PLCH1,PRKCA,RAP2A,SSTR2,TACR1,TGFBR1,TSHR,VEGFA
Mitochondrial Dysfunction	1.86	0.0436	ATP1A1,ATP1B1,BCL2,CACNA1D,CACNB2,CAMK2B,CAPN1,CAPNS1,GPX4,ITPR2,MCU,NDUFB1,PRKAB2,SNCA,SOD2
Estrogen Receptor Signaling	1.85	0.0416	BCL2,CACNA1D,CACNB2,DDX5,ESR2,FOXO6,GNAL,GNG3,HSP90AA1,MCU,NDUFB1,PLCH1,PRKAB2,PRKCA,RAP2A,SOD2,VEGFA
Platelet homeostasis	1.84	0.0698	ATP2B1,GNG3,ITPR2,KCNMA1,PRKG1,TRPC6
Neutrophil degranulation	1.83	0.0399	ACLY,ATP11A,ATP11B,CAPN1,CPNE1,CPNE3,GPI,HK3,HLA-C,HSP90AA1,MANBA,PFKL,PGAM1,PGM1,PKM,PRCP,SVIP,TTR,YPEL5
Synaptogenesis Signaling Pathway	1.83	0.0444	CACNB2,CAMK2B,CDH10,CDH18,EPHA4,GRIA4,GRM1,GRM3,NECTIN3,NSF,RAP2A,SNCA,SYN3,SYT4
Role of NFAT in Cardiac Hypertrophy	1.83	0.0491	CACNA1D,CACNB2,CAMK1D,CAMK2B,GNG3,ITPR2,PLCH1,PRKCA,RAP2A,RCAN1,TGFBR1
Thrombin Signaling	1.81	0.0489	ARHGEF10,ARHGEF2,CAMK1D,CAMK2B,GNAL,GNG3,ITPR2,PLCH1,PRKCA,RAP2A,RND3
Androgen Signaling	1.78	0.0533	CACNA1D,CACNB2,GNAL,GNG3,GTF2H2,HSP90AA1,ITPR2,PRKCA,TAF7
Lysine catabolism	1.77	0.222	AASS,PIPOX
Neurovascular Coupling Signaling Pathway	1.73	0.0474	CACNA1D,CACNB2,CHRM5,GABRB1,GABRG3,GRIA4,GRM1,ITPR2,KCNJ6,KCNMA1,PRKG1
Cell junction organization	1.71	0.0652	CADM2,CDH10,CDH18,NECTIN3,PATJ,SDK1
Nitric Oxide Signaling in the Cardiovascular System	1.68	0.0583	CACNA1D,CACNB2,HSP90AA1,ITPR2,PRKCA,PRKG1,VEGFA
Caspase activation via Dependence Receptors in the absence of ligand	1.68	0.2	DAPK1,UNC5A
Sensory processing of sound by inner hair cells of the cochlea	1.67	0.0725	ATP2B1,CACNA1D,CACNB2,EPS8,KCNMA1
Senescence Pathway	1.67	0.0435	CACNA1D,CACNB2,CAPN1,CAPNS1,EZH2,ITPR2,MCU,PDK1,PDK3,PPP2R2C,RAP2A,SOD2,TGFBR1
WNT/SHH Axonal Guidance Signaling Pathway	1.66	0.0537	CAMK2B,ITPR2,LEF1,PRKCA,TCF3,TRPC1,TRPC6,VANGL2
Protein Sorting Signaling Pathway	1.65	0.0506	AP3B1,CLTB,LMAN1,RAB11B,SEC23A,SNX24,SNX7,TMED5,WASHC1
Clathrin-mediated Endocytosis Signaling	1.65	0.0481	AP3B1,CLTB,CLU,DNM3,FGF9,RAB11B,SH3GL3,SH3GLB1,STAM,VEGFA
nNOS Signaling in Neurons	1.65	0.0851	CAPN1,CAPNS1,NOS1AP,PRKCA
Metabolism of vitamin K	1.64	1	VKORC1
Acetyl-CoA Biosynthesis III (from Citrate)	1.64	1	ACLY
2-amino-3-carboxymuconate Semialdehyde Degradation to Glutaryl-CoA	1.64	1	ACMSD
HIF1α Signaling	1.64	0.0478	CAMK1D,CAMK2B,GPI,HK3,HSP90AA1,LDHA,PKM,PRKCA,RAP2A,VEGFA
Cardiac β-adrenergic Signaling	1.63	0.05	AKAP6,AKAP7,CACNA1D,CACNB2,GNAL,GNG3,PKIB,PPP1R3C,PPP2R2C
GDP-glucose Biosynthesis	1.6	0.182	HK3,PGM1
Autism Signaling Pathway	1.58	0.0422	CACNA1D,CACNB2,CAMK2B,FMR1,GRM1,GRM3,HLA-C,HPRT1,LEF1,PCCA,RAP2A,RHEB,TCF3
eNOS Signaling	1.55	0.0513	CHRM5,ESR2,HSP90AA1,ITPR2,PRKAB2,PRKCA,PRKG1,VEGFA
Dopamine-DARPP32 Feedback in cAMP Signaling	1.55	0.0484	CACNA1D,CACNB2,ITPR2,KCNJ6,PLCH1,PPP1R3C,PPP2R2C,PRKCA,PRKG1
Protein Kinase A Signaling	1.54	0.0389	AKAP6,AKAP7,CAMK2B,DUSP8,EPM2A,GNG3,H1-0,ITPR2,LEF1,PLCH1,PPP1R3C,PRKCA,PTPN13,PTPRG,TCF3,TGFBR1
MicroRNA Biogenesis Signaling Pathway	1.53	0.0481	DDX5,ESR2,HSP90AA1,KHSRP,MTCL1,PRKRA,RAP2A,SRSF3,VEGFA
Glucose and Glucose-1-phosphate Degradation	1.53	0.167	HK3,PGM1
Oxytocin Signaling Pathway	1.51	0.0426	ATP2B1,CACNA1D,CACNB2,GNAL,GNG3,ITPR2,KCNT2,MYO10,PRKAB2,PRKCA,PRKG1,RAP2A
FOXO-mediated transcription of oxidative stress, metabolic and neuronal genes	1.51	0.1	FOXO6,SOD2,SREBF1
Potassium Channels	1.5	0.0583	GNG3,KCND2,KCNH8,KCNJ6,KCNMA1,KCNQ2
Apoptosis Signaling	1.48	0.0577	ACIN1,BCL2,CAPN1,CAPNS1,PRKCA,RAP2A
Mitochondrial calcium ion transport	1.46	0.154	MCU,SMDT1
Processing of SMDT1	1.46	0.154	MCU,SMDT1
Transcriptional regulation of testis differentiation	1.46	0.154	FGF9,ZFPM2
UDP-N-acetyl-D-galactosamine Biosynthesis II	1.46	0.154	GPI,HK3
Breast Cancer Regulation by Stathmin1	1.46	0.0354	ARHGEF10,ARHGEF2,CAMK1D,CAMK2B,CHRM5,GNG3,GNRHR,GPR135,GPR155,GPR85,GRM1,GRM3,PPP1R3C,PPP2R2C,PRKCA,RAP2A,SSTR2,TACR1,TSHR,TUBA1C,VEGFA
Acetylcholine Receptor Signaling Pathway	1.45	0.0464	BCL2,CACNA1D,CACNB2,CAMK2B,CHRM5,GNAL,ITPR2,PLCH1,PRKCA
STAT3 Pathway	1.44	0.0519	BCL2,IL3RA,MAP3K20,RAP2A,SOCS2,TGFBR1,VEGFA
Selenoamino acid metabolism	1.43	0.0561	RPS21,RPS26,RPS27,RPS28,RPS29,SARS1
Cargo recognition for clathrin-mediated endocytosis	1.43	0.0561	CLTB,REPS2,SGIP1,SH3GL3,STAM,TACR1
Glucose metabolism	1.43	0.0625	GPI,HK3,PFKL,PKM,TPI1
Signaling by PTK6	1.43	0.0727	DOCK1,KHDRBS3,NRG1,SFPQ
Sirtuin Signaling Pathway	1.43	0.0412	ACLY,GLUD1,H1-0,LDHA,NDUFB1,PDK1,PGAM1,PGK1,SOD2,SREBF1,TIMM10,TUBA1C
SNARE Signaling Pathway	1.42	0.0515	CACNB2,CAMK2B,MYO10,NSF,SNCA,SYN3,SYT4
Formation of axial mesoderm	1.4	0.143	LEF1,TEAD2
α-Adrenergic Signaling	1.4	0.055	EPM2A,GNAL,GNG3,ITPR2,PRKCA,RAP2A
Reelin Signaling in Neurons	1.39	0.0507	ARHGEF10,ARHGEF2,CAMK2B,DCX,NECTIN3,PDK1,PDK3
White Adipose Tissue Browning Pathway	1.39	0.0507	CACNA1D,CACNB2,ITPR2,LDHA,PRKAB2,PRKG1,VEGFA
EIF2 Signaling	1.39	0.0435	BCL2,EIF5B,RAP2A,RPS21,RPS26,RPS27,RPS28,RPS29,SREBF1,VEGFA
CXCR4 Signaling	1.39	0.0476	DOCK1,GNAL,GNG3,ITPR2,PAK3,PRKCA,RAP2A,RND3
O-linked glycosylation	1.37	0.0541	ADAMTS19,ADAMTS3,ADAMTS5,GALNT13,GALNT17,ST3GAL1
Gαq Signaling	1.37	0.0471	CHRM5,EPM2A,GNAL,GNG3,GRM1,ITPR2,PRKCA,RND3
Regulation of cholesterol biosynthesis by SREBP (SREBF)	1.34	0.133	SEC23A,SREBF1
Metabolism of nitric oxide: NOS3 activation and regulation	1.34	0.133	DDAH1,HSP90AA1
L-DOPA Degradation	1.34	0.5	COMT
Glutamate Biosynthesis II	1.34	0.5	GLUD1
Glutamate Degradation X	1.34	0.5	GLUD1
Sertoli Cell-Germ Cell Junction Signaling Pathway (Enhanced)	1.33	0.0424	CAMK2B,EPS8,IL1RAPL1,MAP3K13,NECTIN3,PPP2R2C,PRKAB2,PRKG1,RAP2A,TGFBR1
Visual phototransduction	1.31	0.0667	CAMKMT,GRK4,PRKCA,TTR
Ingenuity Toxicity Lists	-log(p-value)	Ratio	Molecules
Increases Heart Failure	2.56	0.154	CACNB2,PRKCA,TRPC6,ZFPM2
Renal Necrosis/Cell Death	2.36	0.0398	ATP1A1,BCL2,BCL2L14,CLU,DAPK1,EZH2,GATAD1,GMFB,GNAL,GPX4,GRM1,HMGA2,ITPR2,LDHA,MCU,NEO1,PKM,PRKCA,PRMT2,PRNP,RCAN1,SNCA,SOD2,TCF3,TRPC6,UNC5A,VEGFA
Mitochondrial Dysfunction	1.75	0.0423	ATP1A1,ATP1B1,BCL2,CACNA1D,CACNB2,CAMK2B,CAPN1,CAPNS1,GPX4,ITPR2,MCU,NDUFB1,PRKAB2,SNCA,SOD2
Genes Upregulated in Response to Proteinuria-induced Oxidative Stress in Renal Proximal Tubule Cells (Human)	1.68	0.2	COMT,HSP90AA1
Hypoxia-Inducible Factor Signaling	1.65	0.0714	ASPH,HSP90AA1,LDHA,PRKCA,VEGFA
Decreases Transmembrane Potential of Mitochondria and Mitochondrial Membrane	1.63	0.053	BCL2,LDHA,LETMD1,PDK1,PKM,SOD2,TCF3,TIMP3

## Sheet: Table S3 IN
Ingenuity Canonical Pathways	-log(p-value)	Ratio	Molecules
RAF/MAP kinase cascade	2.34	0.0153	LRRC7,NRG1,NRG3,SYNGAP1
nNOS Signaling in Skeletal Muscle Cells	2.17	0.0417	DMD,RYR2
Cellular Effects of Sildenafil (Viagra)	2.17	0.02	PDE4D,PRKG1,SLC4A10
Signaling by ERBB2	2.13	0.04	NRG1,NRG3
Biotin-carboxyl Carrier Protein Assembly	2.11	0.333	HLCS
Signaling by PTK6	2.05	0.0364	NRG1,NRG3
Signaling by ERBB4	2	0.0339	NRG1,NRG3
Regulation of eIF4 and p70S6K Signaling	1.93	0.0163	EIF1AY,RPS4X,RPS4Y1
Acute Phase Response Signaling	1.92	0.0162	CRABP1,FTL,TTR
ERB2-ERBB3 Signaling	1.92	0.0308	NRG1,NRG3
ERBB4 Signaling	1.88	0.0294	NRG1,NRG3
Agrin Interactions at Neuromuscular Junction	1.87	0.029	NRG1,NRG3
Synaptic Long Term Depression	1.84	0.0152	GRM7,PRKG1,RYR2
Activation of NMDA receptors and postsynaptic events	1.7	0.0238	LRRC7,NRG1
EIF2 Signaling	1.67	0.013	EIF1AY,RPS4X,RPS4Y1
ERBB Signaling	1.62	0.0215	NRG1,NRG3
Eukaryotic Translation Termination	1.61	0.0213	RPS4X,RPS4Y1
Eukaryotic Translation Elongation	1.61	0.0211	RPS4X,RPS4Y1
Response of EIF2AK4 (GCN2) to amino acid deficiency	1.54	0.0194	RPS4X,RPS4Y1
Extracellular matrix organization	1.52	0.0189	DMD,TTR
Selenoamino acid metabolism	1.51	0.0187	RPS4X,RPS4Y1
SRP-dependent cotranslational protein targeting to membrane	1.45	0.0174	RPS4X,RPS4Y1
Neuregulin Signaling	1.44	0.0171	NRG1,NRG3
Nonsense-Mediated Decay (NMD)	1.44	0.0171	RPS4X,RPS4Y1
Nitric Oxide Signaling in the Cardiovascular System	1.42	0.0167	PRKG1,RYR2
Eukaryotic Translation Initiation	1.41	0.0164	RPS4X,RPS4Y1
Rap1 signalling	1.39	0.0625	PRKG1
Synaptogenesis Signaling Pathway	1.33	0.00952	GRM7,NLGN4Y,SYNGAP1
Ingenuity Toxicity Lists	-log(p-value)	Ratio	Molecules
Cardiac Hypertrophy	1.74	0.0102	CAV3,DMD,PRKG1,RYR2

## Sheet: Table S3 RGP
Ingenuity Canonical Pathways	-log(p-value)	Ratio	Molecules
Activation of gene expression by SREBF (SREBP)	5.51	0.244	CARM1,CYP51A1,ELOVL6,FASN,FDFT1,HMGCR,HMGCS1,SQLE,SREBF1,TBL1X
Cholesterol biosynthesis	5.49	0.32	ACAT2,CYP51A1,DHCR24,FDFT1,HMGCR,HMGCS1,SQLE,SREBF1
Processing of Capped Intron-Containing Pre-mRNA	5.46	0.101	CHTOP,CPSF3,CPSF6,DDX5,DHX15,EIF4E,HNRNPH1,HNRNPL,HNRNPM,NSRP1,NUDT21,NUP35,NUP50,PRPF4B,PTBP1,RBM25,RBMX,SEH1L,SRRT,SRSF1,SRSF10,SRSF2,SRSF3,SRSF6,SRSF7,TCERG1,TRA2B,U2AF2,WTAP
Glycolysis I	5.2	0.296	ENO1,ENO2,PFKL,PFKM,PGAM1,PGK1,PKM,TPI1
EGR2 and SOX10-mediated initiation of Schwann cell myelination	3.99	0.241	ADGRV1,CYP51A1,HDAC2,HMGCR,PMP22,POU3F2,WWTR1
Superpathway of Cholesterol Biosynthesis	3.99	0.241	ACAT2,CYP51A1,DHCR24,FDFT1,HMGCR,HMGCS1,SQLE
Activation of the pre-replicative complex	3.61	0.212	MCM2,MCM5,MCM7,ORC1,POLE2,POLE3,PRIM1
Neurexins and neuroligins	3.45	0.158	APBA1,CASK,DLGAP1,EPB41L2,GRIN2B,HOMER2,LRRTM3,PDLIM5,SYT9
RHO GTPase cycle	3.32	0.0733	AKAP12,ARAP2,ARFGAP3,ARHGAP26,ARHGAP31,ARHGAP42,ARHGEF28,CDC42BPA,DAAM1,DIAPH2,DST,FAM13A,MYO9A,PAK3,PDE5A,POTEE/POTEF,PREX1,PTPN13,RBMX,RHOC,RHOJ,RHOQ,SLC4A7,SLITRK5,STARD13,STOM,TAOK3,TJP2,TRA2B,VANGL2,WASF3,WHAMM,WIPF1
Glycosaminoglycan metabolism	2.94	0.125	B3GAT2,CHPF,CSPG5,DSEL,GPC2,OGN,ST3GAL1,ST3GAL6,UST,VCAN
Cholesterol Biosynthesis I	2.9	0.308	CYP51A1,DHCR24,FDFT1,SQLE
Cholesterol Biosynthesis II (via 24,25-dihydrolanosterol)	2.9	0.308	CYP51A1,DHCR24,FDFT1,SQLE
Cholesterol Biosynthesis III (via Desmosterol)	2.9	0.308	CYP51A1,DHCR24,FDFT1,SQLE
Epoxysqualene Biosynthesis	2.81	1	FDFT1,SQLE
Stearate Biosynthesis I (Animals)	2.75	0.127	ACSL4,ACSL6,DHCR24,ELOVL2,ELOVL6,FASN,PTGR1,PTGR2,SIRT2
Cardiac β-adrenergic Signaling	2.69	0.0889	AKAP12,AKAP6,AKAP7,APEX1,GNAL,GNB2,GNG12,PDE1C,PDE3A,PDE4D,PDE5A,PDE8A,PKIB,PPP1R3C,PPP2R3B,SLC8A1
Response to elevated platelet cytosolic Ca2+	2.68	0.0985	ABCC4,ACTN2,APLP2,CALU,CD9,LAMP2,SELENOP,TAGLN2,TGFB2,TIMP1,TIMP3,TLN1,TUBA4A
Ephrin Receptor Signaling	2.57	0.0842	EFNA5,EPHA4,EPHB2,EPHB4,GNAL,GNB2,GNG12,GRIN2B,GRINA,ITGA2,ITGB5,JAK2,PAK3,PTPN13,RAP1B,RGS3,WIPF1
Sirtuin Signaling Pathway	2.57	0.0756	ABCA1,APEX1,ATG14,ATG4A,DOT1L,H1-10,LDHA,MYCN,NDRG1,NDUFA4L2,NEDD4,PFKM,PGAM1,PGK1,POLR1C,PPARGC1A,SIRT2,SLC2A1,SOD2,SREBF1,TUBA1C,TUBA4A
Resolution of Abasic Sites (AP sites)	2.47	0.158	APEX1,LIG3,PARG,POLD4,POLE2,POLE3
Gluconeogenesis I	2.44	0.185	ENO1,ENO2,ME3,PGAM1,PGK1
Glucose metabolism	2.39	0.113	HK2,HKDC1,NUP35,NUP50,PFKL,PFKM,PKM,SEH1L,TPI1
Glutamate Receptor Signaling	2.38	0.121	GNB2,GNG12,GRID2,GRIK2,GRIN2B,GRINA,GRM3,HOMER2
Palmitate Biosynthesis I (Animals)	2.35	0.667	CBR4,FASN
FOXO-mediated transcription of oxidative stress, metabolic and neuronal genes	2.24	0.167	CAT,HDAC2,PPARGC1A,SOD2,SREBF1
Neurotransmitter clearance	2.23	0.3	ALDH2,COMT,MAOA
Triacylglycerol Biosynthesis	2.21	0.125	ABHD5,ELOVL2,ELOVL6,LCLAT1,LPIN2,PNPLA3,SIRT2
Assembly and cell surface presentation of NMDA receptors	2.2	0.14	ACTN2,APBA1,CASK,GRIN2B,TUBA1C,TUBA4A
Germ Cell-Sertoli Cell Junction Signaling	2.14	0.0824	ACTN2,ITGA2,MAP3K12,MAP3K8,MAPK10,PAK3,RAP1B,RHOC,RHOJ,RHOQ,TGFB2,TNFRSF1A,TUBA1C,TUBA4A
Dopamine Degradation	2.11	0.156	ALDH2,COMT,MAOA,SMOX,SULT1C4
GDP-glucose Biosynthesis	2.1	0.273	HK2,HKDC1,PGM1
Endoplasmic Reticulum Stress Pathway	2.08	0.19	DDIT3,DNAJC3,ERN1,TAOK3
Spermine and Spermidine Degradation I	2.06	0.5	SAT1,SMOX
Melatonin Degradation II	2.06	0.5	MAOA,SMOX
tRNA Splicing	2.05	0.13	APEX1,PDE1C,PDE3A,PDE4D,PDE5A,PDE8A
Post-translational protein phosphorylation	2.03	0.0935	APLP2,CALU,CHRDL1,DNAJC3,IGFBP5,PCSK9,PRSS23,TIMP1,TNC,VCAN
Regulation of Insulin-like Growth Factor (IGF) transport and uptake by IGFBPs	2.01	0.0887	APLP2,CALU,CHRDL1,DNAJC3,IGFBP2,IGFBP5,PCSK9,PRSS23,TIMP1,TNC,VCAN
Cellular hexose transport	2.01	0.182	MFSD4B,SLC2A1,SLC2A10,SLC2A3
Chaperone Mediated Autophagy	2.01	0.182	GFAP,IFT88,LAMP2,PLIN2
Putrescine Degradation III	2.01	0.182	ALDH2,MAOA,SAT1,SMOX
Glucose and Glucose-1-phosphate Degradation	1.99	0.25	HK2,HKDC1,PGM1
Apelin Muscle Signaling Pathway	1.96	0.125	APLN,GNAL,GNB2,GNG12,PPARGC1A,TFAM
Vitamin-C Transport	1.94	0.174	LRRC8C,SLC2A1,SLC2A3,STOM
Dermatan Sulfate Biosynthesis	1.94	0.111	B3GAT2,CHPF,DSEL,HS6ST1,SULT1C4,UST,WSCD1
Cleavage and Polyadenylation of Pre-mRNA	1.89	0.231	CPSF3,CPSF6,NUDT21
NR1H2 and NR1H3-mediated signaling	1.88	0.12	ABCA1,ARL4C,FASN,KDM3A,SREBF1,TBL1X
Class I MHC mediated antigen processing and presentation	1.87	0.064	ATG14,DZIP3,FBXL14,FBXL18,FBXW4,GAN,HERC3,HLA-B,KLHL2,MEX3C,NEDD4,PJA2,PRKN,RNF111,RNF138,RNF19A,RNF220,RNF6,SEC22B,SEC23A,TRIM4,TRIM69,TRIM9,UBE2G1
Noradrenaline and Adrenaline Degradation	1.85	0.135	ADHFE1,ALDH2,COMT,MAOA,SMOX
Ferroptosis Signaling Pathway	1.85	0.084	ABCA1,ACSL4,BID,FDFT1,G3BP1,HMGCR,LINC00472,RAP1B,SAT1,SLC39A8,WWTR1
Major pathway of rRNA processing in the nucleolus and cytosol	1.81	0.0753	DDX52,GNL3,LTV1,NOP56,PDCD11,RBM28,RPP38,RPS21,RPS26,RPS27,RPS28,RPS29,WDR12,WDR43
DNA Double-Strand Break Repair by Non-Homologous End Joining	1.8	0.214	DCLRE1C,LIG3,MRE11
Mevalonate Pathway I	1.8	0.214	ACAT2,HMGCR,HMGCS1
Phenylalanine Degradation IV (Mammalian, via Side Chain)	1.8	0.214	ALDH2,MAOA,SMOX
STAT3 Pathway	1.76	0.0815	BCL2,EGFR,FGFR3,IL3RA,IL6ST,JAK2,MAP3K12,MAPK10,PDGFRB,RAP1B,TGFB2
Signaling by Rho Family GTPases	1.73	0.0674	GFAP,GNAL,GNB2,GNG12,ITGA2,ITGB5,MAP3K12,MAPK10,MSN,NEDD4,PAK3,PIP4K2B,RHOC,RHOJ,RHOQ,SEPTIN6,WASF3,WIPF1
Regulation of lipid metabolism by PPARalpha	1.72	0.084	ABCA1,CARM1,FDFT1,HMGCR,HMGCS1,MED17,PLIN2,PPARGC1A,SREBF1,TBL1X
BMAL1:CLOCK,NPAS2 activates circadian gene expression	1.69	0.148	BHLHE40,CARM1,DBP,TBL1X
Syndecan interactions	1.69	0.148	CASK,ITGA2,ITGB5,TNC
The citric acid (TCA) cycle and respiratory electron transport	1.69	0.109	ADHFE1,LDHA,ME3,PDK3,SLC16A1,SLC16A3
LPS/IL-1 Mediated Inhibition of RXR Function	1.59	0.0661	ABCA1,ABCC4,ACSL4,ACSL6,ALDH2,CAT,GSTT2/GSTT2B,HMGCS1,HS6ST1,MAOA,PPARGC1A,SMOX,SREBF1,SULT1C4,TNFRSF1A,UST,WSCD1
Dermatan Sulfate Degradation (Metazoa)	1.57	0.176	CEMIP,HEXA,IDS
Trehalose Degradation II (Trehalase)	1.55	0.286	HK2,HKDC1
Activation of kainate receptors upon glutamate binding	1.54	0.133	GNB2,GNG12,GRIK2,NCALD
AMPK Signaling	1.52	0.0661	AK4,CHRNA5,FASN,GNAL,GNB2,GNG12,HMGCR,LIPE,PFKL,PFKM,PPARGC1A,PPM1D,PPP2R3B,RAB9B,SLC2A1,SMARCD1
Regulation of eIF4 and p70S6K Signaling	1.52	0.0707	EIF2S3,EIF3J,EIF4E,ELP5,ITGA2,ITGB5,PPP2R3B,RAP1B,RPS21,RPS26,RPS27,RPS28,RPS29
RORA activates gene expression	1.5	0.167	CARM1,SREBF1,TBL1X
Superpathway of Geranylgeranyldiphosphate Biosynthesis I (via Mevalonate)	1.5	0.167	ACAT2,HMGCR,HMGCS1
Chondroitin Sulfate Biosynthesis	1.49	0.0984	B3GAT2,CHPF,HS6ST1,SULT1C4,UST,WSCD1
MicroRNA Biogenesis Signaling Pathway	1.47	0.0695	DDX5,EGFR,ESR2,EWSR1,HOPX,KHSRP,NUP35,NUP50,RAP1B,SEH1L,SRSF1,SRSF3,TGFB2
Role of JAK family kinases in IL-6-type Cytokine Signaling	1.45	0.0886	IL6ST,JAK2,LIFR,MAPK10,MCL1,TGFB2,TIMP1
NAD Signaling Pathway	1.44	0.0728	ERN1,H1-10,LDHA,NAPRT,PARP8,PPARGC1A,SIRT2,SOD2,SREBF1,TGFB2,TIPARP
γ-linolenate Biosynthesis II (Animals)	1.44	0.158	ACSL4,ACSL6,FADS2
Superoxide Radicals Degradation	1.43	0.25	CAT,SOD2
EIF2 Signaling	1.41	0.0652	BCL2,DDIT3,EIF2S3,EIF3J,EIF4E,ELP5,MYCN,PTBP1,RAP1B,RPS21,RPS26,RPS27,RPS28,RPS29,SREBF1
Protein folding	1.41	0.0816	FBXW4,GNB2,GNG12,NOP56,PFDN4,RGS6,TUBA1C,TUBA4A
Adenine and Adenosine Salvage VI	1.41	1	ADK
Colorectal Cancer Metastasis Signaling	1.4	0.0627	APC,EGFR,GNAL,GNB2,GNG12,IL6ST,JAK2,LEF1,MAPK10,MSH6,RAP1B,RHOC,RHOJ,RHOQ,TCF3,TGFB2,TNFRSF1A
Signaling by Hippo	1.38	0.15	AMOTL2,TJP2,WWTR1
Relaxin Signaling	1.37	0.071	APEX1,GNAL,GNB2,GNG12,PDE1C,PDE3A,PDE4D,PDE5A,PDE8A,RAP1B,SOX15
Cargo concentration in the ER	1.37	0.118	CTSC,SEC22B,SEC23A,TMED10
Transport of bile salts and organic acids, metal ions and amine compounds	1.35	0.0843	RHCG,SLC16A1,SLC16A3,SLC39A10,SLC39A6,SLC39A8,SLC41A2
Regulation of the Epithelial-Mesenchymal Transition Pathway	1.35	0.0667	APC,EGFR,FGF11,FGFR3,HMGA2,JAK2,LEF1,MAML1,NOTCH3,PDGFRB,RAP1B,TCF3,TGFB2
Dermatan Sulfate Biosynthesis (Late Stages)	1.34	0.1	DSEL,HS6ST1,SULT1C4,UST,WSCD1
Nucleotide salvage	1.32	0.143	ADAL,ADK,UCK2
Sperm Motility	1.32	0.0623	EGFR,EPHA4,EPHB2,EPHB4,FGFR3,GNAL,GNB2,GNG12,JAK2,MUSK,PDE1C,PDE4D,PDGFRB,PLA2G12A,PLCH1,PNPLA3
Ingenuity Toxicity Lists	-log(p-value)	Ratio	Molecules
Renal Necrosis/Cell Death	6.81	0.0825	ALG6,APEX1,ATP1A1,BCL2,BCL2L14,BID,BNIP3,CAT,DDIT3,EGFR,ELOVL4,EMC6,EMP3,EPHB2,ERN1,EZH2,FDFT1,GNAL,GNB2,GRIN2B,HELLS,HK2,HMGA2,IP6K2,JAK2,LDHA,MAFB,MAP3K8,MCL1,NOL3,PEA15,PFKM,PKM,PMP22,POLH,PRMT2,PRNP,PTGR1,RASSF4,RGS16,SGPL1,SIRT2,SLC2A1,SLC8A1,SNCA,SOD2,SPNS1,TCF3,TJP2,TMEM123,TNFRSF19,TNFRSF1A,TRPC6,UNC5B,VOPP1,ZHX2
Liver Necrosis/Cell Death	4.65	0.0874	ACSL4,ADM,AKAP12,ALDH2,APC,BCL2,BID,CAT,DDIT3,EGFR,ERN1,FASN,HK2,IL6ST,JAK2,LAMP2,LDLR,LGALS3,MAML1,MAP3K8,MCL1,MTCH2,MYCN,PCSK6,PPARGC1A,SELENOP,SOD2,SRSF1,TACR1,TIMP1,TIMP3,TNFRSF1A
Cholesterol Biosynthesis	3.55	0.312	ACAT2,FDFT1,HMGCR,HMGCS1,SQLE
Decreases Transmembrane Potential of Mitochondria and Mitochondrial Membrane	3.52	0.106	BCL2,BID,BNIP3,CAT,CD47,DDIT3,IL7,LDHA,LETMD1,MYCN,PKM,PRKN,SOD2,TCF3,TIMP3,TRIB2
Increases Liver Steatosis	2.43	0.0922	BID,DDIT3,DDIT4,ELOVL2,ELOVL6,IL6ST,JAK2,PLIN2,PPARGC1A,RGS16,SREBF1,TSC22D3,TSC22D4
Cardiac Necrosis/Cell Death	1.9	0.0652	ADM,APLN,BCL2,BNIP3,CAT,CREM,EGLN1,FASN,HDAC2,HK2,IL6ST,IVNS1ABP,LAMP2,MAOA,MCL1,NOL3,PPARGC1A,PRKN,PTN,S100A6,SLC8A1,SOD2,TIMP1
Increases Transmembrane Potential of Mitochondria and Mitochondrial Membrane	1.88	0.12	BCL2,CAT,MSRB2,NOL3,PPARGC1A,SOD2
Increases Renal Proliferation	1.76	0.0741	APLN,BCL2,CD24,EGFR,FAT4,HMGA2,IGF2BP3,MGA,MIR17HG,NINL,PDGFRB,PKM,RBM25,SLC4A7
Cardiac Hypertrophy	1.66	0.0612	ABCA1,ADK,APLN,CREM,CTSC,DNAJC3,EGFR,EGLN1,ESR2,HDAC2,HMGCR,IL6ST,KCTD16,MBNL1,NR3C2,PDE5A,PFKM,PPARGC1A,S100A6,SIRT2,SLC8A1,TIMP1,TNFRSF1A,TRPC6
Cardiac Fibrosis	1.56	0.0611	ABHD5,APLN,CREM,DTNA,ERN1,ESR2,HOPX,LARP6,LIPE,MBNL1,MIAT,NOL3,NR3C2,SIRT2,SLC2A1,SLC8A1,SOD2,TIMP1,TIMP3,TLN1,TNC,TRPC6
Decreases Permeability Transition of Mitochondria and Mitochondrial Membrane	1.55	0.286	BCL2,BTG2
LPS/IL-1 Mediated Inhibition of RXR Function	1.53	0.0651	ABCA1,ABCC4,ACSL4,ACSL6,ALDH2,CAT,GSTT2/GSTT2B,HMGCS1,HS6ST1,MAOA,PPARGC1A,SMOX,SREBF1,SULT1C4,TNFRSF1A,UST,WSCD1
Acute Renal Failure Panel (Rat)	1.46	0.0968	ADM,AKAP12,GAS2,IGFBP5,LGALS3,LIFR
Hepatic Fibrosis	1.44	0.06	ABCC4,ADK,CYP7B1,FGFR3,GRIN2B,HLA-B,HMGCR,IFT88,IGFBP2,IGFBP5,LDLR,LGALS3,OFD1,PDGFRB,PNPLA3,SREBF1,SRSF2,TGFB2,TIMP1,TIMP3,TNC
Hormone Receptor Regulated Cholesterol Metabolism	1.43	0.25	ABCA1,LDLR
Increases Renal Damage	1.39	0.0769	ADM,BID,KCNMA1,NR3C2,PKM,PREX1,SLC8A1,SREBF1,TRIM69

## Sheet: Table S3 RG2
Ingenuity Canonical Pathways	-log(p-value)	Ratio	Molecules
Response of EIF2AK4 (GCN2) to amino acid deficiency	11.7	0.117	EIF2S2,RPL31,RPL36,RPL37,RPL37A,RPL38,RPL39,RPS21,RPS26,RPS27,RPS28,RPS29
SRP-dependent cotranslational protein targeting to membrane	11.2	0.104	RPL31,RPL36,RPL37,RPL37A,RPL38,RPL39,RPS21,RPS26,RPS27,RPS28,RPS29,SSR1
Eukaryotic Translation Initiation	10.9	0.0984	EIF2S2,RPL31,RPL36,RPL37,RPL37A,RPL38,RPL39,RPS21,RPS26,RPS27,RPS28,RPS29
Eukaryotic Translation Termination	10.8	0.117	RPL31,RPL36,RPL37,RPL37A,RPL38,RPL39,RPS21,RPS26,RPS27,RPS28,RPS29
Eukaryotic Translation Elongation	10.8	0.116	RPL31,RPL36,RPL37,RPL37A,RPL38,RPL39,RPS21,RPS26,RPS27,RPS28,RPS29
Selenoamino acid metabolism	10.2	0.103	RPL31,RPL36,RPL37,RPL37A,RPL38,RPL39,RPS21,RPS26,RPS27,RPS28,RPS29
Nonsense-Mediated Decay (NMD)	9.78	0.094	RPL31,RPL36,RPL37,RPL37A,RPL38,RPL39,RPS21,RPS26,RPS27,RPS28,RPS29
EIF2 Signaling	9.76	0.0609	EIF2S2,ELP5,RPL31,RPL36,RPL37,RPL37A,RPL38,RPL39,RPL7L1,RPS21,RPS26,RPS27,RPS28,RPS29
Major pathway of rRNA processing in the nucleolus and cytosol	8.72	0.0645	DDX21,RPL31,RPL36,RPL37,RPL37A,RPL38,RPL39,RPS21,RPS26,RPS27,RPS28,RPS29
mTOR Signaling	5.12	0.0421	FKBP1A,RND3,RPS21,RPS26,RPS27,RPS28,RPS29,RPS6KA6,VEGFD
Regulation of eIF4 and p70S6K Signaling	3.83	0.038	EIF2S2,ELP5,RPS21,RPS26,RPS27,RPS28,RPS29
Superoxide Radicals Degradation	2.99	0.25	CAT,NQO1
TR/RXR Activation	2.92	0.0391	ME1,RCAN2,TBL1Y,THRB,VEGFD
Apelin Adipocyte Signaling Pathway	2.61	0.044	CAT,GSTT2/GSTT2B,MAPK4,MAPK6
Apelin Cardiomyocyte Signaling Pathway	2.48	0.0404	CAT,MAPK4,MAPK6,PLCL1
Amyotrophic Lateral Sclerosis Signaling	2.23	0.0345	CAPN6,CAT,GRIA3,VEGFD
NFE2L2 regulating anti-oxidant/detoxification enzymes	2.22	0.105	NQO1,SLC7A11
Regulation of Insulin-like Growth Factor (IGF) transport and uptake by IGFBPs	2.13	0.0323	IGF2,IGFBP3,SERPIND1,SPARCL1
Collagen biosynthesis and modifying enzymes	2.08	0.0448	COL3A1,COLGALT2,P4HA2
Coronavirus Pathogenesis Pathway	2.06	0.0245	RPS21,RPS26,RPS27,RPS28,RPS29
Growth Hormone Signaling	2.01	0.0423	IGF2,IGFBP3,RPS6KA6
Apelin Liver Signaling Pathway	1.92	0.0741	COL3A1,EDN3
L-DOPA Degradation	1.91	0.5	COMT
Endocannabinoid Neuronal Synapse Pathway	1.86	0.0268	GRIA3,MAPK4,MAPK6,PLCL1
Dopamine Degradation	1.78	0.0625	COMT,MAOB
NFE2L2 regulating TCA cycle genes	1.74	0.333	ME1
MAPK6/MAPK4 signaling	1.71	0.0326	CDC42EP3,MAPK4,MAPK6
Metabolism of steroid hormones	1.71	0.0571	HSD17B11,HSD17B2
Mitochondrial Dysfunction	1.7	0.0174	ATP5F1E,CAPN6,GSTT2/GSTT2B,MAOB,NDUFV3,SNCA
Glioblastoma Multiforme Signaling	1.67	0.0234	FZD3,IGF2,PLCL1,RND3
Noradrenaline and Adrenaline Degradation	1.66	0.0541	COMT,MAOB
Neurotransmitter uptake and metabolism In glial cells	1.61	0.25	SLC1A3
Melatonin Degradation II	1.61	0.25	MAOB
Tumor Microenvironment Pathway	1.6	0.0223	COL3A1,IGF2,TIAM1,VEGFD
Beta-catenin independent WNT signaling	1.6	0.0294	FZD3,PRKG2,ROR2
Sumoylation Pathway	1.59	0.0291	ARHGDIB,RND3,SNCA
Post-translational protein phosphorylation	1.54	0.028	IGFBP3,SERPIND1,SPARCL1
Arsenate Detoxification I (Glutaredoxin)	1.52	0.2	AS3MT
Hepatic Fibrosis / Hepatic Stellate Cell Activation	1.49	0.0206	COL3A1,IGF2,IGFBP3,VEGFD
Estrogen Biosynthesis	1.48	0.0435	HSD17B11,HSD17B2
Sirtuin Signaling Pathway	1.46	0.0172	ATP5F1E,MAPK4,MAPK6,NDUFV3,NQO1
Adrenomedullin signaling pathway	1.46	0.0201	MAPK4,MAPK6,PLCL1,PRKG2
XBP1(S) activates chaperone genes	1.45	0.0417	FKBP14,SSR1
Chondroitin and Dermatan Biosynthesis	1.44	0.167	CHSY3
Estrogen Receptor Signaling	1.38	0.0147	ATP5F1E,IGF2,NDUFV3,PLCL1,TBL1Y,VEGFD
Electron transport, ATP synthesis, and heat production by uncoupling proteins	1.35	0.0234	ATP5F1E,ETFB,NDUFV3
Activin Inhibin Signaling Pathway	1.33	0.0183	COL3A1,MAPK4,MAPK6,SNAI2
Neuroinflammation Signaling Pathway	1.33	0.0158	HLA-DMA,MAPK4,MAPK6,SLC1A3,SNCA
Response to elevated platelet cytosolic Ca2+	1.32	0.0227	CLU,IGF2,VEGFD
Ingenuity Toxicity Lists	-log(p-value)	Ratio	Molecules
TR/RXR Activation	2.92	0.0391	ME1,RCAN2,TBL1Y,THRB,VEGFD
Oxidative Stress	2.28	0.0526	CAT,ME1,NQO1
Mitochondrial Dysfunction	2.18	0.0197	ATP5F1E,CAPN6,CAT,GSTT2/GSTT2B,MAOB,NDUFV3,SNCA
Acute Renal Failure Panel (Rat)	2.18	0.0484	CLU,COL3A1,FKBP1A
Persistent Renal Ischemia-Reperfusion Injury (Mouse)	1.83	0.0667	CLU,COL3A1
Cardiac Hypertrophy	1.46	0.0153	ERG,FHL2,FKBP1A,IGF2,RGS10,TIAM1
Renal Safety Biomarker Panel (PSTC)	1.44	0.167	CLU

## Sheet: Table S3 AS
Ingenuity Canonical Pathways	-log(p-value)	Ratio	Molecules
Antigen Presentation Pathway	4.51	0.128	B2M,HLA-B,HLA-C,PSMB8,TAP1
Interferon gamma signaling	3.58	0.0638	B2M,HLA-B,HLA-C,MID1,TRIM22,TRIM5
Axonal Guidance Signaling	3.45	0.0275	ARHGEF6,EFNA5,EPHA3,EPHB2,GNB4,PAK3,PDGFD,PRKCQ,ROBO1,SEMA3C,SEMA3D,TUBA1B,TUBA1C,WNT5A
Class I MHC mediated antigen processing and presentation	3.05	0.0293	B2M,HERC3,HERC5,HERC6,HLA-B,HLA-C,KCTD6,PJA1,PSMB8,TAP1,UBA1
Hepatic Fibrosis / Hepatic Stellate Cell Activation	2.61	0.0361	AGT,BAMBI,CCN2,COL21A1,COL27A1,EDNRA,PDGFD
Sperm Motility	2.51	0.0311	EPHA3,EPHB2,FGFR3,GNB4,GUCY1A1,PNPLA3,PRKCQ,PTK2B
Gap junction trafficking and regulation	2.4	0.0882	GJA1,TUBA1B,TUBA1C
Protein Ubiquitination Pathway	2.35	0.0293	AMFR,B2M,HLA-B,HLA-C,HSPA12A,PSMB8,TAP1,UBA1
Interferon alpha/beta signaling	2.35	0.0563	HLA-B,HLA-C,IFITM2,PSMB8
Phagosome Maturation	2.33	0.0366	B2M,HLA-B,HLA-C,TAP1,TUBA1B,TUBA1C
Interferon Signaling	2.33	0.0833	IFITM2,PSMB8,TAP1
PAK Signaling	2.3	0.0427	ARHGEF6,EPHA3,PAK3,PDGFD,PTK2B
CREB Signaling in Neurons	2.29	0.0214	ADGRB2,BMPR1B,CELSR1,EDNRA,FGFR3,GHR,GNB4,GRIK1,GUCY1A1,P2RY14,PRKCQ,TSHR,VIPR2
Neutrophil degranulation	2.25	0.0231	ANXA2,ATP8A1,B2M,CD47,HLA-B,HLA-C,OSTF1,PDXK,PTPRN2,SLC2A3,SLC44A2
Renin-Angiotensin Signaling	2.24	0.0413	AGT,GUCY1A1,PAK3,PRKCQ,PTK2B
cAMP-mediated signaling	2.15	0.0297	AKAP12,GUCY1A1,NPR3,P2RY14,PALM2AKAP2,PKIB,VIPR2
DAP12 interactions	2.14	0.0714	B2M,HLA-B,HLA-C
Assembly and cell surface presentation of NMDA receptors	2.12	0.0698	CASK,TUBA1B,TUBA1C
Response of EIF2AK1 (HRI) to heme deficiency	2.07	0.133	DDIT3,EIF2S3
Coronavirus Replication Pathway	2.06	0.0667	IFITM2,TUBA1B,TUBA1C
Signal regulatory protein family interactions	2.01	0.125	CD47,PTK2B
G alpha (z) signalling events	1.98	0.0625	GNB4,PRKCQ,RGS20
RHO GTPase cycle	1.98	0.0222	AKAP12,ARHGAP8/PRR5-ARHGAP8,ARHGEF6,CDC42EP1,DIAPH2,DOCK10,GJA1,PAK3,PTK2B,TUBA1B
Natural Killer Cell Signaling	1.95	0.0303	B2M,HLA-B,HLA-C,PAK3,PRKCQ,PTK2B
EPH-Ephrin signaling	1.92	0.0426	EFNA5,EPHA3,EPHB2,PAK3
Human Embryonic Stem Cell Pluripotency	1.92	0.0299	BMPR1B,FGFR3,ID4,PDGFD,PRKCQ,WNT5A
Gap Junction Signaling	1.92	0.0246	GJA1,GRIK1,GUCY1A1,NPR3,P2RY14,PRKCQ,TUBA1B,TUBA1C
Branched-chain amino acid catabolism	1.91	0.111	HIBADH,PPM1K
Pulmonary Fibrosis Idiopathic Signaling Pathway	1.91	0.0245	CCN2,COL21A1,COL27A1,EDNRA,FGFR3,PDGFD,PTK2B,WNT5A
Ephrin Receptor Signaling	1.91	0.0297	EFNA5,EPHA3,EPHB2,GNB4,PAK3,PDGFD
Protein folding	1.86	0.0408	FKBP9,GNB4,TUBA1B,TUBA1C
Receptor-type tyrosine-protein phosphatases	1.83	0.1	PPFIA2,PPFIBP1
WNK Renal Signaling Pathway	1.75	0.0377	AGT,AMFR,NPR3,PRKCQ
RHOGDI Signaling	1.74	0.0273	ARHGAP8/PRR5-ARHGAP8,ARHGEF6,CDH13,ESR2,GNB4,PAK3
PD-1, PD-L1 cancer immunotherapy pathway	1.73	0.0374	B2M,HLA-B,HLA-C,PRKCQ
L-DOPA Degradation	1.73	0.5	COMT
Vitamin-C Transport	1.71	0.087	SLC2A3,TXNRD1
Hedgehog 'off' state	1.66	0.0354	OFD1,PSMB8,TUBA1B,TUBA1C
Pyridoxal 5'-phosphate Salvage Pathway	1.63	0.0462	PAK3,PDXK,PRKCQ
G alpha (q) signalling events	1.61	0.0287	AGT,EDNRA,GNB4,NMU,NTS
Breast Cancer Regulation by Stathmin1	1.6	0.0185	ADGRB2,ARHGEF6,CELSR1,EDNRA,GNB4,P2RY14,PRKCQ,TSHR,TUBA1B,TUBA1C,VIPR2
Virus Entry via Endocytic Pathways	1.6	0.0339	B2M,HLA-B,HLA-C,PRKCQ
Remodeling of Epithelial Adherens Junctions	1.58	0.0441	TUBA1B,TUBA1C,ZYX
Effects of PIP2 hydrolysis	1.58	0.0741	DGKI,PRKCQ
Cardiac β-adrenergic Signaling	1.56	0.0278	AKAP12,GNB4,GUCY1A1,PALM2AKAP2,PKIB
1,25-dihydroxyvitamin D3 Biosynthesis	1.55	0.333	POR
S-adenosyl-L-methionine Biosynthesis	1.55	0.333	MAT2B
Neuroprotective Role of THOP1 in Alzheimer's Disease	1.55	0.0328	AGT,HLA-B,HLA-C,NTS
IL-15 Production	1.54	0.0325	EPHA3,EPHB2,FGFR3,PTK2B
L1CAM interactions	1.52	0.032	EPHB2,NCAN,TUBA1B,TUBA1C
Molecular Mechanisms of Cancer	1.49	0.0164	ADGRB2,ARHGEF6,BMPR1B,CELSR1,EDNRA,GHR,GNB4,GUCY1A1,P2RY14,PAK3,PRKCQ,TSHR,VIPR2,WNT5A
Activation of kainate receptors upon glutamate binding	1.49	0.0667	GNB4,GRIK1
IL-27 Signaling Pathway	1.48	0.0312	B2M,ENTPD1,HLA-B,HLA-C
Caveolar-mediated Endocytosis Signaling	1.47	0.04	B2M,HLA-B,HLA-C
RHO GTPases activate IQGAPs	1.47	0.0645	TUBA1B,TUBA1C
G-Protein Coupled Receptor Signaling	1.46	0.0171	ADGRB2,CELSR1,EDNRA,EYA2,GNB4,GUCY1A1,NPR3,P2RY14,PAK3,PTK2B,TSHR,VIPR2
GNRH Signaling	1.46	0.0262	GNB4,GUCY1A1,PAK3,PRKCQ,PTK2B
Myelination Signaling Pathway	1.45	0.0214	ARHGAP8/PRR5-ARHGAP8,BMPR1B,FGFR3,ID4,PDGFD,PTK2B,WNT5A
Antiproliferative Role of Somatostatin Receptor 2	1.44	0.039	GNB4,GUCY1A1,NPR3
G-protein beta:gamma signalling	1.44	0.0625	ARHGEF6,GNB4
Mitotic G2-G2/M phases	1.4	0.0251	OFD1,PHLDA1,PSMB8,TUBA1B,TUBA1C
Inhibition of Angiogenesis by TSP1	1.39	0.0588	CD47,GUCY1A1
DHCR24 Signaling Pathway	1.39	0.0292	AGT,PDGFD,PRKCQ,TF
Signaling by Rho Family GTPases	1.39	0.0225	ARHGEF6,CDC42EP1,CDH13,GNB4,PAK3,PTK2B
Adipogenesis pathway	1.37	0.0288	BMPR1B,DDIT3,FGFR3,WNT5A
Oxytocin in Spinal Neurons Signaling Pathway	1.37	0.0571	GUCY1A1,NPR3
Gαi Signaling	1.36	0.0286	GNB4,GUCY1A1,NPR3,P2RY14
Insulin Secretion Signaling Pathway	1.34	0.0218	CPE,EIF2S3,GHR,GUCY1A1,PRKCQ,SLC2A3
Acetate Conversion to Acetyl-CoA	1.34	0.2	ACSS1
Hepatic Fibrosis Signaling Pathway	1.33	0.0189	AGT,BAMBI,CCN2,EDNRA,PDGFD,PRKCQ,TF,WNT5A
Ingenuity Toxicity Lists	-log(p-value)	Ratio	Molecules
Hepatic Fibrosis	4.53	0.0371	AGT,B2M,BNC2,CCN2,FGFR3,GHR,HERC6,HLA-B,MTTP,OFD1,PNPLA3,TF,WNT5A
Decreases Transmembrane Potential of Mitochondria and Mitochondrial Membrane	1.85	0.0331	AGT,B2M,CD47,DDIT3,ZMAT3
Nongenotoxic Hepatocarcinogenicity Biomarker Panel	1.75	0.0909	ANXA2,TAP1
Liver Proliferation	1.72	0.0245	ACSL4,AGT,CCN2,EDNRA,ENTPD1,NTS,TF
Increases Glomerular Injury	1.55	0.0276	AGT,B2M,CCN2,GHR,WNT5A
Hepatic Stellate Cell Activation	1.37	0.0571	AGT,HLA-C
Increases Liver Steatosis	1.35	0.0284	DDIT3,GRB14,RGCC,UPP1
