# Supplementary material for: Modeling Lewy body disease with SNCA triplication iPSC-derived cortical organoids and identifying therapeutic drugs
Source: Sci Adv. 2024 Sep 11;10(37):eadk3700. doi: 10.1126/sciadv.adk3700 (PMC11389790; doi:10.1126/sciadv.adk3700)
Supplement: Supplementary file 2 — Tables S2, S3, S5, S6, S9 and S10 [file sciadv.adk3700_tables_s2_s3_s5_s6_s9_s10.zip › adk3700_table_s5.xlsx]

## Sheet: Table S5 EX
Gene Name	LogFC	Z	P Value	FDR
GRIA4	5.38553	2.49765	0.00598026	0.0301998
ARHGAP32	3.72142	3.27165	0.00709447	0.0341362
RFX3	3.42424	1.46522	0.00765341	0.0362248
ANK3	3.36925	5.11229	0.000136127	0.00192798
RAPGEF2	3.25025	2.34584	0.0087494	0.0399539
GALNTL6	3.14722	1.74792	0.0057743	0.0294668
PSD3	2.39448	2.38641	0.00253558	0.0163692
PLCL1	2.31441	3.65643	0.00213368	0.0144114
RPS6KC1	2.12794	3.19153	0.00636217	0.0314724
CACNB2	2.06244	3.48115	0.00574692	0.0294442
MBNL1	2.03006	1.67066	0.00735179	0.0350676
PRKACB	1.99675	8.57178	7.54334e-05	0.00130534
GRM1	1.67965	1.01182	0.000940652	0.00782921
CERS6	1.6185	0.971789	0.00888504	0.0403929
MYCBP2	1.60429	2.52756	0.000512278	0.00502975
GAB1	1.57842	2.038	0.00767255	0.0362409
PKP4	1.50735	3.70188	0.0019348	0.0134736
MAP7	1.44419	1.55211	1.39803e-06	9.25918e-05
PDE8B	1.42324	1.67515	0.00528631	0.0277932
RCAN2	1.3649	2.38833	4.06765e-07	3.86049e-05
TMEM232	1.32667	1.0961	0.000274103	0.00320228
PRKAR2B	1.21746	3.56958	0.00132114	0.0100933
ARID5B	1.18708	2.4915	0.0112346	0.0480379
BNIP3L	1.15939	5.34589	4.21771e-05	0.000868317
TENM3	1.09309	1.22576	0.000742355	0.00652111
SGCD	1.0716	2.56993	0.00917086	0.0413048
KCNMB2	0.972713	0.777106	0.00556867	0.0288331
NBAS	0.925222	3.61212	0.00780595	0.0366872
EDIL3	0.895105	0.491341	0.00659884	0.0323304
SORT1	0.795148	7.16826	0.000143004	0.00199772
GRIN2B	0.758796	0.971824	0.00466619	0.0253583
MAN1A1	0.758346	1.39489	3.14553e-05	0.000696099
SH3GL3	0.755586	2.58504	0.00289543	0.0180469
ADD3	0.751595	3.87698	1.62899e-05	0.000437215
TIAM2	0.734945	1.35113	0.00152746	0.0113493
KIF13A	0.731043	1.03809	0.00488059	0.0261945
ZDHHC11	0.719747	2.88787	0.00714508	0.0342949
CCDC171	0.71403	3.14937	0.0113754	0.0484374
PHF14	0.697547	1.36686	0.00931131	0.0417129
NLK	0.678024	4.4779	0.00136549	0.0103719
PICALM	0.622748	3.67167	0.00695873	0.0335403
RANBP9	0.613688	2.66288	0.00431184	0.0240866
SNX31	0.566427	0.587816	0.00150876	0.011246
SESN3	0.550271	3.49293	7.98526e-05	0.00135177
DOCK9	0.540054	3.11823	0.00856036	0.0393051
FBXO34	0.53045	1.09218	0.0106178	0.0461291
ROCK1	0.513405	3.24275	0.000751047	0.00653811
ADAMTSL1	0.497356	0.518807	0.00485963	0.0261014
CCDC92	0.495593	3.44682	0.00568606	0.0291946
EFR3A	0.465683	2.25843	0.00620828	0.0309593
ETNK1	0.460808	1.87002	0.0118094	0.0498705
ASXL3	0.452098	3.64733	0.00232112	0.0152521
KIAA0408	0.451244	1.7329	0.00438358	0.024386
DAAM1	0.439682	3.52216	0.00171309	0.0123595
SYN1	0.428819	3.4626	0.00122697	0.00950798
SPATS2L	0.415936	0.824345	0.0051339	0.0272407
KCNK1	0.41031	1.92173	0.00952554	0.0423838
SPP1	0.405	2.69108	0.000753655	0.00654543
CENPC	0.39313	1.85695	0.00951622	0.0423628
RALGPS2	0.382191	4.09601	0.00401084	0.0227925
DKK3	0.380092	2.16699	0.00110619	0.0088476
PHIP	0.369745	4.14315	0.00484069	0.0260452
GNG2	0.367298	3.00568	0.00272571	0.0172816
UBR2	0.366169	0.775781	0.00124806	0.00963892
DSE	0.360823	1.28878	0.00364879	0.0212735
TOP1	0.345003	1.82082	0.00354822	0.0208455
WIPF3	0.33307	4.05017	5.89373e-05	0.00109612
PLPPR5	0.331125	1.02401	0.00969185	0.0430198
SPIN1	0.323194	2.33366	0.00193484	0.0134736
BANP	0.313067	1.34088	0.00619114	0.0309087
SLAIN1	0.307328	4.60609	0.0024901	0.0162006
NCDN	0.303658	1.12504	0.00296984	0.0183739
SMARCA2	0.299579	0.889215	0.00194975	0.0135569
UTP23	0.29505	2.45141	0.00307478	0.0188961
VPS50	0.292433	3.61942	0.00197444	0.0137079
HPRT1	0.291387	2.20122	4.96789e-05	0.000981424
CCDC6	0.288292	2.94415	8.67319e-06	0.000281146
SFMBT2	0.285607	1.79373	0.00291086	0.0181063
OGA	0.284325	2.25059	0.00121809	0.00946308
SRPK1	0.282811	2.59761	0.00251224	0.0163044
ZFR	0.282357	5.37144	2.81747e-07	2.85029e-05
JPH4	0.279051	4.4328	5.03022e-05	0.000987383
ITGB8	0.278999	2.7924	0.000530067	0.00515835
PABPC1	0.276358	1.60306	0.00488531	0.0261945
IRS2	0.268529	4.40487	0.000951706	0.00789316
KATNAL1	0.26251	4.24494	5.2954e-05	0.00102022
TMEM65	0.257699	2.62566	0.0113655	0.0484178
CSNK1A1	0.253682	2.22512	0.000234062	0.00283151
SKAP2	0.253646	4.02912	0.000112292	0.00171856
RBPJ	0.245742	1.40191	0.00132828	0.0101394
IGSF11	0.244645	2.44109	0.00011238	0.00171856
FAM171B	0.232944	2.88655	0.00474023	0.0256095
REV1	0.231128	3.45576	0.00567422	0.0291663
DNER	0.230625	2.51526	0.00418963	0.0235181
ZNF451	0.227423	3.55607	0.0115866	0.0491322
CACUL1	0.227416	4.12069	0.00284674	0.0178037
SLC4A4	0.22695	2.19563	0.00335107	0.0200716
UBL3	0.226633	1.33382	0.00788417	0.0369372
SPATA6L	0.219878	4.38099	6.65375e-08	1.07464e-05
NSL1	0.213558	4.25897	0.00522095	0.0275281
HLF	0.21149	2.49745	0.000182866	0.0023611
ACVR2A	0.2101	2.08552	0.0103351	0.0451959
KLHL3	0.208886	3.88454	0.00992445	0.0437989
PPFIA4	0.203409	1.85184	0.0113631	0.0484178
ZNF655	0.200728	4.71545	0.000627679	0.0057958
CD247	0.199536	2.18766	0.000678267	0.0061277
ST8SIA3	0.195735	1.71195	0.00173385	0.0124508
PHC3	0.191562	3.25562	0.011143	0.0478241
TUBB4A	0.189117	1.26643	0.00394685	0.0224983
SEM1	0.18721	1.17977	0.000289961	0.00334508
GREB1L	0.185267	1.66348	0.000125623	0.00183839
GALNT16	0.184807	3.39518	0.00827882	0.0382351
PPP4R4	0.179742	0.577845	0.000137243	0.00193782
GNAI1	0.177248	2.77976	0.0058225	0.029598
GABRA4	0.175402	1.30275	8.5259e-05	0.00140662
SMAP2	0.175198	2.89952	0.00230144	0.0151444
EML1	0.174955	3.28488	0.00217752	0.014611
RYBP	0.173508	1.08751	0.00638579	0.0315384
ZRANB2	0.173266	2.47972	1.83185e-06	0.000109507
MAP2K4	0.17312	0.437117	2.83659e-05	0.000647982
SEC14L1	0.173114	2.8463	0.00418021	0.0234814
APLP1	0.170946	0.83267	0.000279999	0.00325053
PDE4DIP	0.16456	0.950779	0.00229644	0.0151302
CXXC4	0.162614	1.72974	9.55064e-05	0.0015135
SS18	0.160916	2.33065	0.00630609	0.0312729
DYNC1I2	0.160363	1.29242	0.00905945	0.0409633
DTWD1	0.159241	2.087	6.20071e-05	0.00113713
MAIP1	0.158898	3.15731	2.35203e-05	0.000566827
CRYAB	0.158628	1.10761	5.96704e-06	0.000217973
GPR63	0.158384	3.86577	0.00513174	0.0272407
HACD2	0.154981	3.74026	4.57921e-05	0.000928551
FUBP1	0.154258	2.30785	0.00369424	0.0214164
MTREX	0.153604	3.43696	0.00290882	0.0181059
ANKRD18B	0.148879	2.01065	4.49441e-05	0.000915387
AK3	0.147366	2.54755	0.000128862	0.00186742
IQCA1	0.146599	1.73954	0.00783054	0.0367421
PKIG	0.145538	1.57319	0.0113399	0.0483536
ATF2	0.144739	1.02145	0.000129011	0.00186742
CLMN	0.14284	3.33269	0.00617901	0.0308825
PTOV1	0.140528	3.02429	4.32895e-05	0.000885607
ANKRD46	0.14015	1.84858	0.000166586	0.00220661
WASL	0.139692	5.0051	0.000156683	0.00211651
DEAF1	0.13725	3.64706	0.000959826	0.00793192
ZBTB1	0.132977	1.65051	0.00582895	0.0295981
DDX3Y	0.132167	2.4282	0.00176707	0.01264
CLHC1	0.131413	5.10795	1.04621e-05	0.000321689
RASD1	0.129584	3.41148	2.53589e-07	2.79247e-05
SLC25A27	0.127549	1.54202	0.00576262	0.0294668
HBP1	0.127354	1.95683	0.00585214	0.0296994
CNOT6	0.12695	4.58466	0.00290189	0.0180749
ZNF519	0.125575	1.26481	0.00805465	0.0375259
OTUD4	0.125304	2.50523	0.000645331	0.00588884
CCNT2	0.125283	3.45697	0.000400498	0.00419452
LRATD1	0.125218	2.35577	0.0117275	0.0496383
FKBP8	0.124662	1.2259	0.00449577	0.0248251
GUCY1B1	0.124629	4.39298	0.00280878	0.0176503
MRPS31	0.124517	2.66431	0.00676872	0.0328654
NRXN1	0.12345	0.0271713	0.00624578	0.0310636
UBQLN2	0.123385	2.46233	5.45336e-05	0.00103727
PSIP1	0.123053	0.688827	0.000101945	0.00158532
HOOK1	0.12287	4.23275	0.000342044	0.00376658
TMEM106B	0.121482	3.30252	0.00890086	0.0404449
NR1D1	0.119032	1.77493	0.00258535	0.0165845
PCDH19	0.115986	2.40743	0.002453	0.0159931
TSPAN3	0.115706	2.93258	8.31584e-06	0.000274393
UCHL1	0.115233	0.331747	0.00925142	0.0415254
SMAD1	0.113858	0.668656	0.00859679	0.039433
NEK4	0.112844	3.26638	0.00871531	0.0398377
CSTF3	0.112738	1.21424	0.00057961	0.0054727
UBQLN1	0.112105	1.79105	0.00144262	0.0108061
COL21A1	0.111622	2.47967	0.00243824	0.0159194
SLC2A12	0.111452	2.07167	2.50832e-05	0.000590578
AMER2	0.111064	2.34718	0.000386769	0.00410931
TSPYL2	0.110833	4.72021	2.65305e-05	0.000613668
GLUL	0.110669	3.91934	5.84441e-06	0.000215214
HHAT	0.109101	0.905001	0.000615633	0.00570426
APOLD1	0.108312	1.49699	0.0106359	0.0461859
CAST	0.107724	1.14349	0.000554141	0.00529743
MOB1B	0.10608	1.78443	1.43947e-06	9.46556e-05
PPP4R2	0.105022	2.07613	0.000334958	0.00370628
TRPC4	0.104916	1.27013	0.00525982	0.0277013
KCNIP2	0.104041	1.59132	2.01005e-05	0.000508365
GATB	0.103082	2.43214	7.33383e-05	0.0012787
VAPA	0.101203	1.15019	0.00293016	0.018165
AK4	0.100846	2.63708	0.0066501	0.0324607
APOD	0.100506	2.69128	0.00190642	0.0133463
SLC15A2	0.100167	4.00256	0.0102665	0.0450061
LRRC37A3	0.100153	2.80327	0.00908064	0.0410188
MAPKAPK5	-0.100018	-2.63292	0.00904018	0.0409164
TRIM46	-0.10053	-1.41147	0.00811065	0.0376914
NUS1	-0.100605	-2.05615	0.0105629	0.0459339
DNAJC17	-0.100609	-2.05819	0.00196436	0.0136482
LNX2	-0.100642	-2.38617	0.00564227	0.029067
TANGO2	-0.100696	-3.95376	4.59282e-05	0.000929263
USP20	-0.100702	-3.36093	4.22732e-06	0.000175719
CPSF3	-0.100756	-3.28516	0.000723382	0.00638491
CCDC149	-0.100994	-3.04751	0.00285055	0.0178154
GART	-0.101415	-1.81482	0.00565756	0.0291132
GTF3C2	-0.101635	-2.77663	0.00211232	0.0143196
GLYATL2	-0.102013	-2.28866	0.00280699	0.0176503
AFMID	-0.10209	-2.80469	0.000271214	0.00317254
EAF2	-0.102112	-2.33308	0.00351504	0.0207698
VAC14	-0.102358	-3.4515	0.000910272	0.00761815
UBTD2	-0.102899	-3.44887	9.98733e-06	0.000311672
CKMT1B	-0.103158	-3.29125	1.66016e-05	0.000442711
SRGAP2	-0.103255	-1.73438	0.00666695	0.0325084
P3H4	-0.103318	-2.53738	0.00736555	0.0351151
RMND5B	-0.103482	-2.52792	0.00513686	0.0272407
DBT	-0.103702	-2.52586	0.00251847	0.0163102
ZNF700	-0.10407	-2.43906	0.000837979	0.00711664
AP5B1	-0.104408	-2.16093	0.00755181	0.0358546
SCAP	-0.104433	-2.13416	0.00354576	0.0208444
CREBZF	-0.10481	-2.41702	0.00242963	0.0158761
NSUN4	-0.105494	-3.64668	5.12761e-05	0.000997987
TMX3	-0.105885	-3.73743	0.000143594	0.00200292
H6PD	-0.106161	-2.34595	0.00324108	0.0196299
DPY19L4	-0.106254	-3.6527	0.000778533	0.00672974
CEP104	-0.106355	-3.24287	0.000654577	0.0059487
ADCY6	-0.106772	-1.24326	0.00358416	0.0209886
BRPF3	-0.106935	-3.2355	0.00382566	0.0219707
METTL24	-0.106983	-2.27522	0.0028384	0.0177878
TDRD7	-0.107105	-3.34369	0.00118755	0.00934912
GCLM	-0.107222	-2.19934	0.00141194	0.0106369
ZNF592	-0.107813	-2.85865	0.000590208	0.00554647
GLYR1	-0.108491	-2.85353	0.00383965	0.0220099
KMT2D	-0.108606	-3.94802	3.20282e-05	0.000705386
ACBD5	-0.108645	-2.92433	0.00621821	0.0309767
PGPEP1	-0.108849	-1.79317	0.00797829	0.0372455
FADS1	-0.108902	-2.36167	5.29683e-05	0.00102022
STX16	-0.109257	-2.5167	0.000614866	0.00570426
TTI1	-0.109603	-3.83119	0.000149054	0.00206393
GFM1	-0.109643	-4.32832	2.96339e-07	2.93343e-05
COX15	-0.109903	-1.29135	0.00193071	0.0134653
SNAPC4	-0.110081	-3.88717	2.15153e-05	0.000531993
SLC35E3	-0.110283	-1.93891	0.00258609	0.0165845
ZNF362	-0.110411	-3.61109	0.000253995	0.00300164
HEXA	-0.110822	-2.61273	0.00810248	0.0376724
SLC25A36	-0.110892	-2.55888	0.0025186	0.0163102
SAMHD1	-0.111725	-2.0328	0.0102413	0.0449174
VPS26C	-0.111797	-3.54899	0.000127448	0.00185071
EIF3A	-0.112065	-2.11073	0.000631082	0.00581556
CSPG5	-0.112096	-2.3424	0.00210779	0.0142994
VIPAS39	-0.112174	-3.22499	0.00199982	0.0137802
CDC42	-0.11241	-2.34337	0.00971388	0.0430969
EFTUD2	-0.112669	-3.84405	0.000242231	0.00290823
MTCH2	-0.113132	-2.08717	0.00257084	0.016562
UBE3B	-0.113173	-3.06596	0.000749502	0.00653811
WDR11	-0.113352	-1.67337	0.00576939	0.0294668
FGF9	-0.113419	-2.93156	6.6151e-05	0.00118711
ZMYM6	-0.113741	-2.20896	0.00227808	0.015077
SMIM10L2B	-0.114365	-0.984477	0.00566142	0.0291168
RNF34	-0.11447	-2.03528	6.66728e-05	0.00119414
FNTA	-0.115495	-1.42058	0.00925006	0.0415254
DNAJA3	-0.1157	-1.97477	3.36274e-05	0.000732488
RBSN	-0.115934	-1.93473	8.59428e-05	0.00141246
LZTS3	-0.115936	-2.99444	0.000635557	0.00583926
ZNF585A	-0.11594	-2.53465	0.00461745	0.0251975
CYP20A1	-0.116064	-2.81779	0.00258694	0.0165845
TSC2	-0.116155	-2.9567	3.87797e-05	0.000818821
RTCA	-0.116249	-3.32128	6.21637e-05	0.00113773
CCDC191	-0.117785	-1.11404	0.00126362	0.00972652
GRIPAP1	-0.117886	-2.37135	0.00370703	0.0214459
ZNF621	-0.118008	-1.9288	0.00352747	0.020805
PPIL2	-0.118196	-3.10415	0.000391309	0.00413593
PISD	-0.118272	-2.76429	0.000154542	0.0021046
QSOX1	-0.118447	-3.89675	0.000306087	0.00345169
ZNF706	-0.118492	-1.38613	5.16115e-08	9.50271e-06
SYT10	-0.118521	-1.38383	0.00540378	0.0282815
XYLB	-0.118547	-2.91171	0.00246748	0.0160683
GNB5	-0.119577	-1.2995	0.000537512	0.00519132
SLC38A7	-0.12001	-2.9586	0.000625403	0.00578058
SLC20A1	-0.120065	-2.44684	0.000542069	0.00521996
URI1	-0.120439	-1.96767	0.00166085	0.0121086
SGSM2	-0.12083	-4.15675	4.09759e-05	0.000849603
ITM2B	-0.121018	-1.18006	0.00147732	0.0110481
CKB	-0.121104	-0.729804	0.00527523	0.0277666
VPS4B	-0.121257	-3.01748	0.00117703	0.0093142
GTF2H1	-0.121538	-4.43339	7.66124e-06	0.000260256
RAB6A	-0.121628	-0.686026	0.000421751	0.0043333
EVI5L	-0.122169	-3.47351	0.000127114	0.00185071
PRIMPOL	-0.122232	-3.30123	0.000283915	0.00329184
AQR	-0.12263	-2.96756	0.0055594	0.0288175
MEAK7	-0.122788	-2.71605	0.000542961	0.00522309
PHTF1	-0.122793	-3.21072	0.00206283	0.0140878
ZC3H7B	-0.123066	-3.95182	0.000222373	0.00272592
TUBGCP6	-0.123209	-4.0023	1.13002e-05	0.000336244
ZNF354A	-0.123241	-1.66986	0.000619587	0.00573259
PRPSAP2	-0.123581	-1.87671	0.00156154	0.0115466
ZNF250	-0.123745	-2.77018	0.000411091	0.00425703
VSTM4	-0.124089	-2.12822	8.70346e-05	0.00142316
AARSD1	-0.124561	-2.19719	0.000135113	0.00191952
MCM3AP	-0.12475	-3.02308	0.00097928	0.00805653
MMP24	-0.124968	-3.41337	0.000810129	0.00693772
DDX19A	-0.12516	-4.29188	9.08569e-06	0.000289422
TBC1D31	-0.125992	-1.89776	0.0057672	0.0294668
ELP2	-0.126031	-1.81756	0.00105557	0.00854667
APH1B	-0.126811	-1.3225	0.00170575	0.0123435
ZNF562	-0.126912	-3.58109	0.00100548	0.00822066
FBXW8	-0.127195	-3.35258	7.02008e-05	0.00124044
CLPX	-0.127398	-2.33879	0.00540905	0.028293
PTMA	-0.12813	-0.883275	0.00683195	0.0330812
WDFY1	-0.12875	-4.41608	3.63825e-06	0.000162531
ARHGAP1	-0.128844	-2.78148	0.00292143	0.0181353
ZNF333	-0.128994	-3.02473	0.00280776	0.0176503
CRAMP1	-0.12931	-3.63507	1.11494e-05	0.000334337
RTEL1	-0.129363	-3.04607	0.00219846	0.0146886
LCLAT1	-0.129577	-1.32643	0.0102036	0.0447731
ADGRA1	-0.129634	-2.59458	0.00172569	0.0124115
SLC10A7	-0.130142	-1.34852	0.00186811	0.0131281
SIRT5	-0.130416	-3.17632	0.000357594	0.00388209
ODF2	-0.130763	-2.99945	6.4151e-05	0.00116255
CYREN	-0.131236	-1.45082	0.00464613	0.0252642
NUP85	-0.1314	-1.89709	0.00547522	0.0284773
LPCAT4	-0.131698	-2.68119	4.11496e-05	0.000851289
THEM4	-0.131743	-1.83866	0.00381904	0.0219464
ZNF626	-0.132211	-1.32694	0.0114986	0.0488716
ZNF14	-0.133132	-2.1402	0.00644271	0.0318024
WDR48	-0.133827	-3.31588	0.00946763	0.0422077
MDM2	-0.134538	-4.04514	9.82521e-05	0.00154353
ALDH5A1	-0.134562	-1.71824	0.00498074	0.0265659
ZNF197	-0.134603	-1.87086	0.00120812	0.00940145
NT5C3A	-0.134805	-2.24406	0.00919333	0.0413857
LRRN2	-0.13505	-1.10698	0.000750739	0.00653811
NEPRO	-0.135298	-1.06365	0.00169058	0.0122547
TGFBRAP1	-0.135378	-3.75038	8.09279e-06	0.00026899
RNF121	-0.135401	-2.60277	0.000592415	0.0055594
GNE	-0.135476	-3.97889	1.4483e-05	0.000399194
MYO19	-0.135743	-4.00608	0.000685577	0.00616952
PIGB	-0.136214	-2.05391	0.00828146	0.0382351
STMP1	-0.136312	-2.40652	0.00078271	0.00675317
ACAD10	-0.136873	-4.0737	4.89843e-05	0.000969783
NIT2	-0.137087	-1.67333	0.000630259	0.00581379
POU6F1	-0.137939	-2.03121	0.00177372	0.0126744
PANK3	-0.139408	-2.86925	0.00432997	0.0241733
TRIM66	-0.139503	-2.45439	5.36962e-05	0.00102699
ATP8B2	-0.139726	-2.95171	0.000247538	0.00294423
UBC	-0.139806	-1.27729	1.19555e-06	8.15279e-05
CCM2	-0.139933	-3.09386	0.000133071	0.00190434
NACAD	-0.139933	-0.927221	0.000362194	0.00390923
POLL	-0.139939	-1.47921	0.000384613	0.00409335
SMYD4	-0.140028	-2.86823	0.00168638	0.0122339
NHLRC3	-0.140153	-1.1637	0.0115742	0.0491249
NT5M	-0.140227	-2.36221	0.00893849	0.0405159
NIPA1	-0.140367	-3.27806	0.000565684	0.00536875
FN3K	-0.140472	-3.82367	2.67888e-07	2.81842e-05
HS1BP3	-0.141086	-2.18698	0.00302337	0.0186549
PTPN5	-0.141288	-4.33386	6.16702e-06	0.000221173
FKBP15	-0.141551	-2.93622	0.00754594	0.0358451
CAAP1	-0.141634	-0.825349	0.000659758	0.00598397
PCYT1A	-0.141709	-2.96996	0.00605907	0.0304641
SLC30A5	-0.14218	-2.30288	0.000500101	0.00493984
BCLAF3	-0.142592	-2.81059	0.00833811	0.0383995
ZMIZ2	-0.142909	-3.00643	0.00252111	0.0163102
ACTR3B	-0.143062	-3.42142	0.00211765	0.0143365
ZYX	-0.143231	-3.22975	1.03936e-05	0.000321689
AFG3L2	-0.143337	-1.5578	0.00485722	0.0261014
LRRC39	-0.143811	-1.73568	0.00167739	0.0121879
DNAAF4	-0.143976	-1.61549	0.0081585	0.0378564
DNAJC18	-0.144015	-1.89043	0.00382983	0.0219809
ADAMTS13	-0.144611	-3.04073	3.80616e-05	0.000805506
FAM162A	-0.14572	-1.66027	0.00556515	0.028831
TADA2A	-0.145756	-2.56327	0.00228454	0.0150903
PECR	-0.14604	-2.64504	0.00256343	0.0165374
TMEM63B	-0.146216	-3.55437	1.27586e-05	0.000362055
YME1L1	-0.146235	-2.1286	7.20695e-05	0.00126318
CEP250	-0.146889	-4.54294	6.31269e-06	0.00022525
LIMA1	-0.146924	-3.23817	6.85917e-05	0.00122375
ADPGK	-0.147447	-3.75652	1.7176e-05	0.000450491
NEU3	-0.147649	-2.40325	0.00668822	0.0325949
TTC13	-0.14795	-3.07907	0.011684	0.0494881
CTNNBL1	-0.148141	-3.68804	0.00142607	0.010717
VKORC1L1	-0.149412	-1.90467	9.73036e-05	0.00153124
CRY2	-0.149697	-2.76677	0.00203927	0.0139684
TXNDC11	-0.150198	-2.78379	0.00303052	0.0186865
ANKRD13A	-0.150859	-2.88939	0.00289156	0.018035
SDHC	-0.151202	-3.75228	0.000744409	0.00652162
DDX50	-0.151502	-1.65862	0.000258103	0.00304628
ENTR1	-0.152424	-4.04936	1.20839e-07	1.79427e-05
TNNT2	-0.15273	-1.56677	0.00170919	0.0123507
GOSR1	-0.153033	-3.53688	0.000370517	0.0039755
VPS33A	-0.153736	-2.5949	0.0115806	0.0491295
CCNL2	-0.153931	-1.78839	0.00202633	0.0138901
CD99L2	-0.15398	-1.48567	0.0049728	0.0265389
RBMX	-0.154339	-1.86935	0.000937502	0.00781054
NOL9	-0.154745	-2.99807	0.000132944	0.00190434
ZNF540	-0.15683	-1.61942	0.00209818	0.0142447
DPP9	-0.157338	-4.11519	0.000197597	0.00247831
PSMD5	-0.157531	-4.27305	8.12574e-05	0.00136505
TAF1B	-0.157703	-2.70792	0.00533948	0.0280087
LETMD1	-0.157966	-2.54688	0.0112292	0.048037
NUP214	-0.158824	-2.84819	0.00870367	0.0398043
MED14	-0.158947	-4.29943	7.46095e-06	0.000255337
UTP6	-0.159712	-1.74119	0.000261115	0.00307788
FANCA	-0.159715	-3.74924	7.87924e-05	0.00134576
RDH13	-0.159802	-4.37642	2.25594e-06	0.000127412
THAP6	-0.160209	-2.19808	0.000510319	0.0050246
ZNF75A	-0.160258	-2.24238	0.00450126	0.0248251
GGT7	-0.160798	-2.48754	0.000408773	0.00424736
OTUD3	-0.161001	-3.48115	0.000191969	0.00243761
LDB1	-0.161727	-2.78301	0.000821453	0.00700213
PITPNM3	-0.16175	-3.55394	0.000150456	0.0020704
ERMARD	-0.161772	-2.08035	0.00980764	0.04345
PPARGC1B	-0.161785	-2.79652	0.00341088	0.0203503
ZBTB47	-0.16247	-2.5463	0.00171971	0.0123781
ZNF821	-0.16298	-3.47004	0.000214404	0.00264357
OSBPL5	-0.163622	-2.69276	0.00581984	0.029598
AACS	-0.16384	-2.05829	0.00246802	0.0160683
ZNF512B	-0.164126	-2.45538	0.000179153	0.0023361
INTS2	-0.164303	-3.36971	0.00067016	0.00606637
ARHGEF2	-0.164438	-1.85133	0.00861336	0.0394444
PIGZ	-0.164606	-3.61228	2.43041e-06	0.000128448
MAP2K7	-0.165049	-4.28426	8.93306e-06	0.000286412
SLC6A15	-0.165108	-3.22866	0.002769	0.0174718
GRAMD4	-0.166188	-2.38704	0.00342666	0.0204048
HSPH1	-0.166344	-0.0933098	0.00599422	0.0302371
BPHL	-0.167107	-1.45698	0.00852555	0.0391757
KIF27	-0.167145	-2.48656	0.00278699	0.0175626
ASH2L	-0.167458	-1.87119	0.00191566	0.0133907
ZNF577	-0.167663	-3.04462	0.00860485	0.0394362
ABCA3	-0.167774	-3.62043	0.0012506	0.00965051
SS18L1	-0.168157	-3.70655	0.000447014	0.00451724
SCYL3	-0.168317	-2.26723	0.00109743	0.00880049
SLC43A2	-0.168407	-3.8541	0.000176018	0.00230501
RGS17	-0.168639	-2.27245	0.0101933	0.0447494
SLC2A6	-0.169397	-2.14617	6.58086e-06	0.000233913
PHKA2	-0.170177	-3.22307	0.00054778	0.00525845
ARMC8	-0.170478	-3.3002	0.00291777	0.0181301
FNTB	-0.170549	-3.67102	0.000347085	0.00379936
ESCO1	-0.170831	-3.4807	0.00258069	0.0165791
NFU1	-0.170901	-3.97195	8.09367e-06	0.00026899
ZNF76	-0.171351	-1.61101	0.00215845	0.014536
SLC25A24	-0.171566	-2.93774	1.22114e-05	0.000351307
NAT10	-0.171727	-4.77995	4.02297e-06	0.00017067
ZNF611	-0.173405	-4.03769	7.74429e-05	0.00132763
RNF214	-0.17379	-2.67188	0.00121692	0.00946196
AHNAK2	-0.174978	-1.34055	6.097e-05	0.00112462
IFT88	-0.175236	-2.87706	0.000874747	0.00737311
SEC63	-0.176109	-2.82667	0.00373837	0.0215771
MTBP	-0.177051	-3.60431	0.00120039	0.00936509
SYMPK	-0.177156	-3.42955	0.00413332	0.0233234
FBXW2	-0.178222	-2.89611	0.000423477	0.00434619
PDZD8	-0.178525	-2.72787	9.89892e-05	0.00154942
RIC1	-0.178606	-1.9053	0.00799241	0.0372547
MAX	-0.179383	-1.61486	0.000601016	0.00560583
PTCH2	-0.179619	-2.77564	0.000681613	0.00614252
EPG5	-0.179668	-2.9968	0.00348383	0.0206252
GSR	-0.179748	-3.35106	0.00297323	0.0183825
LRP6	-0.180297	-2.66973	0.00784471	0.0367711
LURAP1	-0.180374	-2.36407	0.000108798	0.0016749
LHPP	-0.180399	-2.62378	0.000266069	0.00312849
UFL1	-0.180748	-1.97152	0.000107053	0.00165357
CHD8	-0.181946	-3.54053	0.000990968	0.00813089
RINT1	-0.182052	-1.98641	2.89529e-06	0.000144859
BBS7	-0.182224	-3.68051	0.000132779	0.00190434
EXOSC10	-0.182454	-2.13243	0.0039704	0.0226045
OSBP	-0.182516	-3.1138	0.00134448	0.0102296
PEX14	-0.182886	-4.2366	0.000538126	0.00519132
FAM76A	-0.183085	-1.40459	0.000300637	0.00341266
MRI1	-0.183663	-2.99607	8.78395e-07	6.73875e-05
TFB1M	-0.184064	-2.23735	0.000350071	0.00381843
GABRB2	-0.184274	-0.466013	0.002198	0.0146886
PIGQ	-0.184296	-1.50636	0.00467786	0.0253917
CABIN1	-0.184593	-3.29117	0.000170773	0.00224592
RNF146	-0.185271	-2.4455	0.000113514	0.00173084
MED15	-0.185866	-2.90811	0.000217884	0.0026816
TRMT61B	-0.186025	-1.9309	0.0113014	0.0482636
SLX4	-0.186034	-1.30708	0.00168612	0.0122339
PHC1	-0.186261	-2.20244	0.00454757	0.0249791
RCC1L	-0.188044	-3.03437	0.000390718	0.00413593
TCP11L1	-0.188235	-3.71183	0.000556571	0.00530088
ASCC2	-0.188254	-2.99192	0.00542285	0.028333
STX12	-0.188319	-3.07577	0.00361969	0.0211574
ACSL1	-0.188483	-2.71866	0.000419024	0.00431975
C9orf85	-0.188512	-2.13308	0.0108557	0.0469409
CUL2	-0.188967	-2.16504	0.000155065	0.00210861
ZNF500	-0.189321	-2.61929	0.00190786	0.0133463
AP1B1	-0.189519	-2.35181	7.38784e-05	0.00128568
DIS3L	-0.189918	-1.484	0.00723076	0.0346159
CPPED1	-0.190005	-4.0483	4.95769e-06	0.000193553
CMC2	-0.190018	-2.34486	0.00872875	0.0398794
BRCC3	-0.190198	-3.45083	0.000268178	0.00314503
TAB1	-0.190267	-1.62433	0.00122186	0.00947638
RAB5A	-0.190362	-5.0244	1.93057e-05	0.000490962
MRRF	-0.190371	-2.62511	0.00259169	0.0166034
TRPV1	-0.190392	-3.83413	0.000451965	0.00455881
INTS9	-0.191327	-3.55018	0.00160593	0.0118085
IREB2	-0.191693	-3.06075	0.00192171	0.0134127
IL10RB	-0.191916	-1.98605	0.00244519	0.0159535
DHX36	-0.192159	-2.84033	0.00354356	0.0208444
C6orf62	-0.192537	-2.36368	0.010152	0.0446069
FAM234A	-0.192634	-3.28157	0.000410173	0.00425676
ANKDD1A	-0.193627	-3.40505	0.000753278	0.00654543
LPGAT1	-0.193907	-1.21856	0.00546889	0.0284766
ANXA7	-0.193937	-2.59356	0.00131449	0.0100508
GPRASP1	-0.194723	-2.67406	0.00012503	0.00183691
ZNF641	-0.195089	-3.18467	1.09552e-05	0.000331451
ST8SIA4	-0.196226	-2.80394	0.000301981	0.00342282
SHISA7	-0.196264	-4.44539	0.000296212	0.0034044
CES4A	-0.196873	-1.14299	0.00174921	0.0125413
MAN1B1	-0.197769	-1.46607	0.000454638	0.00457421
TOM1L2	-0.198597	-1.54228	0.00447945	0.0247526
ANKRD29	-0.198976	-1.86184	0.00096931	0.00798164
VSTM5	-0.199279	-2.68859	0.00342946	0.0204083
RBM5	-0.199471	-2.95646	0.00781087	0.0366872
FBXO36	-0.20018	-2.73367	0.00201662	0.0138441
BCAT1	-0.200359	-3.40898	0.000959114	0.00793192
SARM1	-0.200646	-2.99166	0.000493494	0.00487981
PHC2	-0.200987	-1.77061	0.00122105	0.00947638
RPRD1A	-0.20132	-2.16769	0.00992082	0.0437989
DAP3	-0.201625	-3.10506	0.0103471	0.0452089
PIGU	-0.202348	-4.55992	0.000959022	0.00793192
SHLD2	-0.202802	-3.35229	0.000701288	0.00624377
FAXC	-0.204772	-2.62547	0.00911259	0.041143
SUGP1	-0.205006	-3.25078	0.00433985	0.0242137
ZNF43	-0.205059	-1.89152	0.000322015	0.00359766
DENND6B	-0.205194	-2.87816	0.00330977	0.0199279
ADAM19	-0.205361	-3.29562	4.75648e-05	0.00095399
KCNV1	-0.205566	-2.51385	0.00325027	0.0196726
ULK1	-0.205771	-5.65822	2.38742e-07	2.7134e-05
LRRC20	-0.206129	-2.86138	1.28081e-05	0.000362055
TPCN1	-0.207249	-3.05851	0.000113747	0.00173084
COG1	-0.207499	-1.95409	0.00449922	0.0248251
XPO6	-0.20805	-1.97063	0.00141625	0.0106606
LEMD2	-0.208673	-1.66867	8.14046e-05	0.00136505
KCNH3	-0.208742	-2.23742	0.00199104	0.0137506
TMCO3	-0.208955	-3.52765	1.31203e-05	0.00036713
APOL2	-0.209714	-2.76306	1.80802e-05	0.000464933
TIA1	-0.209837	-3.72362	0.000121317	0.00180136
PTPN3	-0.209884	-2.20839	0.0051304	0.0272407
DCAKD	-0.210624	-2.53094	2.83112e-05	0.000647982
BCL2L1	-0.210699	-3.46475	0.000410602	0.00425676
ACSL6	-0.210937	-1.70215	0.00452225	0.0248845
ZNF727	-0.211231	-0.93306	0.00764605	0.0362086
PYGB	-0.211406	-3.73061	0.00229763	0.0151302
ANAPC4	-0.211454	-3.26422	0.000590435	0.00554647
SIN3A	-0.211704	-4.05482	0.00201143	0.0138239
SLC27A4	-0.211841	-2.97414	1.30909e-05	0.00036713
CC2D1A	-0.211896	-2.19157	0.00311996	0.0190973
ITSN1	-0.212087	-0.80688	0.00567908	0.029175
NFATC2IP	-0.212767	-3.45092	0.000538531	0.00519132
BRD1	-0.212793	-3.08128	0.000533946	0.00518513
PWWP3A	-0.213104	-2.27146	0.000848792	0.00718857
SMIM8	-0.2135	-2.25538	0.000101003	0.00157332
EXOC7	-0.214215	-1.77029	0.00750785	0.0357195
PMS2	-0.214421	-2.49832	0.00150989	0.011246
UNC13B	-0.214721	-4.39892	2.31497e-05	0.000559359
PABPN1	-0.214784	-2.20514	0.00230884	0.0151822
PLEKHM2	-0.215024	-5.99403	5.06018e-09	2.20883e-06
VIPR1	-0.215061	-5.68317	6.92629e-07	5.59329e-05
IP6K1	-0.215326	-2.40689	0.00744852	0.0354923
LURAP1L	-0.215399	-1.77803	0.00292719	0.0181588
IMMT	-0.215778	-1.93066	0.000161887	0.00216618
DELE1	-0.217357	-5.87861	2.19106e-06	0.000124512
FLVCR1	-0.217404	-5.28992	7.58168e-09	2.79188e-06
XPA	-0.218308	-1.397	0.000193419	0.0024459
TMEM87A	-0.219435	-3.02956	0.00713168	0.0342822
SMIM7	-0.220028	-3.20451	0.000139052	0.00195437
GLT1D1	-0.220584	-4.43526	0.000133625	0.00190722
MAU2	-0.220679	-5.28812	6.07082e-07	5.10932e-05
MTMR14	-0.221472	-3.21908	0.00654726	0.0322311
WDHD1	-0.221951	-3.24785	0.000556032	0.00530088
GAPVD1	-0.22226	-2.57944	0.00273402	0.0172986
SCP2	-0.222545	-2.53039	0.000243145	0.00290823
ADAMTS10	-0.222957	-4.84096	2.09588e-05	0.000521478
KPNA3	-0.223274	-3.86654	0.001777	0.0126814
ZNF326	-0.223486	-4.5095	0.000244073	0.00291431
RPS6KL1	-0.223573	-0.936959	6.75762e-05	0.00120797
TOP3A	-0.223746	-3.83613	8.92763e-06	0.000286412
WDR75	-0.22384	-2.46871	0.00102082	0.00831655
C2orf72	-0.223864	-3.70909	0.000119478	0.00178558
FLYWCH1	-0.224095	-4.93872	2.68157e-07	2.81842e-05
FKTN	-0.224332	-3.24513	0.000811053	0.00693918
BBOF1	-0.224962	-2.6797	0.000346461	0.00379705
MPPED1	-0.226413	-2.12691	0.0051105	0.0271792
ADCK1	-0.226562	-4.00075	0.00012257	0.00181412
SLC25A16	-0.226896	-4.8178	0.000313507	0.0035154
SUSD6	-0.227054	-2.61052	0.0080644	0.03754
IDH2	-0.227476	-1.94161	0.000916054	0.00765958
RTN4IP1	-0.228084	-2.95348	0.00637642	0.031509
RAD52	-0.229538	-3.9015	6.49788e-05	0.00117293
KDM5D	-0.229949	-3.64534	0.00119021	0.00934912
PDE1C	-0.231628	-0.792216	0.00617918	0.0308825
ABCA7	-0.231991	-2.44605	0.000138064	0.00194643
TTLL1	-0.232171	-3.63316	0.000474609	0.00473888
RAB3C	-0.232524	-2.45758	0.00948986	0.0422659
C19orf12	-0.232599	-3.70272	7.73799e-05	0.00132763
DNAJC10	-0.23345	-4.75804	0.000130177	0.00188133
ARHGEF4	-0.233476	-3.26438	0.00332238	0.0199729
KCTD3	-0.234466	-3.23056	0.0109272	0.0471838
ATF7	-0.234963	-5.15192	0.000185088	0.0023831
AAGAB	-0.235423	-5.95924	1.14883e-07	1.73378e-05
FAM102B	-0.23571	-1.50547	0.00317808	0.0193721
DNAJC24	-0.236315	-3.0482	0.00206963	0.0141238
ZFP14	-0.236704	-1.89359	0.00509744	0.0271254
TSEN2	-0.236892	-3.96502	1.85445e-06	0.000110143
RNF38	-0.237169	-2.6737	1.32533e-05	0.000369728
USP54	-0.237594	-2.71645	8.36322e-05	0.00138724
KATNBL1	-0.237944	-2.91789	0.00358625	0.0209886
MCCC2	-0.23931	-4.45108	1.14283e-05	0.000337904
TNFRSF19	-0.239523	-2.16081	0.00347085	0.0205881
THADA	-0.239834	-1.91155	0.00225151	0.0149549
ATG14	-0.239838	-3.98355	1.02891e-06	7.33978e-05
NGLY1	-0.240103	-1.71137	0.00879916	0.0401611
FARSB	-0.240631	-2.25224	0.000133217	0.00190434
CNOT10	-0.240679	-4.62007	0.000373866	0.00399746
MAP3K10	-0.240694	-4.80383	2.39271e-05	0.000573627
ACTR1B	-0.241318	-1.06281	0.00462614	0.02523
BCAR3	-0.242841	-3.19081	0.000717621	0.00635233
SAP130	-0.243273	-3.8446	0.00369789	0.021424
RBL2	-0.243858	-1.71661	0.000581438	0.00548434
RNPS1	-0.244922	-5.2403	4.61901e-06	0.000184881
PGAP2	-0.244985	-4.02008	1.35394e-07	1.87435e-05
ASPSCR1	-0.245355	-2.22901	4.40726e-06	0.000177953
CATSPERE	-0.246932	-2.63708	0.009923	0.0437989
EXOC1	-0.247669	-3.50222	8.96009e-06	0.000286412
B4GALT6	-0.247807	-3.07467	0.000883193	0.00742528
TBC1D30	-0.248132	-5.77922	5.47221e-08	9.50999e-06
ARHGEF10L	-0.248364	-4.98091	3.90616e-07	3.74584e-05
CLYBL	-0.248557	-5.13468	1.03647e-06	7.33978e-05
ANGEL1	-0.248572	-3.43544	7.02242e-06	0.000245811
SLC15A4	-0.249295	-4.39956	3.72836e-07	3.61298e-05
POLA1	-0.249379	-2.07549	0.0061752	0.0308825
PCBD2	-0.249994	-3.4222	0.000213074	0.00263296
DRP2	-0.252341	-2.09888	0.000468926	0.00470254
RNFT2	-0.253652	-4.9587	7.82973e-06	0.000265002
SHC2	-0.253708	-2.73908	5.28468e-05	0.00102022
HM13	-0.253891	-3.06714	0.00519381	0.0274206
QRICH1	-0.255483	-3.31671	0.00939314	0.0419991
SRBD1	-0.255607	-4.11338	0.000511361	0.00502948
ARRB1	-0.255737	-5.84637	3.64561e-06	0.000162531
PARL	-0.25597	-4.92772	1.1006e-05	0.000331451
WARS2	-0.256431	-2.40425	0.00372569	0.021522
GLRX3	-0.256458	-3.20621	0.000183133	0.00236123
TECPR1	-0.256927	-3.13853	1.87611e-05	0.000481101
RAPGEF1	-0.257133	-4.25368	0.000247459	0.00294423
FEZ2	-0.257384	-1.71512	0.00291863	0.0181301
DPP8	-0.257479	-4.01098	1.05322e-05	0.000322123
ABCB10	-0.257884	-4.06505	0.000182146	0.00235772
FARP2	-0.258904	-3.23423	0.000248161	0.00294784
NSUN2	-0.258959	-2.89029	0.000489009	0.0048511
SLC18B1	-0.259237	-3.15515	0.00602927	0.0303474
CEP68	-0.260081	-2.89923	4.16037e-05	0.000858753
C4orf50	-0.260123	-3.62592	0.000338027	0.00373127
TTL	-0.260465	-4.3267	3.65456e-06	0.000162531
TMEM184B	-0.260542	-2.80178	0.00216584	0.0145751
CORO6	-0.260589	-2.10656	2.43116e-06	0.000128448
CEP164	-0.260794	-3.65109	0.000169143	0.00222765
TFRC	-0.260847	-5.07756	2.56652e-05	0.00059968
CYP4X1	-0.261403	-1.52946	0.00059792	0.00558303
MTF2	-0.261538	-4.07168	0.00103462	0.00840661
BBS5	-0.261721	-1.74627	0.000287995	0.00332823
CD2AP	-0.261848	-5.57601	8.6363e-06	0.000281146
DNAH1	-0.262825	-5.70424	6.62112e-07	5.39416e-05
FAM78B	-0.263464	-2.78516	0.0083141	0.0383465
MRNIP	-0.263507	-3.07413	0.00415862	0.0234154
LMLN	-0.263888	-5.9471	1.51012e-07	1.95805e-05
UEVLD	-0.263935	-2.23025	0.00413467	0.0233234
VPS35L	-0.264317	-5.32792	7.92681e-05	0.00134995
RUFY1	-0.264859	-2.68351	4.29683e-06	0.00017596
SIN3B	-0.265184	-2.50805	0.00171892	0.0123781
ZNF708	-0.266037	-1.58468	0.0109197	0.0471736
HTT	-0.266337	-3.11641	0.00669626	0.0326168
RHOBTB1	-0.266852	-2.43716	0.00505037	0.0268905
SPPL2B	-0.270728	-4.00474	3.09065e-06	0.000148698
NRBP2	-0.271607	-2.48411	3.51349e-06	0.000160921
ZNF346	-0.272503	-3.39547	0.00663899	0.032449
SSR1	-0.27255	-4.72827	0.000195609	0.00246344
ARIH2	-0.272851	-5.13495	8.01724e-05	0.00135177
LIN54	-0.273088	-4.31413	6.56092e-05	0.00117968
CDH7	-0.273095	-3.05667	0.000691006	0.00619138
MAP3K3	-0.27434	-4.57444	0.000180261	0.00234059
SLC44A2	-0.274388	-4.46862	4.30859e-05	0.000883404
LRRC4B	-0.27507	-3.47875	3.73359e-06	0.000164457
ZER1	-0.275178	-2.1623	0.00453949	0.0249496
PKD1	-0.275951	-2.91737	0.000191719	0.00243761
TGFBR1	-0.276059	-2.73122	0.00367455	0.0213425
LSS	-0.276272	-6.36469	1.90324e-08	4.61084e-06
MARF1	-0.277071	-4.23658	0.00051262	0.00502975
AMPD3	-0.277311	-1.55584	3.67242e-05	0.000782599
MANBA	-0.277363	-2.63087	0.00756725	0.0359093
DNAJC13	-0.277511	-3.40421	0.00609087	0.0305739
WBP1L	-0.277543	-6.01872	1.78543e-05	0.000463004
RHOT2	-0.280646	-1.86585	1.28603e-05	0.000362055
PDSS1	-0.280931	-2.49438	0.000869601	0.0073378
PIK3CB	-0.281837	-2.33429	0.000341295	0.00376283
ZNF75D	-0.282087	-2.57339	0.0017933	0.0127483
KDM2B	-0.282811	-3.75739	0.00225608	0.0149735
NEXMIF	-0.283425	-1.19112	0.00793033	0.0370969
MYO18A	-0.283587	-6.83457	3.3545e-09	1.81656e-06
PCGF6	-0.284642	-5.08311	0.000186588	0.00239238
FKRP	-0.284757	-3.90184	0.000155347	0.00210933
SUGCT	-0.286364	-3.4334	0.000135402	0.00192066
KLHL22	-0.287674	-3.64747	0.000663763	0.00601437
CIRBP	-0.287918	-0.647401	0.00559274	0.0289089
DDI2	-0.288087	-3.92041	8.44487e-05	0.00139575
TXNDC16	-0.2895	-3.30569	0.00620009	0.0309366
SMARCAL1	-0.289651	-2.43352	9.35145e-05	0.00149721
MRAP2	-0.289699	-3.75059	0.00106564	0.00859042
ANKMY1	-0.289877	-1.55864	0.00934554	0.0418458
SYCE1	-0.290696	-4.19821	8.08218e-06	0.00026899
DHX57	-0.290885	-3.88957	0.00490513	0.0262691
POLR1A	-0.290918	-4.15247	2.54799e-07	2.79247e-05
FGGY	-0.291186	-2.31708	0.00138912	0.0104978
MTOR	-0.291493	-4.93969	2.42097e-05	0.000577396
REEP1	-0.293546	-1.59712	0.00185102	0.0130279
LRRN3	-0.293621	-2.30385	0.00352871	0.020805
ZFYVE16	-0.294742	-2.36264	0.00906465	0.0409667
MGMT	-0.295605	-3.14707	0.000779873	0.006735
GAPDH	-0.2964	-0.894259	0.00118072	0.0093222
EFCAB11	-0.297704	-3.69824	0.00257526	0.0165673
ZNF33B	-0.298219	-3.49365	0.00516862	0.0273433
ARID1A	-0.298458	-3.07669	0.00418053	0.0234814
DNAJC11	-0.299188	-6.14776	9.10956e-07	6.80053e-05
GPR155	-0.299477	-1.87683	0.00981887	0.0434788
RFX8	-0.299518	-3.94039	4.1486e-07	3.89714e-05
L2HGDH	-0.300245	-2.11314	0.00347515	0.0206003
PLA2R1	-0.301974	-2.91148	0.00306751	0.0188641
BORCS5	-0.302204	-3.34506	0.000229765	0.00279052
BIVM	-0.302696	-2.91577	0.000527588	0.00515056
RHOBTB2	-0.303769	-1.66885	0.00156433	0.011558
TBC1D9	-0.303854	-2.25941	0.00100742	0.00822917
CA5B	-0.304584	-4.48104	0.00014971	0.00206393
SLC11A2	-0.304917	-6.57397	2.60332e-08	5.60332e-06
LPXN	-0.305103	-2.44684	0.000403012	0.00420649
HNRNPDL	-0.305243	-2.14374	0.00215846	0.014536
MBTPS2	-0.305261	-3.67287	2.04389e-05	0.000515509
LRRC8D	-0.306324	-3.36846	9.10531e-05	0.00146584
GIPC1	-0.307064	-2.79345	0.000127455	0.00185071
CWF19L1	-0.307194	-6.26214	1.49568e-07	1.95805e-05
SLC7A6	-0.307283	-5.29061	9.68883e-08	1.48659e-05
CDC42BPB	-0.30729	-3.44588	0.0010939	0.00878747
EPM2A	-0.307625	-2.05467	0.000362652	0.00390933
DHDDS	-0.307716	-2.08133	4.76707e-05	0.000954036
GK5	-0.307731	-4.34294	0.000322565	0.00359944
KIAA0319	-0.309034	-2.64174	0.000643564	0.00588884
ZGRF1	-0.309438	-2.49348	0.0079449	0.0371461
IQCK	-0.309992	-4.18391	2.24624e-05	0.000545617
LYRM9	-0.312361	-0.709631	0.000708571	0.00629036
ABLIM3	-0.312501	-5.00538	2.40161e-06	0.000128448
VPS39	-0.313166	-4.32747	1.24777e-06	8.35779e-05
UGP2	-0.313411	-2.61732	0.00181077	0.0128352
TAOK1	-0.314619	-1.24473	0.00219954	0.0146886
TSC1	-0.316385	-7.33036	4.8034e-07	4.37823e-05
PRKAA2	-0.317031	-4.39813	0.000151997	0.00208227
VWA5B2	-0.317351	-2.71565	2.57441e-06	0.000133146
ANKFY1	-0.317462	-4.35386	0.000355936	0.00386865
ORC3	-0.319845	-3.19075	0.00317959	0.0193721
TMED8	-0.320866	-3.49171	0.000728023	0.00641972
SLC17A5	-0.320993	-5.10997	6.00552e-05	0.00111241
MIPEP	-0.321277	-3.27053	2.45566e-06	0.000128448
ELMOD3	-0.322883	-5.1126	1.38737e-05	0.000385865
GCA	-0.32328	-2.57845	3.00258e-05	0.000669291
TMEM266	-0.323489	-4.18406	1.0483e-05	0.000321689
LRP8	-0.324467	-2.57751	0.00555585	0.0288175
PAAF1	-0.324646	-1.68219	0.000182348	0.00235772
NUP133	-0.325448	-3.49727	0.00598395	0.0302019
SENP7	-0.326575	-3.98577	6.07242e-06	0.000220089
RANBP10	-0.327299	-5.13652	4.69808e-05	0.000948476
PLEKHG1	-0.327951	-1.36143	0.00310785	0.0190612
TANGO6	-0.328766	-5.43373	4.75013e-05	0.00095399
RAB37	-0.329759	-3.48582	0.00105551	0.00854667
UXS1	-0.330201	-6.48933	1.52784e-06	9.74906e-05
IMMP1L	-0.331839	-2.98549	0.000558942	0.00531572
USP13	-0.332113	-7.20792	2.54315e-08	5.60332e-06
NMNAT3	-0.332326	-2.35665	0.00665863	0.0324851
NVL	-0.332448	-4.34854	0.000649931	0.00591232
BRSK2	-0.335481	-5.8819	2.40809e-06	0.000128448
MROH8	-0.336344	-3.08585	0.00791849	0.0370603
ULK2	-0.336814	-4.21131	0.000505526	0.00498808
ENOX2	-0.339161	-3.03162	0.00214058	0.0144473
CDC73	-0.341166	-4.03458	0.000413948	0.0042818
ARMH3	-0.341253	-3.98181	9.67905e-05	0.00152839
MTMR1	-0.342398	-4.75534	0.000243247	0.00290823
METTL6	-0.343734	-5.06608	0.000130615	0.0018847
ACADSB	-0.344129	-6.15803	1.74458e-06	0.000104971
D2HGDH	-0.345077	-3.81499	0.000167394	0.00221412
RCL1	-0.346318	-5.70653	1.68191e-05	0.000444933
NPLOC4	-0.347962	-6.88919	9.0905e-07	6.80053e-05
TOX2	-0.348681	-4.8592	3.95095e-08	7.5776e-06
MCCC1	-0.349643	-3.682	0.00459231	0.025105
RNF165	-0.351009	-2.48284	0.00334892	0.0200716
RNF157	-0.351246	-2.4896	0.00337779	0.0201922
B3GALT2	-0.351436	-1.32367	0.0115649	0.0491081
MICU2	-0.351742	-4.18125	0.00110874	0.00886027
NAB1	-0.352076	-4.54519	0.000297362	0.00340651
PNPLA7	-0.352713	-4.42797	0.000310356	0.00348857
ABCC1	-0.353379	-3.30716	0.00425505	0.0238128
PIK3C2A	-0.353644	-3.92794	0.000172413	0.00226101
TOP2B	-0.353699	-3.45194	1.00511e-05	0.000312602
ZNF717	-0.354031	-5.17952	3.65186e-06	0.000162531
AGBL3	-0.35447	-4.87046	2.82325e-05	0.000647982
PEX7	-0.355026	-3.8353	0.00133609	0.0101822
WWC3	-0.355364	-4.31288	6.12625e-05	0.00112571
ZZEF1	-0.356754	-4.54959	0.000344789	0.00378774
GLRB	-0.357833	-2.59175	0.00637449	0.031509
TTC39B	-0.357886	-3.80236	0.00179942	0.012782
RABEPK	-0.359556	-2.90221	1.99257e-05	0.000505332
MAPT	-0.360107	-0.91118	0.000244443	0.00291496
PPIP5K2	-0.360467	-3.27051	0.00673744	0.0327481
RAD54L2	-0.362737	-3.38452	0.00450921	0.0248388
NRSN1	-0.36367	-3.08994	0.00016158	0.00216521
SZT2	-0.363964	-5.12349	2.49429e-05	0.000589064
WDR27	-0.365259	-2.65349	0.00320695	0.0194872
MPPE1	-0.365433	-2.53663	0.00140765	0.0106133
MFSD8	-0.366891	-4.83011	4.88814e-06	0.000192309
RSAD2	-0.367507	-2.17481	0.00543228	0.0283501
PRMT7	-0.369731	-4.36833	0.000300521	0.00341266
MIA2	-0.370204	-4.18718	0.00142458	0.0107146
UBAP2	-0.37601	-4.49296	0.00052209	0.00510825
CRMP1	-0.376062	-3.05146	0.002371	0.0155577
ETFDH	-0.377755	-1.83366	0.00138395	0.0104775
NPEPL1	-0.378386	-2.92109	0.00573614	0.0294189
RNF141	-0.378576	-1.85014	2.04654e-06	0.000117021
ARSG	-0.378659	-2.91114	2.62336e-06	0.000134663
XXYLT1	-0.379048	-7.34908	1.39363e-08	3.88781e-06
CEP192	-0.381695	-4.10846	0.00413791	0.0233274
PCMTD1	-0.382567	-1.83201	0.00824737	0.0381918
POC5	-0.383559	-2.34815	0.000114957	0.00174635
BMP2K	-0.384439	-3.02688	0.000485836	0.00482482
PLD1	-0.384653	-2.72783	0.0111858	0.0479184
DCX	-0.38584	-3.63441	0.000903444	0.00756788
GSTCD	-0.387149	-3.12	0.00022681	0.00276566
NUBPL	-0.38757	-2.63646	0.00595602	0.0301338
SUSD5	-0.387602	-3.24118	9.88739e-06	0.00031066
USP40	-0.38777	-5.73757	2.71029e-05	0.000625337
AGO4	-0.38942	-5.54759	4.15382e-06	0.000174612
KBTBD12	-0.391245	-4.11592	0.000302276	0.00342282
LDAH	-0.391698	-4.05895	0.000179532	0.00233773
LIMK1	-0.393694	-3.91589	2.4493e-06	0.000128448
TACC2	-0.394753	-7.16908	8.61482e-08	1.3442e-05
NCK2	-0.395148	-3.04291	0.000278245	0.00323424
ZKSCAN1	-0.395726	-1.79005	0.00664382	0.032449
IFNAR2	-0.396899	-6.27569	1.56994e-05	0.000424829
UQCC1	-0.397435	-5.84882	7.51178e-06	0.000256124
HABP4	-0.39751	-4.41515	4.98261e-07	4.45339e-05
NAA25	-0.398368	-7.01033	1.94016e-06	0.000112664
SLC9A8	-0.39991	-4.54372	9.58014e-06	0.000302037
PLAGL1	-0.400525	-4.22916	5.11513e-05	0.000997667
XRCC4	-0.401098	-3.65229	0.000186852	0.00239244
PIGG	-0.401146	-4.4444	8.67162e-06	0.000281146
ETS2	-0.401574	-4.04549	5.01656e-08	9.42499e-06
KIF16B	-0.402425	-6.02487	1.506e-06	9.74906e-05
ETFA	-0.402572	-4.47922	1.53777e-06	9.74906e-05
TMEM150C	-0.402961	-3.75418	0.00354049	0.02084
SPPL2A	-0.403326	-6.61625	2.66259e-07	2.81842e-05
SCFD1	-0.405885	-5.3444	4.02679e-05	0.000842513
SUN1	-0.406061	-3.8538	9.17719e-05	0.00147444
CYP2E1	-0.406593	-5.46962	1.7105e-06	0.000104594
GALNT10	-0.407481	-3.499	0.0065905	0.0323068
LAMA4	-0.408854	-2.20197	0.00753328	0.0358035
PLEKHH1	-0.409006	-3.41461	0.000477346	0.00474562
NR2C1	-0.409079	-5.19456	1.14519e-05	0.000337904
ACER3	-0.409535	-2.19533	0.00415454	0.0234068
GMCL1	-0.411332	-2.5961	0.00939346	0.0419991
XPC	-0.411423	-3.18226	4.38453e-06	0.000177815
ARHGAP20	-0.412176	-3.00126	0.00577421	0.0294668
CHFR	-0.413432	-6.35615	1.46143e-05	0.000400414
UPF3A	-0.414696	-4.23689	0.00016645	0.00220661
JCAD	-0.414875	-4.32974	3.20016e-06	0.00015108
SLC26A8	-0.415466	-3.72061	0.000117845	0.00176404
GALNT11	-0.419285	-2.11801	0.000186406	0.00239238
GATAD1	-0.420634	-3.20686	1.19289e-06	8.15279e-05
KANSL3	-0.421285	-4.0675	4.81589e-05	0.000956338
ANKHD1	-0.421535	-3.19319	0.000643895	0.00588884
COBLL1	-0.422873	-1.15757	0.00423503	0.0237296
DDHD2	-0.424317	-3.22613	1.47556e-05	0.000402601
ZNF714	-0.424847	-4.36052	0.000134334	0.00191437
SLC4A8	-0.425309	-4.77524	5.99034e-06	0.000217973
ACAD11	-0.4257	-4.9617	0.000358536	0.00388773
SMYD2	-0.426215	-3.1745	0.00064671	0.00588884
NFX1	-0.429069	-4.04275	0.00096648	0.00796545
STX3	-0.430546	-4.73419	0.000158854	0.0021349
AOAH	-0.431139	-3.00008	5.0249e-06	0.000193553
EEFSEC	-0.431648	-6.63147	3.99591e-06	0.000170307
MYLK	-0.431661	-1.5636	0.00473304	0.0256003
SLC37A3	-0.432099	-8.89333	1.89328e-09	1.55182e-06
ATE1	-0.433195	-2.93905	0.000609575	0.00567416
MYH10	-0.434131	-1.03707	0.000766312	0.00664281
SECISBP2	-0.437837	-3.62096	1.57361e-05	0.000424829
USP43	-0.438256	-3.62145	0.000692041	0.00619138
FAM228B	-0.438341	-3.12604	0.00856682	0.0393151
CARF	-0.441226	-4.85832	1.9581e-06	0.000112664
ATRN	-0.443084	-3.75603	0.000360417	0.00390353
ZRANB3	-0.444568	-3.43636	0.00655636	0.0322311
STRADA	-0.447041	-5.19907	1.7363e-05	0.000454102
PLGRKT	-0.448728	-4.09437	0.00037307	0.00399358
ADAM11	-0.449886	-2.23584	0.0110993	0.0477253
COPG2	-0.450238	-4.58474	3.35693e-05	0.000732488
ZNF25	-0.450991	-3.58914	0.000376534	0.00402131
VGF	-0.452553	-1.62725	0.00257478	0.0165673
C1orf112	-0.452884	-2.68261	5.47334e-05	0.00103892
PCTP	-0.455932	-2.83955	0.00542869	0.0283474
POLI	-0.456022	-3.67299	0.000610954	0.00568069
NSUN3	-0.456563	-7.41146	2.77122e-07	2.83465e-05
PAFAH1B1	-0.456661	-1.45627	0.00485915	0.0261014
SPTSSB	-0.457101	-4.55447	1.70974e-07	2.15615e-05
PARN	-0.459276	-5.74537	6.1081e-05	0.00112462
SH3RF1	-0.459881	-3.17354	0.00615683	0.0308545
INTS6L	-0.460277	-6.91915	8.27607e-07	6.40248e-05
GAS2	-0.462121	-4.60388	0.000149262	0.00206393
ZFP64	-0.465709	-4.97634	3.16085e-06	0.000149994
AVL9	-0.46709	-5.56305	2.13728e-05	0.000530346
KYAT1	-0.467939	-8.77987	6.37929e-08	1.06697e-05
KLHL42	-0.467955	-2.7558	0.000333226	0.00369155
BSN	-0.47218	-2.33213	0.00355611	0.0208519
KLHL5	-0.472625	-1.67938	0.0111626	0.0478482
CORO2A	-0.472799	-4.13867	3.55222e-06	0.000161557
MAPK8IP3	-0.473258	-2.9241	0.00208023	0.0141647
MGLL	-0.47376	-1.50121	0.00766823	0.0362391
IBTK	-0.475939	-5.34748	7.13315e-05	0.0012556
MYO5C	-0.477354	-3.63888	1.11976e-05	0.000334691
TMEM163	-0.481959	-2.33875	5.82938e-05	0.00109298
FSTL5	-0.484862	-0.619749	0.000552881	0.00529087
ARHGAP22	-0.486219	-3.82366	0.000113658	0.00173084
ANKRD13C	-0.488148	-3.82835	0.00334632	0.0200716
CDRT4	-0.493022	-6.34544	1.5137e-05	0.000411064
ARHGAP29	-0.494393	-2.5731	0.000156795	0.00211651
DTD1	-0.497548	-6.86433	2.61724e-08	5.60332e-06
PDPR	-0.505396	-5.38898	1.16238e-05	0.000340792
SLC30A9	-0.506514	-7.62127	1.58796e-06	9.87755e-05
PTPN11	-0.506772	-3.53362	6.96085e-05	0.00123234
ANKRD7	-0.507317	-4.03363	2.6217e-05	0.000607945
PRDM5	-0.508858	-5.43467	6.50493e-07	5.36118e-05
NIPSNAP2	-0.50891	-5.59852	2.36382e-05	0.00056818
FBXW4	-0.509101	-9.30269	6.49037e-08	1.06697e-05
TMEM62	-0.510231	-3.12703	5.32165e-05	0.00102278
HFM1	-0.511244	-3.38106	0.000285402	0.00330492
MTAP	-0.515353	-5.15099	4.68588e-06	0.000186746
CHD6	-0.515779	-4.27949	0.00073461	0.00645924
TTC21A	-0.516301	-7.38434	9.7372e-09	3.14673e-06
MTFMT	-0.516882	-4.40568	2.95025e-05	0.000665685
ANXA4	-0.517706	-3.04194	0.000297688	0.00340651
PUDP	-0.519592	-3.06925	3.15935e-05	0.000697481
CBR4	-0.520399	-3.46895	0.00295945	0.0183342
GLMN	-0.521925	-4.5129	0.00042578	0.00436021
BOD1L1	-0.52267	-3.48351	0.00165108	0.0120633
CCDC57	-0.523721	-4.30696	0.000312506	0.00350845
ARHGAP12	-0.525306	-3.06809	0.00425119	0.0238056
EVA1C	-0.526336	-5.99774	3.69965e-09	1.89217e-06
DNM1L	-0.528556	-4.92204	3.48534e-06	0.00016043
STS	-0.529129	-4.89533	7.65464e-05	0.00131994
EFCAB6	-0.533075	-8.48354	3.59423e-08	7.0401e-06
TM7SF3	-0.534765	-3.65742	2.15548e-05	0.000531993
DCAF8	-0.538862	-8.94239	1.36412e-07	1.87435e-05
APC	-0.540148	-3.57736	0.00119054	0.00934912
HERC2	-0.545891	-2.92317	0.000157113	0.00211769
GLG1	-0.550496	-2.4247	0.000418068	0.00431472
NRN1	-0.551194	-1.19076	1.27931e-05	0.000362055
ABHD18	-0.551958	-4.12652	0.000433904	0.00442852
YEATS2	-0.554183	-4.76259	0.000209255	0.00258925
DYSF	-0.555716	-3.99771	5.492e-06	0.00020721
AGL	-0.55764	-7.52156	2.4109e-08	5.60332e-06
SCN2A	-0.558156	-3.59034	0.0048855	0.0261945
KLHDC1	-0.55944	-5.01782	0.000144533	0.00201297
SUSD1	-0.55989	-4.01349	0.000538044	0.00519132
MROH1	-0.563433	-4.45361	0.000231052	0.00280245
FBXL4	-0.563914	-3.80401	0.000223927	0.00274133
GSAP	-0.565229	-5.21986	7.25542e-06	0.000252051
HIVEP1	-0.569631	-4.2586	0.000443246	0.00450886
SNRNP70	-0.570103	-3.47762	5.66992e-05	0.00106743
SNX24	-0.570273	-7.91309	3.34574e-08	6.84464e-06
PPP6R2	-0.572601	-3.06466	0.00451123	0.0248388
SPG7	-0.573254	-6.31236	3.9428e-06	0.000169614
ANO4	-0.579712	-2.72944	0.00892463	0.0405129
PRNP	-0.581312	-1.22948	0.000109956	0.00168709
BICDL1	-0.582396	-3.03354	0.00455213	0.0249892
DCAF6	-0.583342	-3.39894	0.00470054	0.0254848
RCOR3	-0.585617	-4.14046	0.000299816	0.00341175
TRIM37	-0.585804	-3.17189	0.00045301	0.00456281
SORCS2	-0.586738	-2.00945	0.00654335	0.0322311
CLEC16A	-0.588525	-6.19039	2.92558e-06	0.000145469
FNBP4	-0.590488	-5.08659	7.24538e-05	0.00126567
CLEC2L	-0.591999	-3.88168	0.00118793	0.00934912
MSH3	-0.594779	-4.8285	0.00056939	0.00539246
TMTC4	-0.595831	-1.9017	0.000790042	0.00679732
LMBRD1	-0.597292	-2.66943	0.000948454	0.00787328
ATP6V1A	-0.59932	-1.60178	0.00515417	0.0273168
GAS8	-0.602259	-2.70099	0.00929584	0.0416638
LDLRAD3	-0.603435	-3.39636	0.000149602	0.00206393
PGBD5	-0.605325	-3.30417	0.0036826	0.0213623
GPC1	-0.609458	-7.17734	4.74304e-09	2.20883e-06
NOXA1	-0.613127	-3.65733	5.88868e-09	2.2588e-06
NLN	-0.61679	-5.4138	4.99652e-05	0.000984966
PKD2	-0.618245	-2.64902	0.00259659	0.0166232
CRB1	-0.620821	-3.99011	5.52009e-05	0.00104564
GPLD1	-0.625122	-10.0122	4.3207e-10	6.62939e-07
VEZT	-0.626748	-4.76535	0.000432951	0.0044237
NAP1L1	-0.627846	-5.34032	5.93322e-05	0.00110123
UBAC2	-0.633992	-4.11645	9.30866e-05	0.00149295
TDO2	-0.640235	-1.5458	0.00123105	0.00952355
SUGP2	-0.643148	-5.31342	2.48022e-05	0.000588476
SCFD2	-0.663457	-2.71673	0.0026012	0.0166316
SYT12	-0.663612	-7.11162	3.11609e-09	1.79292e-06
SLC8A3	-0.671781	-2.58116	0.00580857	0.0295598
TECPR2	-0.672142	-5.22832	4.05993e-05	0.000845605
COL28A1	-0.672934	-6.6223	2.35572e-07	2.71085e-05
TUBGCP5	-0.674032	-6.18255	2.35945e-06	0.000128448
HSP90AA1	-0.675133	-0.575514	8.88033e-05	0.00144184
SCMH1	-0.675583	-3.57414	0.000803082	0.00689661
HMGN5	-0.676741	-3.72545	0.00185581	0.0130516
ATP8B1	-0.678592	-2.42444	0.00311811	0.0190973
SYT7	-0.679056	-2.46861	0.000399324	0.00418699
MROH7	-0.680017	-3.86526	0.00109892	0.00880473
MAML3	-0.684779	-2.03384	0.000522699	0.00510825
UBE4B	-0.700633	-3.65633	1.20942e-05	0.000350123
PIGL	-0.7024	-4.45852	0.000219902	0.00270283
MCHR2	-0.702686	-2.25962	3.43429e-05	0.000740423
CAMK2G	-0.70954	-2.59392	0.000733662	0.00645707
CCSER2	-0.710238	-8.55197	1.90016e-08	4.61084e-06
BCL11A	-0.711742	-2.18199	0.000430192	0.00440039
MTSS1	-0.721666	-4.57321	0.000194349	0.00245093
CFAP221	-0.726029	-5.15784	6.17326e-06	0.000221173
ZNF704	-0.729708	-4.67569	2.30531e-06	0.000128448
DOP1B	-0.736937	-5.92872	8.04862e-07	6.27929e-05
TASP1	-0.738606	-3.46212	2.85379e-06	0.000143563
HSP90AB1	-0.747956	-1.05626	0.00194843	0.0135569
ADD2	-0.752685	-7.90443	2.41848e-06	0.000128448
CLU	-0.754781	-1.06353	5.19907e-06	0.000199428
GOLT1B	-0.759413	-5.67463	7.78668e-07	6.17967e-05
GCNT4	-0.760516	-10.2759	2.73275e-09	1.67718e-06
NREP	-0.763404	-2.13807	0.00655756	0.0322311
KCNB1	-0.767457	-1.68654	0.00789957	0.0369905
CNIH3	-0.767736	-7.15862	7.36498e-06	0.000254895
DYNC2LI1	-0.771666	-6.06215	4.2565e-06	0.000175719
MYEF2	-0.772446	-5.67295	7.18365e-06	0.000250502
SEMA5A	-0.774882	-2.18753	0.00266295	0.0169772
STK39	-0.784464	-4.29855	9.29364e-07	6.80053e-05
NMD3	-0.786302	-3.51027	0.00042075	0.00433269
ME3	-0.79146	-3.85273	0.00270148	0.0171753
LRRC28	-0.795138	-3.45696	0.0020881	0.0141868
DPH6	-0.79533	-4.10995	0.000122885	0.00181586
MFN1	-0.796706	-10.0938	8.8159e-11	2.02898e-07
WDR7	-0.797361	-3.79309	0.000587874	0.00553376
RAP1GAP	-0.804764	-6.89049	1.18852e-06	8.15279e-05
MTR	-0.805254	-4.31258	0.000296771	0.00340651
SLC13A3	-0.81099	-3.83403	8.94541e-05	0.0014473
SCPEP1	-0.81198	-4.33809	8.12421e-06	0.000269034
DNAH7	-0.812809	-3.75675	0.00232374	0.0152584
PPM1H	-0.813773	-7.48838	4.78234e-06	0.000189768
CDH4	-0.818023	-4.22053	5.53636e-05	0.00104657
KLHL32	-0.820083	-2.27088	0.00606971	0.0304843
ALDH1A2	-0.825275	-5.33049	5.47501e-08	9.50999e-06
DMXL2	-0.835956	-7.10795	1.27797e-07	1.85954e-05
NNT	-0.841992	-3.38296	0.00387306	0.0221187
MARK1	-0.842392	-2.81501	0.0100764	0.0443421
NEK10	-0.842705	-6.75386	5.6545e-06	0.00021075
RFLNA	-0.84446	-4.39596	0.000115228	0.00174759
NUAK1	-0.847761	-1.4802	0.00367227	0.0213425
FIGN	-0.848943	-4.12609	0.00127056	0.00976358
ARFGEF2	-0.852555	-5.59298	1.25285e-06	8.35779e-05
TRIM2	-0.853127	-2.33287	0.00884763	0.0402825
RALGPS1	-0.853755	-4.40094	0.00016855	0.00222303
WSB1	-0.855578	-1.51302	0.00263005	0.0167908
TTC8	-0.856385	-3.29495	2.49549e-05	0.000589064
SORL1	-0.856809	-2.45309	0.000168402	0.00222303
ATR	-0.867135	-3.77914	0.00074455	0.00652162
ATCAY	-0.868141	-2.35221	0.00151263	0.0112482
DENND3	-0.870785	-5.73816	3.72328e-06	0.000164457
CALD1	-0.884154	-3.54132	0.000239969	0.00289906
UBR3	-0.890772	-3.10593	0.00685358	0.0331376
TVP23C	-0.896929	-3.83023	0.000493452	0.00487981
BDH1	-0.897558	-9.37857	5.27853e-09	2.20883e-06
TMEM117	-0.910308	-2.6599	0.00134869	0.0102527
CCDC85A	-0.919468	-2.28983	0.000535548	0.00519132
CAMK2N1	-0.922054	-1.33919	1.49832e-06	9.74906e-05
CRYL1	-0.925545	-3.42388	0.000350806	0.00382192
SH3D19	-0.928373	-3.93234	0.000314774	0.00352532
ST8SIA1	-0.935632	-2.98828	0.00998318	0.0440159
GRIN1	-0.935922	-1.52844	0.00460866	0.0251645
DDX17	-0.946243	-5.23772	0.00133422	0.0101763
TRMT9B	-0.94895	-2.81245	0.00197742	0.0137079
CPLANE1	-0.95423	-4.31788	0.00158919	0.0117041
TRPC1	-0.96779	-4.47271	0.000823996	0.0070173
TMEM179	-0.981266	-7.29517	2.49501e-07	2.79247e-05
KIAA0319L	-0.982354	-7.83695	5.94039e-07	5.09221e-05
LHFPL6	-0.998173	-2.96359	0.00538321	0.0281899
INVS	-0.998415	-6.74153	1.40877e-05	0.000390638
COL11A1	-1.00215	-2.78379	0.000597965	0.00558303
PHKB	-1.01789	-7.59002	3.56246e-06	0.000161557
SLC44A5	-1.02368	-1.6666	0.00198235	0.0137115
TPK1	-1.02416	-4.68261	2.54091e-05	0.000596726
SVOP	-1.02896	-3.16248	0.00463703	0.0252452
LUC7L2	-1.02902	-1.71404	0.0051946	0.0274206
GPR137C	-1.03245	-3.07816	0.00941921	0.0420734
ELAVL4	-1.04277	-6.28693	2.24094e-05	0.000545617
TRAPPC9	-1.04519	-5.8038	6.17439e-06	0.000221173
COL19A1	-1.04781	-2.82888	0.00675781	0.0328298
RSRP1	-1.05324	-5.50118	3.43997e-07	3.36898e-05
IQSEC1	-1.06571	-1.66269	0.00534448	0.028019
TTC39C	-1.10284	-5.13172	5.45037e-05	0.00103727
HGSNAT	-1.10758	-6.26072	5.57204e-09	2.23027e-06
RASA2	-1.12373	-2.44782	0.0115407	0.0490281
AIG1	-1.14182	-6.57428	2.07207e-05	0.000519768
MICAL2	-1.14433	-3.19681	0.00166183	0.0121086
OSBPL10	-1.14917	-4.435	3.13771e-06	0.000149667
MPPED2	-1.15936	-4.83563	0.000277262	0.00323098
FAM81A	-1.16663	-7.24523	7.98712e-07	6.27929e-05
DYNC1I1	-1.16844	-7.823	5.60467e-06	0.000209742
SLIT3	-1.18658	-1.50261	0.000876958	0.00737959
PKNOX2	-1.19384	-3.34261	0.00592792	0.0300179
TMEM241	-1.20819	-5.99046	3.98316e-06	0.000170307
GRM3	-1.21088	-4.77672	2.59314e-05	0.000603232
SYTL2	-1.22624	-4.3647	0.000681909	0.00614252
PI4KA	-1.25018	-3.9704	4.81332e-05	0.000956338
KIF1B	-1.27742	-2.34608	0.00281548	0.0176803
JAK1	-1.32882	-3.0823	0.00150376	0.0112185
PIK3R1	-1.34515	-1.85635	0.00364266	0.0212512
KCNMB4	-1.38256	-6.33066	3.38953e-05	0.000732488
SV2B	-1.40576	-1.95357	0.0109932	0.04738
SLC39A11	-1.42616	-11.4691	5.44463e-08	9.50999e-06
SRRM4	-1.42971	-4.79154	0.000875386	0.00737311
COL12A1	-1.4348	-3.07531	0.000132095	0.00190308
CABP1	-1.45072	-6.08394	0.000185547	0.00238568
GOLGA8B	-1.45416	-5.3351	5.95616e-07	5.09221e-05
SUMF1	-1.45537	-7.17289	3.2918e-06	0.000153596
RPH3A	-1.47164	-3.29041	2.20761e-05	0.000541676
CCPG1	-1.51455	-8.79833	5.27733e-06	0.00020159
GPATCH2	-1.54159	-4.88984	7.07679e-05	0.00124806
ITFG1	-1.57702	-3.40361	5.36506e-06	0.000204094
RXFP1	-1.6318	-5.03809	0.000225356	0.00275515
HERC1	-1.67861	-2.56822	0.000702378	0.00624743
DLC1	-1.71752	-0.791513	0.0113834	0.0484491
PTCHD4	-1.83911	-3.64685	1.48709e-08	3.94854e-06
MYRIP	-1.84515	-4.45005	0.00217455	0.014611
GRIA3	-1.93138	-2.99279	0.00962576	0.0427884
ICA1	-2.03168	-10.9846	3.5164e-08	7.03739e-06
TARBP1	-2.06623	-6.61145	5.02118e-05	0.000987383
CPNE4	-2.07612	-3.58592	0.000529764	0.00515835
LRRK1	-2.12689	-6.59194	1.13226e-05	0.000336244
EML6	-2.21408	-3.6047	0.00606593	0.030482
GABRG3	-2.24694	-1.92593	0.00119555	0.00935107
PRKCB	-2.35331	-1.99226	0.000393224	0.00414665
NRCAM	-2.40293	-4.02341	0.00032923	0.00366936
CDK14	-2.41956	-2.49046	0.00405882	0.0230083
ASTN2	-2.54122	-3.93741	0.00630925	0.0312729
UNC80	-2.67446	-7.26763	1.32157e-07	1.87175e-05
IL1RAPL2	-2.77878	-2.40591	0.000808042	0.00692629
NCALD	-2.83426	-5.65406	6.98792e-06	0.000245537
MEF2C	-2.98623	-3.78726	0.0031947	0.0194513
PDZRN4	-3.06636	-2.70111	0.00750037	0.0357024
TOX	-3.31465	-2.98411	0.000991885	0.00813116
PRKN	-3.36973	-3.47902	0.00627143	0.0311536
ATP2B2	-3.38863	-5.62434	2.06659e-09	1.55182e-06
SLC24A2	-3.46749	-2.79304	0.000153772	0.00210346
PCLO	-3.53486	-2.7385	5.46682e-06	0.000207109
TRPM3	-3.88536	-2.00242	0.00683445	0.0330812
PEX5L	-4.43742	-2.86471	0.00592681	0.0300179
OXR1	-4.59366	-6.07819	4.24891e-06	0.000175719
DCLK1	-4.73398	-4.67305	0.000330588	0.00367251
ASIC2	-6.47714	-7.60152	0.000158664	0.0021349
KALRN	-6.93036	-3.7221	0.00274034	0.0173245
NRG1	-9.02476	-2.78205	0.00222335	0.014832
KAZN	-9.84422	-4.15683	0.00404942	0.0229692
ROBO2	-19.4563	-2.01905	1.89596e-05	0.000483496

## Sheet: Table S5 IN
Gene Name	LogFC	Z	P Value	FDR
SYT1	7.89831	3.70307	0.00460821	0.0310801
TCF4	6.31148	4.77171	1.66239e-05	0.000861896
MAP2	5.39805	2.41233	0.00174269	0.0163225
NCAM2	4.60106	4.04149	9.20147e-06	0.000591294
ANK3	4.53278	3.35965	0.00134561	0.0138051
CDH12	3.64105	5.13956	6.36766e-07	0.000127181
EPHA6	3.63269	4.52505	0.000209369	0.00427414
DNM3	2.74442	2.96235	0.00277503	0.0221342
LRFN5	2.70747	2.22081	0.00725003	0.0414368
FSTL5	2.63112	2.84478	0.00828512	0.0453198
MTUS2	2.58074	4.01076	0.000909692	0.0107418
LIMCH1	2.54261	3.86874	0.00796886	0.0440742
APP	2.53609	1.11673	0.00511589	0.0334866
SOX6	2.50585	1.90344	0.000763856	0.00956762
QKI	2.48422	3.8487	0.00147891	0.0145722
PLEKHA5	2.46654	2.98042	0.00805161	0.0443048
LRRTM3	2.20881	5.16254	0.000469713	0.0070134
SPARCL1	2.07231	3.07758	0.000285149	0.00513964
ADGRL2	1.91655	5.43019	4.78326e-05	0.00157118
UBE2E2	1.91549	1.90325	0.0076006	0.0427462
MEF2C	1.91514	6.06803	0.000602573	0.00826162
FLRT2	1.90247	2.98929	0.00111751	0.0121985
EDIL3	1.83955	3.53531	0.00748566	0.0423252
MMP16	1.7423	2.04	0.00129491	0.013497
GDAP1	1.65807	3.48454	0.000262074	0.00495327
TANC2	1.63146	2.69578	0.00290346	0.0228504
TCF12	1.6308	2.97981	0.00802347	0.0442159
PRKACB	1.58344	13.8013	1.35805e-09	5.01799e-06
PBX1	1.46165	6.65472	0.000487422	0.00713323
GNAS	1.43921	3.99913	0.00838569	0.0455227
NCOA2	1.32244	3.26149	1.61964e-05	0.000848875
OSBPL8	1.26428	7.14279	2.30116e-07	7.08567e-05
KIRREL3	1.25531	3.49574	0.00560833	0.0351532
TMEFF2	1.24795	4.34332	0.00145406	0.0144674
ANKRD12	1.23593	2.4975	0.00040558	0.00642469
MLLT3	1.23171	2.90283	0.00459632	0.0310801
DOCK10	1.14027	3.01059	0.00587802	0.0361086
CERS6	1.12547	1.66449	2.55807e-05	0.00106803
CAMK4	1.09083	2.64713	0.00814037	0.0447267
SMARCA2	1.09034	3.10514	7.73347e-06	0.000534115
MAP4K3	1.07875	3.40056	0.00320597	0.0244249
DOCK9	1.06488	4.58085	0.00040008	0.00637612
GUCY1A2	1.04165	3.32805	0.00509075	0.0333813
RTN1	1.03878	3.28942	0.0029926	0.0233777
CHL1	1.03745	4.39873	6.75826e-05	0.00202201
PHF14	1.01053	2.59956	0.000781042	0.00970067
CSRNP3	0.992519	7.85283	3.77682e-05	0.00133544
WWP1	0.955523	5.19857	0.000400004	0.00637612
RTN3	0.943171	6.83981	4.05575e-05	0.00142724
PDS5B	0.937182	4.11404	0.000856207	0.0103052
MBNL1	0.927816	2.1171	0.000775277	0.00966155
ALCAM	0.920978	3.50257	0.00463816	0.0312168
SSBP2	0.914628	2.67683	0.000724572	0.00929616
UNC13C	0.909947	2.95423	0.00882178	0.0470472
SOS1	0.909626	3.14401	0.000590119	0.00814113
CADM1	0.893976	1.97526	0.00754001	0.0425349
MSRA	0.866832	4.04588	0.000905866	0.0107418
PRKD1	0.865414	2.4249	0.000395855	0.00634571
ARID5B	0.856263	4.80741	0.00133511	0.0137513
PEG3	0.849336	6.5397	2.37484e-08	1.77397e-05
ARHGEF12	0.844792	4.72492	2.31043e-05	0.00101632
NEDD4L	0.842602	2.31318	0.00510056	0.0334159
TMEM232	0.838087	1.95952	0.000943717	0.0110264
MED13L	0.836205	3.3085	0.00188095	0.0171198
MKLN1	0.835193	3.63736	0.00966353	0.0499744
NBAS	0.817525	4.27091	4.84004e-05	0.00157568
PHYHIPL	0.77054	5.53748	0.000264712	0.00499036
SH3GL3	0.770209	5.16005	3.50174e-05	0.00126852
PLP1	0.76291	3.24617	0.00340933	0.0254238
COG5	0.744948	5.99233	2.34855e-06	0.000271184
MAP2K4	0.718623	2.00597	1.5701e-05	0.000828787
MAPRE2	0.714325	2.43696	0.0049271	0.0327093
PCDH11X	0.693936	2.29519	5.68569e-05	0.00179408
TSC22D1	0.684976	6.31462	5.55523e-06	0.000453839
GLCCI1	0.680738	4.11001	0.000121728	0.00295474
PTPN4	0.659151	3.13476	0.0064792	0.038428
CLASP2	0.647442	2.41995	0.00774385	0.0432555
SEM1	0.644153	3.17023	1.61159e-08	1.57508e-05
DPYSL2	0.64368	6.46107	2.06721e-07	6.94395e-05
ANKIB1	0.637986	2.49225	0.00115344	0.0123535
NIPBL	0.63559	4.39101	0.00357232	0.0263205
BNIP3L	0.631943	4.22159	1.88558e-05	0.000941516
RTN4	0.623759	4.3038	0.00789172	0.0437508
WNK1	0.622704	5.12247	0.000204674	0.00425164
AAK1	0.617794	4.57608	0.00307043	0.0237531
HIVEP3	0.607099	3.46585	0.00275724	0.022052
GABRA4	0.599957	5.89095	6.55616e-08	3.48569e-05
DAAM1	0.593768	6.94565	4.33069e-05	0.00150252
DPYD	0.589161	4.30394	0.00051767	0.00743497
TUT4	0.585433	4.56495	0.00123328	0.0129459
SPIN1	0.578124	3.35216	0.000177183	0.00385113
EFR3A	0.572386	6.61008	5.82157e-06	0.000460862
DLG1	0.569676	3.639	0.00263656	0.0214584
USP47	0.564875	4.14396	0.00460221	0.0310801
CDH2	0.563258	4.33338	0.00117116	0.0124546
UMAD1	0.561226	2.8364	0.00130979	0.0136262
MIPOL1	0.555009	3.06314	4.58991e-06	0.000416656
ARHGAP5	0.551995	1.94122	0.000956897	0.0111187
SHPRH	0.546863	3.60593	0.00834785	0.0454619
PARP8	0.544784	3.35196	0.00641342	0.0382108
ZDHHC11	0.541612	8.1543	8.29512e-06	0.000553813
TUSC3	0.535418	4.44027	0.000573	0.00803505
HSPA12A	0.533001	3.75748	0.0010435	0.0117018
PPP6R3	0.5291	5.37826	0.000663939	0.00878366
PICALM	0.524237	5.89558	1.96236e-06	0.000241697
PTPRT	0.523941	0.538262	0.00241452	0.020253
ZNF483	0.522711	5.42269	3.44006e-06	0.000348248
EPHA7	0.521806	3.94127	0.00717971	0.0412261
CLVS2	0.515137	4.20622	0.00144922	0.0144674
CAMSAP2	0.50729	3.55225	0.00173391	0.0162816
VAMP2	0.505044	2.21543	0.000128618	0.00302702
SCN3A	0.504195	2.47659	0.00309112	0.0238541
KANSL1L	0.502528	1.51985	0.00844788	0.0457361
WAC	0.49299	7.43845	2.97582e-05	0.00114538
CSGALNACT1	0.490472	3.93529	0.00459241	0.0310801
CEP126	0.488956	4.10654	0.000115292	0.00282121
ATP8A1	0.482174	3.72106	0.00284941	0.0224969
NLGN4X	0.472806	4.58293	0.00526171	0.0340437
SEPTIN7	0.466321	5.86556	9.77498e-05	0.00259846
PPP2R2B	0.46288	0.577259	0.00810288	0.0445538
PPP1R9A	0.450148	3.19557	0.00360935	0.0263895
SPECC1L	0.447836	2.9902	0.00472416	0.0316341
ELP4	0.446885	2.59063	0.00425097	0.0295807
AMMECR1	0.446777	4.34187	0.00930685	0.0485544
SPATS2L	0.437626	4.93539	0.00016825	0.00373383
ELAVL4	0.437609	5.03126	9.69813e-05	0.00259671
PTGDS	0.42638	3.39406	0.00240937	0.020253
RAB3GAP1	0.424761	3.55756	0.000941162	0.0110225
MTUS1	0.423448	3.99109	0.000842007	0.0102175
CLVS1	0.421641	1.96716	0.00562509	0.0351985
RAB3IP	0.421321	3.23837	0.00177466	0.0166009
YWHAG	0.420174	4.24941	3.06962e-05	0.00115618
MAP4K4	0.414463	3.61377	0.00137605	0.0140262
CUL1	0.413829	3.52059	0.00634944	0.0379938
CCNY	0.412422	3.12584	0.00906826	0.0478675
SLAIN1	0.411973	6.83248	2.27551e-05	0.00101071
CSPP1	0.404931	3.85286	0.000969251	0.011157
UPP2	0.402295	4.81744	0.00089886	0.0107138
TRA2A	0.399114	5.23111	0.000862413	0.010363
TACR1	0.387047	3.19441	0.000536261	0.00767516
RAP1GDS1	0.382652	3.48137	0.00898104	0.047577
PLEKHA1	0.381794	3.12695	0.00211423	0.0185561
BTRC	0.380135	2.69833	0.00205602	0.0181529
KIDINS220	0.378483	5.93183	0.000288291	0.00514606
UBR2	0.376872	1.21134	0.000598817	0.00823211
CPSF6	0.376383	4.25499	0.000131194	0.0030681
GPR135	0.37269	3.91242	0.000503467	0.00732405
CWC27	0.366005	5.52595	0.000353394	0.00585557
HELZ	0.363159	3.39996	0.00275522	0.022052
MAGED1	0.362832	4.78092	2.41871e-05	0.00103798
KIAA0408	0.362107	4.8469	9.18598e-05	0.00248661
ITSN2	0.360282	3.49722	0.000708756	0.00915983
SFMBT2	0.359387	3.67954	0.00211359	0.0185561
EXOC2	0.356341	5.14866	9.17152e-05	0.00248661
CSNK1A1	0.351324	6.28636	3.14536e-05	0.00116366
FAM169A	0.345616	5.91662	5.7953e-05	0.00181109
RNGTT	0.34394	4.55152	0.000737864	0.00940141
ATP2B1	0.33987	3.26284	0.00166412	0.0158682
SLITRK5	0.338558	3.85102	0.00706065	0.0408408
PTEN	0.337921	5.11175	3.60441e-05	0.00129304
GNAI1	0.337332	5.23253	6.07242e-05	0.00187762
PHIP	0.336743	3.77607	0.00533685	0.0342653
CLIP3	0.334404	3.56499	0.000481312	0.00710938
PDE4DIP	0.334237	4.33664	2.43461e-05	0.00103798
KITLG	0.332765	3.3684	0.00536366	0.0342885
RBM26	0.325672	3.67255	0.00519293	0.0336925
SESN3	0.323612	2.06663	1.22249e-05	0.0007129
UBE2H	0.319563	3.48577	0.00194697	0.0175251
MBOAT2	0.314933	2.52725	2.92998e-05	0.00113961
AHCTF1	0.314155	3.17147	0.00559045	0.0351006
LEPR	0.312795	3.2947	0.000274347	0.005086
TRPC5	0.312424	1.28745	0.00579549	0.0358752
NPTN	0.310399	4.48661	8.70776e-05	0.00240667
DSE	0.309751	1.3133	0.0011171	0.0121985
VPS50	0.309696	5.87923	1.92805e-05	0.00094424
ETNK1	0.304741	3.84394	0.00651285	0.0385657
MAPK14	0.302469	5.49045	3.14928e-05	0.00116366
KIF21A	0.29932	4.28169	0.000982009	0.0112512
ACSL3	0.298919	2.02583	0.00236331	0.0200285
ACAP2	0.297993	5.11761	0.0002612	0.0049494
PPM1K	0.286986	4.09148	3.54771e-05	0.00127891
NT5C2	0.285553	4.2388	0.00614546	0.0370734
CCDC171	0.282341	3.455	0.000725976	0.00929803
GAS7	0.282063	3.6936	0.00269735	0.0217614
CLOCK	0.2815	4.66227	0.00210706	0.0185371
HMBOX1	0.280336	3.22209	0.00759864	0.0427462
NSL1	0.280087	5.24367	0.000212544	0.00430329
NRIP1	0.280025	2.33919	5.16183e-06	0.000435331
KCTD1	0.279866	3.38876	0.00476625	0.0318468
PDGFC	0.275632	2.91393	0.0090041	0.0476291
NECTIN3	0.274388	3.89367	0.00449417	0.0307623
NAPB	0.273649	5.08274	0.000207914	0.00427414
FUT8	0.273626	2.92635	0.000322521	0.0055172
ADD3	0.271518	3.75336	0.00555758	0.0350132
LHFPL2	0.270193	1.28281	0.00446691	0.0306789
NETO2	0.26974	3.08093	0.00963685	0.0499063
SLC5A3	0.265364	1.00075	2.69458e-05	0.00110841
RYK	0.264727	2.8271	0.00804721	0.0443048
ZBTB1	0.264016	3.22143	0.000316755	0.00543114
BASP1	0.263909	4.65071	6.60346e-08	3.48569e-05
GUCY1B1	0.262475	4.22787	0.000183221	0.00392464
PRUNE2	0.260478	4.60604	0.000360029	0.00590246
PRICKLE1	0.26045	5.25972	4.79969e-06	0.00041729
ASXL3	0.260347	4.76219	4.16447e-07	0.000102585
CHN1	0.260062	1.79593	0.00538181	0.0343748
PSIP1	0.257368	3.3955	0.000603731	0.00826216
RPS6KA6	0.256431	5.18444	0.000281359	0.0051203
PRKAR2B	0.256393	5.27432	0.000132515	0.00307951
LRCH2	0.25495	3.85608	0.00293321	0.0230355
RPS6KA5	0.254835	3.71984	0.00357901	0.0263435
AGFG1	0.252112	5.02254	0.000441913	0.00678947
ATF2	0.251626	2.40824	2.88238e-05	0.00112755
HPRT1	0.250445	4.18079	0.00011485	0.00281974
ZBTB38	0.250427	5.20428	0.000375724	0.00611586
REV1	0.250204	5.83474	2.04729e-05	0.000979189
UTP23	0.249454	6.06131	4.71196e-07	0.000109878
KDM6A	0.248215	3.45456	0.00227158	0.0194943
CXXC4	0.242781	1.46552	0.00129361	0.013497
CTNNB1	0.241829	4.07515	0.00460945	0.0310801
GNB1	0.240853	3.56166	0.00324214	0.0245737
HP1BP3	0.240151	3.33207	0.000402824	0.00640187
NAA16	0.237419	1.40763	0.00547905	0.0348153
HNRNPC	0.2369	3.33469	0.00834801	0.0454619
ZNF451	0.23604	4.15354	0.00170031	0.0160681
PUM1	0.233695	3.86972	0.00582314	0.0359507
RGS5	0.231519	1.53535	0.00178413	0.0166474
DCAF10	0.229669	3.70692	0.00454678	0.030883
CENPJ	0.229563	4.59741	0.00223209	0.0192028
CCDC148	0.227147	3.89172	0.00458045	0.0310546
NXPH2	0.22575	3.04354	0.00455898	0.0309374
DZIP3	0.225191	4.0304	0.00126294	0.0132198
AK3	0.223698	3.99221	7.36083e-06	0.000523044
FZD3	0.222427	5.37959	5.63882e-08	3.48569e-05
WASL	0.221914	5.66529	1.86713e-07	6.57051e-05
RAB27B	0.220631	2.1862	7.43029e-05	0.0021618
ATP2C1	0.219874	0.623544	0.0030728	0.0237531
NUFIP2	0.215809	1.88368	7.10131e-05	0.00210758
TOP1	0.215731	5.55474	8.79895e-05	0.00241112
SPPL3	0.214819	3.41093	0.00547585	0.0348153
BBX	0.214748	3.4801	0.0039596	0.028082
NDUFAF2	0.213446	5.39387	8.60649e-06	0.000562849
OPHN1	0.213124	3.55344	0.00389499	0.0277837
ACTB	0.211128	2.70653	0.00183786	0.0170626
CAP2	0.210978	1.39152	2.73235e-05	0.00110841
APLP1	0.20868	5.02449	2.28183e-05	0.00101071
NAP1L3	0.208457	4.43044	0.000172247	0.0037884
MAST2	0.205173	4.60525	0.000311637	0.00542576
INO80D	0.205063	1.95891	0.0045134	0.0308215
NCOA7	0.204492	4.56749	0.000628176	0.00845882
DICER1	0.201378	4.50072	0.00187598	0.0171198
SCN7A	0.201241	3.61967	0.00106271	0.0118452
MXI1	0.19927	4.04951	1.35983e-05	0.000749937
PAPOLA	0.198639	0.866991	3.41907e-05	0.00124467
ZNF519	0.198115	2.15077	0.000102564	0.00268777
DDX5	0.198003	3.69562	0.000124716	0.00299498
SMIM17	0.196087	4.51926	0.000446288	0.0068142
TANK	0.193731	4.651	8.26941e-05	0.00233981
SNX10	0.193347	3.82037	0.00165265	0.0157996
ZNF706	0.192249	1.3218	0.000173557	0.00379462
CNOT6L	0.190377	5.17696	0.000205813	0.00426039
STAMBPL1	0.189175	3.58147	1.60592e-06	0.000228225
NDUFAF6	0.188467	5.49169	1.91211e-06	0.000241697
CAB39	0.18788	3.28728	0.0077938	0.0434033
HDGFL3	0.182581	5.04018	0.000747879	0.0094759
RYBP	0.18214	1.61356	0.00221973	0.0191187
WASF3	0.181813	2.61977	0.00601988	0.0366896
ZDHHC17	0.181724	3.65828	0.00167387	0.0159163
TAX1BP1	0.180943	3.90383	0.00370412	0.0268186
IL6ST	0.180777	4.47635	6.17219e-07	0.000126701
CDKL1	0.179806	3.55863	0.000119978	0.00292619
ACVR2A	0.179162	3.94138	0.000145926	0.00332838
RAB2A	0.179103	3.95207	0.00218142	0.018921
NDFIP1	0.179012	4.53813	0.00117609	0.0124695
DNAJB14	0.178538	3.71852	0.00243153	0.0202811
SMARCAD1	0.177661	3.60022	0.00583334	0.0359837
CNOT4	0.177241	4.15045	0.00410442	0.0289025
SLX4IP	0.176337	4.59505	5.70514e-05	0.00179408
TSPYL1	0.176091	4.86605	0.000181672	0.00390278
SRGAP2	0.175193	3.80543	0.00212103	0.0185936
ARL8B	0.174843	4.16768	0.00163525	0.0156738
PGAP1	0.174474	1.66097	1.00199e-05	0.000626485
QDPR	0.172268	5.00584	7.90419e-06	0.000540852
CCNT2	0.171514	5.00457	0.000392693	0.00633625
ALG13	0.17105	4.47799	0.000759469	0.00953123
NFYC	0.170312	4.01837	0.000811748	0.0100147
EPC1	0.170064	3.22847	0.0082007	0.0448912
KIF2A	0.169206	3.53511	0.005477	0.0348153
NOS1AP	0.169202	3.41171	0.000325731	0.00554643
ZC3H14	0.163676	3.76604	0.00328703	0.0247817
HIVEP1	0.162679	2.79149	0.00842204	0.0456297
UBE2D3	0.162154	0.920143	0.000840573	0.0102168
MAF	0.16134	2.69769	2.13265e-05	0.000996966
NWD2	0.161303	2.36703	0.00104005	0.0116904
RBPJ	0.161136	3.80151	5.47068e-07	0.00012096
NUP160	0.160891	4.44625	0.00247018	0.0204878
CHIC2	0.160217	2.539	0.00573971	0.0357041
ERI3	0.159667	4.19133	0.00364995	0.0265312
SYN1	0.159059	5.29177	7.36804e-07	0.000136927
MAPK1	0.158098	4.03023	0.00143431	0.0143626
NRDC	0.15795	2.56468	0.000333049	0.0056321
CACUL1	0.156808	4.00232	0.00377744	0.0271549
FAM171B	0.156032	3.49137	0.00187686	0.0171198
CEP95	0.155697	3.12144	0.0029798	0.0233024
AASDHPPT	0.155396	4.86469	0.00115198	0.0123535
CPE	0.155139	2.32185	0.00776633	0.0433483
CHPT1	0.154193	3.43139	8.39338e-06	0.000553813
TMEM106B	0.153612	2.61192	0.00602592	0.0366896
VAPA	0.153132	4.79474	1.50565e-05	0.000812173
CTNNA3	0.15281	2.15497	0.000997413	0.01134
TASOR	0.152357	4.7318	0.000410477	0.00645746
MIB1	0.15167	0.492563	0.00832055	0.0454127
HACD3	0.150406	4.37375	0.000708988	0.00915983
CANX	0.150186	4.58438	8.17956e-06	0.000553813
XPO7	0.150161	4.21487	0.000703924	0.00914008
HSP90AB1	0.15002	0.67022	0.000164539	0.00366247
FKBP8	0.149622	4.68382	4.50726e-05	0.00153254
ANKRD6	0.148662	3.07993	0.00361025	0.0263895
ADAM32	0.14856	0.988	0.00148655	0.0146086
MAIP1	0.14843	3.10902	0.000315263	0.00543075
PURA	0.148165	3.15366	0.00270307	0.0217785
BMT2	0.145799	1.32809	0.000581487	0.00807742
CCDC6	0.14493	4.70413	0.000759661	0.00953123
COPA	0.144623	2.01419	0.0041167	0.0289186
ZDBF2	0.144111	3.79162	0.00625731	0.0375947
SKAP2	0.144086	3.79111	0.000826652	0.0101142
TNPO3	0.143963	3.42785	0.00698103	0.0404944
PEG10	0.142886	3.24493	2.19344e-07	7.04761e-05
LEMD3	0.142122	3.5623	0.0075745	0.0426968
NCKAP5	0.140123	2.5236	0.00150421	0.0147624
CREB1	0.139453	4.33472	0.0012392	0.0129897
NR1D2	0.138024	3.25467	0.00359225	0.0263519
LRRTM2	0.136682	2.09738	0.00230936	0.0196163
EPS8	0.136226	2.6198	0.00838535	0.0455227
TATDN1	0.136133	3.8358	0.00344297	0.0255972
NDRG1	0.135946	3.41702	0.00558808	0.0351006
TSPYL4	0.135358	4.4096	4.7579e-07	0.000109878
MT3	0.135327	1.64016	0.00114819	0.0123535
MRPS6	0.134252	0.948021	0.00169137	0.0160247
SCAF11	0.133938	3.75649	0.00552289	0.0349878
CSTF3	0.133426	2.64938	0.00421956	0.0294175
SYTL5	0.132847	1.75447	0.0023709	0.0200468
LGI1	0.131166	3.28042	2.02004e-05	0.000979189
HNRNPA3	0.130596	3.86839	0.000121948	0.00295474
CAPN7	0.130033	4.33495	0.00227544	0.0194943
CEP128	0.129396	2.92111	0.000973677	0.0111905
ANKRD46	0.127647	4.79008	2.40043e-05	0.00103798
SNCB	0.126901	4.48377	1.54067e-05	0.000825041
NDFIP2	0.126357	3.06967	0.00398856	0.0282332
GFPT1	0.125581	4.3871	0.000272955	0.00508096
PMEPA1	0.125568	3.1956	0.000469774	0.0070134
SECISBP2L	0.125404	3.36823	0.00875985	0.0469096
XIAP	0.12507	4.34536	0.000197967	0.00419505
AGK	0.124729	3.51035	0.00506487	0.0333002
NAPEPLD	0.124617	3.06727	2.05378e-05	0.000979189
SCARB2	0.123934	3.77332	0.00156201	0.0151287
PRRG1	0.123594	3.32431	0.00102368	0.0116027
IPO5	0.123497	4.36278	0.000159395	0.00356948
DTWD1	0.123408	4.74991	5.68394e-06	0.000456569
DNAJC9	0.121979	3.49277	0.00254907	0.0209126
ADAM9	0.121838	2.45805	0.000226602	0.00448952
GTF2A1	0.120818	4.11492	0.0018504	0.0171144
EXOC5	0.120619	4.22215	0.00182024	0.0169415
ZCCHC2	0.12048	2.81219	0.000833662	0.0101495
SPEN	0.120462	2.93769	0.00045647	0.00688431
SNX1	0.119916	4.3517	0.000588007	0.0081374
YPEL2	0.119916	3.6241	0.00472585	0.0316341
SYNRG	0.119393	3.6671	0.0053239	0.0342653
RNF11	0.118593	3.96473	0.000450099	0.00684409
PIKFYVE	0.118059	3.48266	0.00688779	0.0401197
TSPYL2	0.116738	3.96709	0.00276318	0.0220755
UBQLN1	0.115771	3.67503	0.00137087	0.0139927
KHDRBS1	0.115629	2.22178	0.00331747	0.0248642
DHRS7B	0.115217	2.04236	0.00371971	0.0268706
INTU	0.114198	4.3609	2.5913e-05	0.00107582
PKIA	0.113465	3.975	0.000126812	0.00301331
ST7L	0.113436	4.11044	0.000665963	0.00878366
TAPT1	0.112004	4.20139	0.00318296	0.0242996
SNX31	0.110951	0.641824	0.000298577	0.00525353
KIZ	0.109176	2.78782	2.79137e-06	0.000302377
HOOK1	0.108197	4.44664	0.000550845	0.0077686
CPNE3	0.108147	3.73443	0.00229651	0.0195747
EWSR1	0.10801	3.23017	0.000129651	0.00304165
NT5DC3	0.107626	2.2563	0.000866913	0.0104001
DYNC1I2	0.107544	3.22312	0.000666797	0.00878366
QSER1	0.106152	3.44727	0.00819644	0.0448912
HPCAL1	0.106081	3.19832	0.000134639	0.00309964
EPM2AIP1	0.105977	4.40119	3.64176e-05	0.00130013
PRMT3	0.105556	3.91273	0.0020042	0.0178662
PCID2	0.105032	3.13978	0.00533144	0.0342653
UFM1	0.104266	4.00301	0.000657011	0.00874831
CEP70	0.104191	4.13858	0.00115719	0.0123578
NOVA2	0.102897	3.71575	0.00782061	0.0434442
AMD1	0.101112	2.67976	0.000338527	0.00568572
AP3B2	0.101023	2.67896	0.00167563	0.0159163
FIG4	0.101005	3.46612	0.00105238	0.011763
CCDC50	0.100905	3.98713	4.89157e-05	0.00158547
ERO1B	0.100548	2.7129	0.0040276	0.0284279
NAA15	0.100063	2.45037	0.00909706	0.047951
PPP4R2	0.100029	4.37402	0.000108131	0.00275308
HS1BP3	-0.103075	-2.16333	0.00689442	0.0401197
METAP2	-0.103576	-2.16074	0.0018589	0.0171198
MIB2	-0.104958	-1.90689	0.00524711	0.0339844
FBXO9	-0.105252	-2.41178	0.00733701	0.0417402
NCLN	-0.105359	-2.13485	0.0014672	0.0145149
SLC20A1	-0.106105	-2.14598	0.00287613	0.0226595
SNX6	-0.107993	-2.2978	0.00188109	0.0171198
SSR1	-0.10853	-2.13942	0.0013422	0.0137953
PIGZ	-0.10912	-2.28808	0.000704809	0.00914008
CD276	-0.109159	-2.25473	0.00187864	0.0171198
SLC12A8	-0.110102	-1.48034	0.00573122	0.0356813
MMP24	-0.110375	-2.2116	0.00730123	0.0416328
RUFY1	-0.110436	-2.20859	0.00839614	0.0455227
FAM234A	-0.11099	-2.24317	0.000927163	0.0109104
BRSK2	-0.112849	-2.56574	0.00773134	0.0432183
ANKRD16	-0.113099	-2.30304	0.00166196	0.0158681
BCAS4	-0.113923	-2.28705	0.00365119	0.0265312
AFG3L2	-0.115569	-2.3571	0.00197415	0.0177481
PTDSS1	-0.116434	-2.3186	0.00560772	0.0351532
SLC43A2	-0.117669	-2.3397	0.00114456	0.0123535
EML2	-0.117983	-2.4965	0.00260204	0.0212241
RTCA	-0.118222	-2.24236	2.40345e-05	0.00103798
ACAD10	-0.118335	-2.33989	0.000428591	0.00668204
PTPN5	-0.118584	-2.44343	0.00831349	0.0454094
LMTK2	-0.118656	-1.37142	0.00766069	0.0429534
SUGP1	-0.119157	-2.30986	0.00311836	0.0239799
TMEM175	-0.119183	-2.40471	0.00054988	0.0077686
UPP1	-0.119396	-2.70321	2.73356e-05	0.00110841
USP4	-0.119632	-2.39991	0.00606195	0.0368403
PARL	-0.119661	-2.35436	0.001635	0.0156738
GAK	-0.120052	-2.56777	0.00799241	0.044131
PKD1	-0.120458	-2.39774	0.00428169	0.0297384
NFU1	-0.121112	-2.38089	0.00436133	0.0301217
ZNF10	-0.121758	-1.67152	0.00712822	0.0410581
ZFYVE1	-0.122222	-2.23938	0.00322239	0.0245025
IP6K1	-0.123296	-2.59752	0.00114209	0.0123535
SLC15A4	-0.12343	-2.36731	0.00613244	0.0370251
ZFP64	-0.123871	-2.25086	0.00137844	0.0140312
ZMIZ2	-0.12444	-2.17007	0.0026667	0.0216227
OGFR	-0.12488	-2.40201	0.000270057	0.00506528
CDC42	-0.12504	-2.5716	0.00333775	0.0249909
ANKS3	-0.126034	-2.86632	0.00201612	0.0179107
ADPGK	-0.126475	-2.19163	0.00154515	0.0150444
SARM1	-0.127639	-2.52136	0.00637049	0.0380581
TRAPPC11	-0.128658	-2.12582	0.00833838	0.0454619
KCNAB3	-0.128902	-2.40505	0.00301711	0.0235443
MRI1	-0.129038	-2.16495	1.90368e-05	0.000944173
ZNF487	-0.129242	-2.21539	0.0044873	0.0307617
RBMX	-0.132018	-2.39216	0.004425	0.0305044
NUP133	-0.133749	-2.45979	0.00703244	0.0407606
MTMR4	-0.134243	-2.69987	0.000124825	0.00299498
ANKFN1	-0.134444	-0.624918	0.00777714	0.0433759
POMT1	-0.134825	-2.4409	0.00116855	0.0124546
LEMD2	-0.135365	-2.00443	0.00117359	0.012461
MYO18A	-0.135759	-2.49022	0.00609799	0.0369222
SLC25A36	-0.136396	-2.57991	0.00548931	0.0348505
PIGG	-0.13683	-2.31909	0.0010065	0.0114255
RPS12	-0.13721	-0.857679	0.000750122	0.0094759
CCND2	-0.13744	-2.82855	0.00127155	0.013291
MAU2	-0.137547	-2.75993	0.0018994	0.0172652
FAM149B1	-0.137848	-2.32872	0.00382522	0.027468
GPRASP1	-0.13827	-1.80198	0.00193538	0.0174421
TMEM14A	-0.138552	-2.65694	0.000168783	0.00373444
MROH8	-0.138812	-1.68043	0.000360218	0.00590246
TACC2	-0.139275	-2.53477	0.00791046	0.0438218
WDR11	-0.13954	-2.48354	0.00145485	0.0144674
SGPP1	-0.139837	-2.54983	0.00356614	0.0263171
CORO2A	-0.140403	-2.30788	0.00358717	0.0263511
RPS3A	-0.140705	-1.40414	2.77477e-05	0.00110841
NUP214	-0.141452	-2.74669	0.00393551	0.0279917
POLR3A	-0.142161	-2.65813	0.00922584	0.0483196
PECR	-0.14257	-2.35203	0.00268135	0.0217034
GOLGA1	-0.142765	-2.68033	0.00244785	0.0203483
MAP2K1	-0.143063	-2.61216	0.00741212	0.0420381
ST3GAL1	-0.143184	-2.25373	0.00113999	0.0123527
DDX19A	-0.143306	-2.81825	0.00105374	0.011763
USP14	-0.143854	-2.53468	0.000578117	0.00806091
ARHGEF18	-0.144361	-2.27022	0.00355373	0.026262
AGAP2	-0.144793	-2.43017	0.0009038	0.0107418
BRD1	-0.144884	-2.79541	0.000158186	0.00356401
PPARGC1B	-0.14651	-2.77738	0.00232537	0.0197296
ARMCX3	-0.147033	-1.76155	0.00188023	0.0171198
GLYR1	-0.148198	-2.90976	0.000300162	0.0052634
TMEM184B	-0.148797	-3.02888	7.84483e-05	0.00224892
GTF3C1	-0.14886	-2.71243	0.00512505	0.0335169
C19orf12	-0.148873	-2.92512	0.000846051	0.0102497
IFT88	-0.149009	-2.34754	0.00763662	0.0428509
EXOC6	-0.150156	-1.87707	0.000599307	0.00823211
MINK1	-0.150942	-2.71196	0.00197677	0.0177501
OSBPL2	-0.151592	-2.71148	0.000271857	0.00507578
ANKRD27	-0.152042	-2.35598	0.000702855	0.00914008
SLC27A4	-0.152208	-2.6489	0.0061004	0.0369222
TNK2	-0.152502	-2.81028	0.00201039	0.0178997
BCR	-0.15291	-2.39868	0.00414425	0.029066
PYGB	-0.153219	-2.59771	0.000295266	0.00522014
NSUN3	-0.153578	-2.43812	0.00324601	0.0245779
INPP5B	-0.155338	-2.46312	0.00597428	0.0365177
DHX35	-0.155369	-2.24008	0.0058104	0.0359021
HK1	-0.15587	-2.70186	0.00715531	0.04115
DHDDS	-0.156337	-2.50776	0.000300562	0.0052634
CERS5	-0.1576	-2.42729	0.00238436	0.0201376
TIA1	-0.157868	-3.03068	0.00242542	0.020253
APIP	-0.15863	-1.31796	0.000293454	0.00520053
WWC1	-0.159625	-2.46561	0.0066145	0.0389167
TPCN1	-0.159897	-2.77075	8.52713e-05	0.00238211
AP1B1	-0.16005	-2.31463	0.00090918	0.0107418
SPPL2B	-0.16037	-2.52869	0.0021585	0.0187883
ECHDC2	-0.161202	-2.60372	0.000104393	0.00271642
ZNF585A	-0.161848	-2.45617	0.00110857	0.0121751
GATAD1	-0.162317	-1.89216	0.00215786	0.0187883
CSNK1D	-0.16256	-3.13951	0.00038862	0.00629804
SLC25A16	-0.163609	-2.5494	0.00481497	0.0320853
FUS	-0.163922	-2.88292	0.00216429	0.0187945
CCDC14	-0.164428	-2.89747	0.0028236	0.0223648
KCNAB2	-0.164833	-2.85015	0.00532264	0.0342653
PPIL2	-0.165057	-2.88756	7.24605e-05	0.00212994
DNAJC17	-0.165307	-2.70369	0.00277652	0.0221342
CBX7	-0.165651	-1.44116	0.00882677	0.0470472
PISD	-0.166234	-2.95562	2.94664e-05	0.00114009
EXOSC10	-0.166749	-1.48834	0.00262576	0.021394
PITPNM2	-0.166818	-2.83465	0.00384776	0.0274831
UGP2	-0.168235	-2.58597	0.00871886	0.046724
ANKRD13A	-0.168354	-2.97662	0.000314212	0.00542749
RPL21	-0.168752	-2.06733	3.71574e-07	9.46874e-05
CWF19L1	-0.168818	-2.97777	0.000258123	0.0049163
GK5	-0.168977	-2.67671	0.00744757	0.0421744
FBXO31	-0.169143	-2.70158	0.00707105	0.0408408
IFNAR2	-0.170351	-2.67351	0.00338782	0.0252889
PSMD5	-0.17041	-2.69975	0.00350792	0.0260016
WDFY1	-0.170441	-2.81247	0.000964583	0.0111422
GFM1	-0.170795	-2.8575	3.74577e-05	0.00133083
SLC44A2	-0.1725	-2.36287	0.00507419	0.0333318
ZNF326	-0.172905	-2.9764	0.0013291	0.0137513
DNAJA3	-0.174541	-2.32267	1.68428e-05	0.000861896
TFRC	-0.174911	-2.91747	0.00153216	0.0149376
LUZP1	-0.175752	-1.49713	0.00309878	0.0238541
CARMIL1	-0.175765	-1.44097	0.00113716	0.0123401
SEC63	-0.176711	-2.85742	0.00329872	0.0247817
CD2AP	-0.176889	-2.6202	0.0062527	0.0375947
MRRF	-0.177261	-2.74614	0.00227654	0.0194943
PRIMPOL	-0.178456	-3.1991	0.000395375	0.00634571
KIF27	-0.178584	-2.59495	0.00152003	0.0148585
ELMOD3	-0.17902	-2.53985	0.00287229	0.0226534
SNX24	-0.181038	-1.98178	0.00440477	0.0303933
ZNF76	-0.181068	-2.41525	0.0033739	0.0252105
SNX30	-0.181175	-2.64064	0.00607295	0.0368768
ACO1	-0.18124	-3.01542	0.00815997	0.0447678
SHISAL1	-0.181418	-2.28798	0.000400341	0.00637612
PNPLA7	-0.181627	-1.858	0.00187472	0.0171198
AACS	-0.181989	-3.28407	7.28762e-05	0.00212994
THAP6	-0.182025	-2.63781	0.00728792	0.041589
DNAH7	-0.18238	-1.79924	0.00190704	0.0172708
FTCDNL1	-0.183234	-1.89532	0.00866674	0.0465121
CREBZF	-0.183563	-2.55416	0.00117917	0.0124843
ODF2	-0.183906	-2.60381	0.000140514	0.00322485
ZMYM6	-0.184178	-2.84177	0.000279411	0.0051203
LHPP	-0.185587	-2.92604	0.00121965	0.012821
SLC30A9	-0.185848	-2.87172	0.0025497	0.0209126
PTPN11	-0.186061	-2.62907	0.00661743	0.0389167
CCNL2	-0.186362	-3.24718	0.000152875	0.00346002
CYFIP1	-0.186825	-3.11765	0.00045191	0.00684792
GAPVD1	-0.18767	-3.05045	0.00244366	0.0203409
ACTR1B	-0.188015	-0.87465	0.00140576	0.014203
HLCS	-0.188303	-1.38798	0.0091261	0.0480177
ZNF532	-0.188939	-1.47008	0.0051399	0.0335546
NOL9	-0.190115	-2.83697	0.000852574	0.0102782
FARP2	-0.190154	-2.89089	0.00319846	0.0243928
PTK2B	-0.191971	-2.33349	0.00893266	0.0473886
PPIP5K1	-0.192446	-2.80705	0.00382842	0.027468
CMC2	-0.193041	-2.74955	0.00453356	0.0308215
ARMCX4	-0.194497	-2.93451	0.00563005	0.0351997
PLEKHA7	-0.194572	-2.1566	0.00202151	0.0179339
SLC7A6	-0.194869	-2.97602	0.000449815	0.00684409
ZNF717	-0.196202	-3.00583	0.00200275	0.0178662
SFI1	-0.196399	-3.30537	0.0018541	0.0171198
DCAF8	-0.196665	-3.04596	0.00721619	0.0413713
DHX36	-0.196678	-3.20053	0.000993486	0.01133
ABHD12	-0.196906	-3.28691	0.00363918	0.0265223
DNM1L	-0.197151	-2.75492	0.000905838	0.0107418
RUBCN	-0.197481	-2.67843	0.00551329	0.0349727
SREBF2	-0.198675	-3.18487	0.000363759	0.0059473
NIPA1	-0.199109	-2.83873	0.00892702	0.0473886
POLR1A	-0.199207	-2.86898	2.19696e-05	0.000997241
ARMH3	-0.19992	-2.59904	0.000478642	0.0070885
TRIM37	-0.199934	-2.78229	0.00246014	0.0204274
VPS35L	-0.200254	-3.05126	0.00489236	0.0325423
MKNK1	-0.200703	-3.22756	0.000419066	0.00655639
EXTL2	-0.200853	-2.31945	0.00919531	0.0482281
SHLD2	-0.20175	-2.76738	0.00435655	0.0301169
SLC37A3	-0.203189	-3.14886	0.00109411	0.0120678
FOXN2	-0.203586	-2.8434	0.00212715	0.0186031
UBE2V1	-0.204261	-3.19787	0.000204815	0.00425164
LRRC39	-0.205839	-1.76157	0.00558604	0.0351006
EMC3	-0.205893	-2.74127	0.000108334	0.00275308
NADSYN1	-0.206891	-2.77999	0.00103642	0.0116755
CEP164	-0.207071	-3.27815	0.00446498	0.0306789
ZNF641	-0.207217	-3.0905	0.000666179	0.00878366
LPCAT4	-0.207371	-2.14524	0.000110021	0.00278443
MRNIP	-0.207587	-3.23858	0.000248146	0.00482578
ZNF197	-0.208943	-3.20206	0.00314626	0.0240942
SLC29A1	-0.209556	-2.57266	0.00181909	0.0169415
PDZD8	-0.210613	-3.06261	0.00361435	0.0263933
GGT7	-0.211124	-3.49143	0.000444084	0.00679457
FAM184A	-0.212056	-2.53737	0.0088609	0.0471433
WDR59	-0.212389	-3.53151	0.00324151	0.0245737
DDX42	-0.212875	-3.5837	0.000410691	0.00645746
SUCLA2	-0.213123	-3.37251	4.82525e-05	0.00157568
ZFYVE16	-0.213166	-2.84576	0.00915125	0.0480994
PTPRN	-0.214593	-3.09422	0.00374355	0.0269901
DHX57	-0.214858	-3.02609	0.00682371	0.0399169
COPG2	-0.214859	-2.97604	0.00193372	0.0174421
UBAP1L	-0.21549	-3.45149	0.00169514	0.0160398
MTOR	-0.215585	-3.45971	0.000539459	0.00768132
NVL	-0.216077	-3.23952	0.00314351	0.0240942
NEK9	-0.216161	-3.75983	0.000338523	0.00568572
EPS15L1	-0.216459	-3.64979	0.000512628	0.00739967
ORC2	-0.218706	-3.32565	0.00134689	0.0138051
DEPDC5	-0.220594	-3.31107	0.000288047	0.00514606
NNT	-0.220616	-2.71044	0.00555679	0.0350132
MDN1	-0.22244	-3.28532	0.00736652	0.0418436
PRSS23	-0.222921	-1.90499	0.00897388	0.0475732
PCSK7	-0.223014	-3.25424	0.000961381	0.0111389
FAHD2A	-0.223651	-1.80404	8.72785e-05	0.00240667
CORO6	-0.223745	-1.53897	0.000621929	0.00843314
KLHL22	-0.224495	-3.55918	0.00051267	0.00739967
RANBP10	-0.224848	-3.36628	0.00107367	0.0119192
STX3	-0.226142	-3.47094	0.00131388	0.0136371
DENND5A	-0.228553	-1.97554	0.00493075	0.0327093
DNAJC11	-0.229556	-3.86259	4.52814e-05	0.00153254
RNF165	-0.229956	-3.32118	6.42851e-05	0.00194699
PCGF6	-0.230827	-3.11425	0.000212485	0.00430329
EPB41L5	-0.231354	-3.3462	0.000562454	0.00790216
ZNF540	-0.231701	-3.12892	0.00638774	0.0381304
MLXIPL	-0.231932	-3.24759	0.00259029	0.021175
NFATC2IP	-0.232098	-3.40469	4.36162e-05	0.00150619
KDM4B	-0.232494	-3.17261	0.000717798	0.00924134
TBC1D30	-0.236264	-3.06741	0.000552319	0.00777455
SUN1	-0.23655	-4.02337	2.1902e-05	0.000997241
CABIN1	-0.237181	-3.78103	0.000312036	0.00542576
GRK4	-0.237363	-3.34338	0.0011521	0.0123535
MTAP	-0.238572	-2.6505	0.00151918	0.0148585
DNAJC10	-0.239121	-3.26676	0.00141782	0.014236
DDHD2	-0.239876	-3.68014	0.000704986	0.00914008
PCSK6	-0.240023	-2.70041	0.00680411	0.0398434
SIN3A	-0.240789	-3.36261	0.00068982	0.00905465
MIPEP	-0.241098	-2.90686	0.00190598	0.0172708
ARL13B	-0.241228	-3.38267	0.00161887	0.0155978
GPR107	-0.241679	-3.74238	0.000255329	0.00487566
UBE2O	-0.241804	-3.39744	0.00281847	0.0223637
DELE1	-0.241821	-3.86798	0.000293037	0.00520053
KYAT1	-0.243326	-3.60855	0.000477743	0.0070885
ATRN	-0.247216	-3.42768	0.00655384	0.0387463
BIVM	-0.248985	-3.23757	0.00517871	0.0336925
TOP2B	-0.249036	-3.63028	0.00244421	0.0203409
RBM4	-0.249795	-2.46781	0.000178058	0.00385878
TATDN3	-0.251141	-1.13159	0.0032878	0.0247817
TTC21A	-0.252093	-2.96735	0.000693604	0.00908818
XPO6	-0.252655	-3.63854	0.00329241	0.0247817
DEPTOR	-0.255591	-2.90278	0.00203006	0.0179882
HABP4	-0.256665	-3.81145	0.000208294	0.00427414
SPTAN1	-0.257121	-1.97609	0.00576416	0.0357659
PIP5K1A	-0.257215	-3.15604	0.00120143	0.0126655
AGO4	-0.258307	-3.76831	0.000204121	0.00425164
CARF	-0.258472	-3.3859	0.000241135	0.00470181
LETMD1	-0.260401	-3.34336	0.000741972	0.00943747
DGLUCY	-0.261811	-3.93826	4.78371e-05	0.00157118
ERICH1	-0.262186	-3.26607	2.74552e-05	0.00110841
PNN	-0.263477	-3.20159	0.00274271	0.0220072
RIN2	-0.263725	-2.17845	0.000485574	0.00713323
UGGT2	-0.264584	-1.47337	0.000349092	0.00582346
FRRS1L	-0.266266	-3.02406	0.006879	0.0401197
TRIM33	-0.267251	-3.19641	0.00584372	0.0359876
WWC3	-0.268597	-3.20615	0.000487811	0.00713323
HSP90AA1	-0.269367	-1.47848	3.92258e-09	7.24696e-06
MFSD8	-0.269734	-3.89276	0.00307033	0.0237531
NPLOC4	-0.270128	-3.7122	0.000851432	0.0102782
AGBL3	-0.271807	-2.8354	0.00496129	0.0328825
ACADSB	-0.272246	-3.41112	0.000438183	0.0067462
PARN	-0.273107	-3.74903	0.00163369	0.0156738
CAAP1	-0.273127	-3.29113	0.00435103	0.0301068
BCAR3	-0.273751	-2.64919	0.0030575	0.0237342
POU6F1	-0.275472	-4.05226	0.000297482	0.00524675
QRICH1	-0.276174	-2.75294	0.00274075	0.0220072
IGF2R	-0.283336	-3.77112	0.00132507	0.0137339
RTF1	-0.283785	-2.09027	0.00654204	0.0387075
SLC25A13	-0.285813	-3.02654	0.000280429	0.0051203
HECTD1	-0.289535	-3.62676	0.00587404	0.0361086
DYNC2LI1	-0.289701	-4.08883	0.000684753	0.00900414
GPR155	-0.289925	-1.8346	0.0095314	0.0495089
NT5DC1	-0.289931	-3.06153	0.00133605	0.0137513
PDPR	-0.292399	-3.36631	0.00145841	0.0144674
KDM3B	-0.294177	-3.99954	0.000617666	0.00839071
ANO5	-0.296682	-2.44942	0.00108245	0.0119929
ZRANB3	-0.297094	-3.27658	0.00073554	0.00938799
CLYBL	-0.299776	-2.88716	0.00852902	0.0460069
KLF7	-0.299856	-3.50953	0.000282689	0.0051203
NOXA1	-0.301265	-1.92921	0.00103253	0.0116495
RASGRF1	-0.30145	-3.33357	0.00502036	0.0331254
HEG1	-0.303714	-2.54771	0.00228519	0.0195232
SLC17A5	-0.305442	-3.14925	0.00717958	0.0412261
NFX1	-0.307979	-3.81876	0.00241387	0.020253
EXD3	-0.308083	-4.49184	0.000661542	0.00878366
MON2	-0.308257	-3.40046	0.00611991	0.0369797
TCERG1	-0.310963	-4.19636	0.00154983	0.01507
CCDC57	-0.311194	-4.23791	0.000197969	0.00419505
COX15	-0.312712	-3.1493	1.92937e-05	0.00094424
MANBA	-0.313058	-3.54775	0.00170787	0.0160984
LMBRD1	-0.317102	-3.95584	0.000947339	0.0110423
CERS4	-0.319366	-3.04378	0.00533574	0.0342653
PRMT7	-0.319506	-4.5692	9.90569e-05	0.00261439
UBE4B	-0.319606	-4.12203	0.000274603	0.005086
LDAH	-0.319804	-4.16426	0.000252363	0.00483689
MCCC1	-0.323112	-4.97871	7.63275e-06	0.000532132
CEP68	-0.324845	-3.91765	0.00096165	0.0111389
BDP1	-0.325309	-4.19322	0.00178039	0.0166335
RNPS1	-0.325512	-3.8967	0.000512073	0.00739967
TOP3A	-0.325512	-3.39142	0.000249705	0.00482579
ABCC8	-0.325747	-4.49003	8.3691e-06	0.000553813
GIPC1	-0.327136	-2.05186	0.00219629	0.0190054
SYT12	-0.329077	-2.2237	0.00242342	0.020253
CLEC2L	-0.329085	-2.40087	0.00343546	0.025567
PCCA	-0.32955	-1.23078	0.000537899	0.00767516
LPGAT1	-0.33017	-3.82056	0.000330425	0.00561343
TASP1	-0.333037	-3.8299	0.00115223	0.0123535
N4BP2L1	-0.33708	-4.48325	7.29195e-05	0.00212994
TSC1	-0.337853	-5.22889	1.11592e-05	0.000665055
CHFR	-0.340819	-4.73029	6.17646e-05	0.00190183
GPLD1	-0.346854	-4.24455	0.000287386	0.00514606
GLMN	-0.346857	-4.50001	3.26718e-05	0.00120122
NIPSNAP2	-0.348931	-4.24237	0.000574299	0.00803519
TMEM62	-0.351185	-3.1442	0.00141395	0.0142165
MICU2	-0.352797	-3.97361	0.000517406	0.00743497
PTPRB	-0.357536	-3.06375	0.00396583	0.0280992
PKD2	-0.359583	-2.82131	0.00849951	0.0458812
BEND6	-0.360848	-3.13591	0.00451762	0.0308215
PPIP5K2	-0.360907	-3.00476	0.00728011	0.0415765
GIT2	-0.361576	-3.95496	0.00156	0.0151287
LSS	-0.365097	-3.00498	0.00138692	0.0140981
CFAP221	-0.366462	-3.08832	0.00618881	0.0372741
PRKRIP1	-0.366587	-4.40275	0.00025999	0.00493915
ANO1	-0.368397	-3.45007	1.3004e-05	0.000728027
ABHD2	-0.368731	-4.36865	0.000390541	0.00631531
APBA2	-0.368894	-1.88152	0.00305119	0.0237101
RNF175	-0.369094	-3.37626	0.00545778	0.0347698
ZIM2	-0.370748	-3.40539	0.00302564	0.0235611
MTMR1	-0.372331	-4.73039	0.000164389	0.00366247
ZNF714	-0.372708	-3.71697	0.00050919	0.00739275
MFN1	-0.375008	-4.29419	0.000546796	0.0077469
TTC13	-0.37513	-4.72921	0.000172239	0.0037884
STK39	-0.377192	-1.52775	0.00113698	0.0123401
DLC1	-0.378086	-1.28018	0.00150763	0.0147764
TRAPPC12	-0.378335	-5.12555	6.40033e-05	0.00194644
ABHD18	-0.379762	-3.32115	0.00847214	0.0458339
TMEM179	-0.380811	-3.49353	1.94309e-06	0.000241697
NEK10	-0.380968	-2.17693	0.00857679	0.0461551
TRPM2	-0.383518	-4.03758	0.000128437	0.00302702
TANGO6	-0.383722	-3.33694	0.00214648	0.01875
RASGEF1C	-0.384659	-2.98172	0.00449849	0.0307623
LUC7L	-0.385872	-3.7794	0.00250525	0.0206858
CNTNAP3	-0.386846	-2.73594	0.00370524	0.0268186
ARHGEF10L	-0.389201	-3.93876	0.0019307	0.0174421
SPG7	-0.389967	-3.95957	1.46989e-05	0.000798713
ECE2	-0.390359	-5.59263	4.43229e-06	0.000409433
GRAMD1B	-0.392012	-4.26589	4.26995e-05	0.00148844
TUBGCP5	-0.393038	-3.5359	0.00724444	0.0414368
PAFAH1B1	-0.393219	-4.30013	0.00104091	0.0116904
PATJ	-0.393709	-2.5657	0.00927434	0.0484701
ABCA5	-0.39406	-1.7531	0.000114734	0.00281974
TMEM266	-0.39419	-4.0128	5.22459e-06	0.000435331
ATP8B2	-0.398948	-5.10814	7.34706e-06	0.000523044
CCDC91	-0.399339	-1.35494	0.000977629	0.0112184
CDRT4	-0.4015	-4.38124	0.000435229	0.00672875
GOLGA8A	-0.403537	-4.40049	0.00078974	0.00979225
GSAP	-0.406453	-4.18885	0.000288027	0.00514606
SCMH1	-0.406592	-3.04696	0.00485908	0.0323501
RCOR3	-0.407206	-5.0152	1.37012e-06	0.000210941
PPP6R2	-0.40736	-3.91715	0.000626421	0.00845882
MSH3	-0.417658	-5.212	4.55554e-05	0.00153254
PLA2R1	-0.419348	-3.14154	0.0071947	0.0412801
KLHDC1	-0.419765	-4.70555	8.80925e-05	0.00241112
SNRNP70	-0.4216	-1.88801	0.00019063	0.00407155
MYEF2	-0.42265	-4.72839	0.000312886	0.00542749
ARFGEF2	-0.426364	-4.55189	4.36114e-06	0.00040796
KIAA0319L	-0.428041	-5.61311	2.06703e-06	0.000250415
FAM78B	-0.429818	-3.50735	0.000126233	0.00300923
ULK4	-0.433262	-4.61494	0.000250304	0.00482579
HNRNPDL	-0.434816	-4.53509	0.00013316	0.00308481
GPATCH2	-0.435127	-4.44763	9.65988e-05	0.00259587
TPK1	-0.437202	-4.03838	0.000106017	0.0027394
ZZEF1	-0.439434	-6.21523	1.22752e-06	0.000197204
TMEM120B	-0.441487	-5.1524	2.71077e-05	0.00110841
PHKB	-0.442189	-2.92048	0.00657433	0.0387744
ACER3	-0.443101	-5.54951	4.57723e-05	0.00153254
COL28A1	-0.444402	-3.00512	0.000477625	0.0070885
ARHGAP22	-0.44717	-2.1064	0.000489772	0.00713888
RAP1GAP2	-0.447389	-3.46703	0.000250758	0.00482579
PCTP	-0.448069	-4.31674	4.69237e-06	0.000416656
ZKSCAN1	-0.448657	-4.21547	0.00102816	0.0116357
USP40	-0.451668	-5.61289	7.73798e-07	0.000136927
GPC1	-0.452812	-4.94301	4.90894e-06	0.000421826
DYNC1I1	-0.453787	-0.949739	0.00962452	0.0498774
TRANK1	-0.456938	-2.65944	0.00466494	0.0313669
FAM228B	-0.457729	-4.20357	0.00146166	0.0144795
L2HGDH	-0.457973	-5.96772	4.29214e-06	0.000406653
ACSL6	-0.460945	-3.90475	0.0007222	0.00928184
PAAF1	-0.462737	-2.01066	0.00281801	0.0223637
CAPS2	-0.464954	-3.93399	0.00326436	0.0246663
PI4KA	-0.467529	-2.3853	0.000341384	0.0057207
XPC	-0.468495	-3.46469	0.000803675	0.00993171
ANKRD7	-0.471584	-4.30062	6.91676e-05	0.00206108
FAM81A	-0.473697	-3.70303	0.00158176	0.0153
BMPER	-0.480604	-2.25621	0.00111237	0.0121784
PRKCB	-0.482792	-2.12841	0.00198666	0.0177956
CCDC191	-0.486807	-3.18096	0.000107022	0.00274666
ETFA	-0.490386	-5.19979	9.61238e-06	0.000612375
CNTN6	-0.492253	-2.92977	0.000849173	0.0102707
ANKRD44	-0.498875	-4.20492	0.0021269	0.0186031
TOGARAM2	-0.50178	-3.53722	0.00368227	0.0267046
SCAMP5	-0.503628	-2.37063	0.000964958	0.0111422
SLC9A8	-0.507821	-4.2389	0.000802554	0.00993171
GOLT1B	-0.511684	-5.91109	3.29512e-07	8.76359e-05
PUDP	-0.513481	-2.50268	0.00918141	0.0481893
NR2C1	-0.515747	-6.72672	1.21129e-06	0.000197204
OSBPL10	-0.522983	-4.12073	0.000200838	0.00421087
DOP1B	-0.544707	-5.86591	3.09825e-06	0.000327087
TRAPPC9	-0.55825	-2.53333	0.00266846	0.0216227
STRADA	-0.561076	-3.54172	0.00405917	0.0286234
GREB1	-0.564413	-5.83648	3.32044e-07	8.76359e-05
PRDM1	-0.564665	-3.2566	0.000314339	0.00542749
ARSG	-0.570837	-4.11918	0.000476638	0.0070885
TBC1D22A	-0.571161	-6.69184	7.01216e-06	0.000508038
BICDL1	-0.579465	-5.91474	2.12975e-05	0.000996966
HFM1	-0.582291	-2.15378	0.00226816	0.0194904
GAS2	-0.58644	-4.46433	0.000252644	0.00483689
TVP23C	-0.604971	-4.664	0.000751618	0.00947859
INVS	-0.607562	-5.35675	2.48533e-05	0.00104952
LRRC28	-0.607575	-4.64847	0.000452204	0.00684792
TTC8	-0.610971	-4.21487	9.77499e-05	0.00259846
MROH1	-0.610999	-4.36098	0.000233707	0.00459333
ROR1	-0.614662	-2.28626	0.00449988	0.0307623
NAALADL2	-0.616609	-1.73334	0.00383723	0.0274831
SRSF11	-0.621437	-2.27786	0.00960183	0.0497948
GAS8	-0.627326	-4.86175	0.000141952	0.00324775
ALDH1A2	-0.628182	-1.5868	3.00056e-05	0.00114892
EVA1C	-0.628197	-3.28932	7.85143e-05	0.00224892
FNBP4	-0.628524	-5.76965	1.55056e-06	0.000228225
CPLANE1	-0.633874	-3.61306	0.000665759	0.00878366
PIGL	-0.63417	-5.53632	1.34648e-05	0.000748157
ZNF248	-0.637363	-2.94325	0.00411049	0.0289025
ATR	-0.637593	-3.87837	0.0016404	0.0157028
NQO2	-0.646211	-4.08343	0.000201142	0.00421087
RFLNA	-0.671433	-3.74188	0.00028269	0.0051203
SLC47A1	-0.677615	-4.71429	1.42955e-05	0.000782547
RAB37	-0.687232	-3.32625	0.000114435	0.00281974
ABCA10	-0.69444	-2.19611	0.00916551	0.0481401
PIK3R1	-0.703924	-3.90872	0.00011247	0.00280768
ATG7	-0.707191	-6.45003	8.65115e-05	0.00240346
RSRP1	-0.71559	-8.45393	3.3561e-09	7.24696e-06
ABLIM2	-0.727913	-7.24649	8.2035e-09	1.21248e-05
CRYL1	-0.740651	-4.14246	2.20727e-05	0.000997241
FSTL4	-0.742724	-2.56474	6.64658e-05	0.00199998
SUGP2	-0.751379	-5.60172	2.15852e-05	0.000996966
JAK1	-0.760685	-2.64397	0.000617366	0.00839071
DPH6	-0.774387	-2.98584	0.000124488	0.00299498
COL19A1	-0.796172	-1.46328	0.00104794	0.0117337
RAPGEF5	-0.806002	-3.63068	0.00572057	0.0356451
SUMF1	-0.824416	-3.87181	0.000356775	0.00588519
DNM1	-0.827519	-4.48364	2.86952e-05	0.00112755
FOCAD	-0.828659	-2.15406	0.00490411	0.0325912
BDH1	-0.82883	-5.62269	2.67008e-06	0.000294506
UNC80	-0.831588	-4.94683	3.54793e-06	0.000354314
RALGPS1	-0.833274	-8.1882	2.82327e-06	0.000302377
WSB1	-0.863308	-2.29747	0.000746174	0.00947461
CCPG1	-0.86804	-8.37436	6.24589e-08	3.48569e-05
KCNH1	-0.884647	-1.10229	0.000756246	0.00952071
WDPCP	-0.889353	-6.24428	0.000112389	0.00280768
ATP2B2	-0.907751	-2.00331	0.00022408	0.00445929
MPPED2	-0.908424	-2.46386	1.79418e-05	0.000906128
HGSNAT	-0.940987	-3.66241	3.25349e-06	0.000338638
CLEC16A	-0.962428	-5.01869	0.000218894	0.00438381
NALCN	-0.975871	-6.31062	2.54662e-05	0.00106803
TARBP1	-0.98796	-5.38823	1.49403e-06	0.000225324
ICA1	-1.00366	-3.3905	4.4703e-05	0.00153254
RPS6KA2	-1.01346	-3.23379	0.00204489	0.0180979
SLC4A8	-1.05432	-8.99422	9.48093e-10	5.01799e-06
CNTNAP3B	-1.14952	-2.86322	0.00414554	0.029066
CDH13	-1.39193	-1.44239	0.0037091	0.0268202
GOLGA8B	-1.42712	-4.439	1.58944e-06	0.000228225
PDZRN4	-1.4504	-2.3611	0.0041773	0.0292055
AEBP2	-1.47594	-3.76152	3.93535e-06	0.000378837
PRKN	-1.74911	-2.82974	0.00113649	0.0123401
CACNA2D3	-2.18534	-4.46964	0.00185011	0.0171144
AHI1	-2.31361	-3.61144	0.00028177	0.0051203

## Sheet: Table S5 OLG
Gene Name	LogFC	Z	P Value	FDR
ADGRB3	4.44195	5.00744	0.000529269	0.00327296
SYT1	2.86612	2.15981	0.000673072	0.00396024
DPP10	2.52376	2.69584	0.0156181	0.0399862
LIMCH1	2.42598	2.98342	0.016518	0.0416436
NCAM1	2.35614	2.97885	0.0067858	0.0209168
ROBO2	2.16296	1.97802	0.0174969	0.0433468
SORT1	1.95131	5.97379	9.42417e-06	0.000187261
MAP7	1.87257	3.98625	4.08091e-06	0.000111608
QKI	1.83293	1.27667	0.015085	0.038964
PICALM	1.76612	3.76706	0.00222831	0.00946439
FKBP5	1.76178	2.35191	0.00175669	0.00795982
SPP1	1.65797	6.65755	1.62612e-07	1.30122e-05
PRUNE2	1.58014	2.64361	0.0166579	0.041812
QDPR	1.542	2.0567	0.00156472	0.00731478
NCOA7	1.50351	3.77166	0.000908271	0.00494421
KALRN	1.49185	2.01935	0.000466249	0.00299114
SLC39A11	1.39028	4.14511	0.000875108	0.00478975
ZBTB16	1.34958	3.18437	0.00141082	0.00678447
ZDHHC20	1.3486	3.89911	0.000486691	0.00307137
NDRG1	1.3074	5.21123	1.87595e-05	0.00029205
RYR2	1.30154	1.81565	0.00231374	0.00971381
ANLN	1.27988	5.04892	2.40707e-06	7.49001e-05
MBNL1	1.22558	5.94697	2.09223e-05	0.000313522
PXK	1.20216	2.83524	0.0130549	0.0348916
DIP2C	1.17485	5.17681	1.78717e-06	6.1115e-05
ADIPOR2	1.16525	5.28291	3.31309e-05	0.000430379
CDH20	1.15864	2.73642	0.00102951	0.00537739
FTL	1.15643	11.2524	2.89353e-09	7.71801e-07
FNIP1	1.14975	3.77128	1.63373e-05	0.000270106
MAPT	1.12624	2.9705	0.0125622	0.0339144
PTGDS	1.11744	3.4146	0.00658075	0.0204899
DIP2B	1.09408	3.83453	0.00168183	0.00770789
LRRC1	1.04536	8.53274	5.71405e-09	1.1661e-06
BCL2	0.928447	3.4916	0.00226304	0.00952096
RNF144A	0.897723	3.10016	0.0124747	0.0337087
AGAP1	0.877656	1.99645	0.0207585	0.0495258
PRKCA	0.8675	2.42057	0.0189938	0.0463177
MAP2K4	0.859674	1.45739	0.00101119	0.00530941
TLE4	0.855418	2.03854	3.50655e-07	2.04668e-05
MKLN1	0.85003	4.86276	3.0441e-05	0.000407339
LIFR	0.845309	4.57304	0.000667214	0.00393155
SEM1	0.840526	5.05859	8.77227e-07	3.94537e-05
CALM1	0.837695	2.12632	0.00112826	0.00572866
ZNF365	0.833843	4.48016	3.18727e-06	9.31244e-05
MSI2	0.810579	6.67386	1.47942e-06	5.43043e-05
PDE4D	0.803367	1.58735	0.0153282	0.0394646
MPDZ	0.766195	3.53748	0.00281744	0.0110841
KAZN	0.761982	2.24495	0.00362259	0.0132607
ARHGAP5	0.744761	4.17535	0.00126104	0.00626762
HERC4	0.739615	2.13243	0.0132781	0.035276
FRMD4A	0.735088	1.31673	0.00276999	0.010919
ANKRD12	0.732666	4.14276	0.00147768	0.00702162
PREX1	0.72093	4.34935	0.00190289	0.00844066
SGK3	0.716935	3.00223	0.00439155	0.0152126
MBOAT2	0.702016	4.87468	3.15503e-05	0.00041661
DPYSL2	0.693552	4.49164	6.59997e-05	0.000713689
ATP11A	0.693362	3.85278	0.00508404	0.0169793
ADAM10	0.687103	3.50089	0.000936946	0.005059
BBX	0.679866	3.98713	0.000989662	0.0052238
CHN1	0.677423	1.47838	0.0188621	0.0461011
SGMS1	0.66492	3.45664	0.00584521	0.0187845
PTPRJ	0.650096	9.04982	7.69227e-09	1.35253e-06
NFIA	0.645411	3.34804	0.00496109	0.0166801
BNIP3L	0.641582	3.69193	3.49046e-06	9.83475e-05
CLASP1	0.64153	3.56205	0.0118646	0.0324916
SASH1	0.640875	3.15645	0.0140623	0.0367991
TBC1D5	0.638367	3.09193	0.0102645	0.028938
JAKMIP3	0.635336	6.4054	1.70913e-05	0.000275309
NRGN	0.631292	1.61778	0.00518334	0.0172104
UGT8	0.630975	3.66386	0.0055701	0.018163
N4BP2L2	0.62782	4.49276	0.000430885	0.0028477
PDS5B	0.625284	2.42665	0.000104437	0.000985505
APLP1	0.623084	3.98096	7.98389e-05	0.00081697
DBNDD2	0.621246	8.31116	2.93846e-06	8.77371e-05
LCOR	0.616707	3.58338	0.000816618	0.00452533
TIAM2	0.615314	7.89758	4.20012e-06	0.000112129
USP47	0.605748	3.23434	0.0105716	0.0296404
WDFY3	0.599137	3.53181	0.00540154	0.0178166
PTP4A2	0.59793	6.29069	5.41136e-05	0.000609159
PLAAT3	0.591905	13.6259	1.1933e-10	9.54878e-08
ITGB8	0.570655	3.21503	0.00143812	0.0068868
KIZ	0.569044	3.85336	0.00403949	0.0143535
GPM6A	0.565362	1.9301	0.00264795	0.0106157
CALN1	0.56462	3.69225	0.00551195	0.0180027
SLC22A23	0.562925	4.14043	0.0022074	0.00939554
GTF2I	0.55077	6.56281	5.28757e-05	0.000599308
TCF4	0.542197	4.35049	0.00185715	0.00829294
PCGF5	0.533643	3.54789	0.00428054	0.0150233
SLC4A10	0.531379	1.96203	0.000973991	0.00516151
DYRK1A	0.53052	5.91603	0.000176683	0.00146966
NCOA2	0.525712	4.49908	0.00265196	0.0106211
PPP2R2A	0.519396	11.0298	1.71757e-09	5.02236e-07
NELL2	0.515113	1.27269	4.25606e-05	0.000511366
CAMK2D	0.511429	3.40377	0.01367	0.0360064
HNRNPA2B1	0.508607	4.32313	6.38929e-07	3.36362e-05
RNF217	0.505389	4.27568	0.000570051	0.00346096
R3HDM1	0.503113	1.61348	0.000473265	0.00301518
KMT2E	0.501679	6.2458	1.33006e-05	0.00023757
PPP6R3	0.501053	5.2166	0.00040752	0.00273113
IGSF11	0.500742	3.3035	0.00995577	0.0283786
CEP170	0.495892	3.29213	0.0174042	0.0431975
SNAP25	0.493062	0.806606	0.00163891	0.00755844
ZMYND8	0.488367	6.38628	3.52964e-07	2.04668e-05
PHIP	0.484529	3.57973	0.00482329	0.0163542
USP34	0.479568	4.66888	0.00106338	0.00550203
WNK1	0.474785	4.10994	0.000799496	0.00446286
WAC	0.472324	6.59626	1.8402e-05	0.000287603
HMGB1	0.470452	1.12289	0.000197967	0.00160014
STMN4	0.468669	4.13923	0.00138674	0.00671714
MT3	0.465486	3.15846	9.07549e-06	0.00018205
NIPBL	0.461657	4.2507	0.00210236	0.00904923
HP1BP3	0.461095	5.13643	0.000203565	0.00163876
CPEB2	0.458106	6.32615	1.67325e-05	0.000272953
GRB10	0.451745	7.95241	6.82186e-06	0.000149968
FAM53B	0.450331	6.22651	5.73752e-05	0.000632392
CNOT2	0.449349	11.2613	5.06861e-08	5.79414e-06
PRRG1	0.448373	9.93687	3.58517e-10	1.79303e-07
CLU	0.446936	3.55562	0.000637899	0.00378109
NDUFAF6	0.4436	3.36188	0.000940025	0.00506196
UBE2D3	0.442327	2.78134	3.27907e-05	0.000428744
UBL3	0.441829	3.89367	0.00576572	0.0185588
PHF3	0.441799	7.34415	3.23526e-06	9.31244e-05
MAT2A	0.437663	4.91303	3.48384e-09	8.19933e-07
FGF12	0.434658	1.06254	0.0172141	0.0428053
CSNK1A1	0.431197	5.87864	0.000199468	0.00160902
SGIP1	0.430828	8.89153	2.76142e-07	1.69976e-05
ZNF292	0.426058	10.6404	1.77221e-07	1.36746e-05
RFX3	0.424406	3.25481	0.0190942	0.0463773
RASA1	0.423174	7.55524	1.6829e-05	0.000272953
RUFY3	0.420367	3.23984	0.00291784	0.0113453
CPEB4	0.412639	5.98524	0.000263336	0.00200945
KANSL1L	0.410542	1.35374	0.000108864	0.00101294
PEBP1	0.409447	2.78038	0.0161649	0.041064
JAKMIP2	0.40941	4.4772	0.000667133	0.00393155
PRNP	0.409211	3.80725	0.00245976	0.0100766
GRIA2	0.408069	1.57169	8.92144e-05	0.000890141
PWWP2A	0.407325	4.33114	1.76994e-05	0.0002788
CDK17	0.404295	4.32264	0.00254678	0.0103041
PCLO	0.403376	1.23509	0.00442083	0.0152876
SPIRE1	0.403329	4.86973	0.00107649	0.00554318
ERMN	0.401806	3.64237	0.00198875	0.00872479
PPP4R2	0.399801	7.1918	1.30653e-05	0.00023757
ATRX	0.398917	7.76813	1.97595e-05	0.000298844
HDAC4	0.396829	4.72463	7.44321e-05	0.000775528
VTI1A	0.396401	4.28849	0.00302429	0.0116236
APOLD1	0.394927	2.13489	1.75012e-05	0.000276768
BASP1	0.386918	1.24589	0.00461952	0.0157837
GDAP1	0.386839	3.26503	0.0096577	0.0276992
TANC2	0.386371	3.0553	0.010022	0.0284786
CDK13	0.381134	4.93408	0.000737503	0.00420335
PPP3CA	0.380866	0.978151	0.00527295	0.0174356
ZNF706	0.380519	2.84233	7.97947e-05	0.00081697
NDRG2	0.379067	4.73518	0.000160865	0.00136941
P2RX7	0.37844	3.72748	0.0031808	0.0120721
PPM1K	0.378127	1.63625	9.81887e-05	0.000942094
VPS13C	0.37801	4.14951	0.00414569	0.0146528
PAK2	0.377919	8.21269	5.44371e-06	0.000130421
PHF14	0.374579	5.9758	0.00033544	0.00236701
OXR1	0.374275	0.697283	8.84219e-07	3.94537e-05
SLC38A2	0.372502	0.673679	0.00225735	0.00950702
SOS1	0.372105	1.4779	0.00568584	0.0183638
DENND1A	0.3598	6.11341	0.000100166	0.000955219
WDFY2	0.359575	3.76038	0.00291004	0.0113331
HNRNPU	0.357902	2.42202	6.5647e-07	3.36736e-05
PDS5A	0.357645	2.55287	0.00470557	0.0160366
KTN1	0.356756	4.23435	0.000174829	0.0014611
TSPAN5	0.34982	3.35539	0.00640207	0.0200899
GRIK2	0.349669	1.00769	0.0133951	0.0354925
SELENOW	0.348379	3.87642	1.13469e-06	4.65457e-05
PUM2	0.346437	9.94598	4.49968e-08	5.29507e-06
DYNC1LI2	0.345649	4.23111	0.00193242	0.00853402
PLEKHA1	0.344867	6.28354	4.29179e-06	0.000113718
RAPGEF2	0.343194	2.71651	0.0190342	0.0463177
DYM	0.342558	4.75804	0.000938743	0.00506187
TRMT11	0.339562	4.50122	0.000741767	0.00421564
TMEM140	0.339488	3.35091	0.0110896	0.0308766
EVI2A	0.338465	5.71205	1.30824e-06	5.03297e-05
CHD2	0.337827	6.02781	2.82936e-06	8.57596e-05
SV2B	0.33591	0.982639	0.00251323	0.0102398
CREBBP	0.33518	4.75353	0.000429561	0.00284549
PSAP	0.333527	4.41934	0.00359312	0.0132012
RASSF2	0.332878	4.36242	0.000918598	0.00498685
SCN2A	0.332224	1.2245	0.00042377	0.00281178
PHC3	0.332124	6.79711	5.42016e-05	0.000609159
ZDHHC11	0.331884	4.33489	0.00176135	0.00796404
DNER	0.331612	2.70168	0.00643755	0.0201696
ARHGAP17	0.330984	3.66298	0.0135835	0.035816
FGF1	0.32986	3.58029	0.00907916	0.0263612
FBXO11	0.329748	3.60067	0.00431462	0.0150635
STARD13	0.328689	7.06428	1.38908e-05	0.00024164
ARHGAP32	0.324867	1.53631	0.00120484	0.00606359
PPP2R2C	0.322163	2.35451	0.0026107	0.0104979
DDX17	0.322036	1.91192	0.00132322	0.00649598
TRIO	0.317124	1.88211	0.010202	0.028821
ECPAS	0.311937	7.0272	3.1314e-05	0.000414859
DDX5	0.311024	2.13026	0.0205807	0.049278
STAG2	0.308988	7.58212	9.10023e-06	0.00018205
DGKI	0.305027	2.66159	0.0082502	0.0244874
GATM	0.301058	3.46394	0.0148786	0.0385302
GNAI1	0.300548	2.69355	0.00603667	0.0191894
MAP4K3	0.300321	4.05115	0.00346287	0.0128406
CDKL1	0.295911	1.2061	2.74414e-06	8.38113e-05
IRS2	0.29588	2.16225	0.001061	0.00549876
ARHGEF10	0.295181	4.1807	0.000172526	0.00144712
VAMP2	0.294987	3.85241	0.000253701	0.00195203
ARL15	0.292678	3.18925	0.0133105	0.0353309
COPA	0.291714	3.24457	0.00522636	0.0173245
ATM	0.290877	3.72293	0.00397446	0.0141729
CAMSAP2	0.290783	5.03347	8.9654e-05	0.000892303
CHD9	0.289884	5.33105	0.000343134	0.00240014
BOK	0.289697	3.65495	1.19254e-06	4.76429e-05
LGR4	0.289577	1.53639	0.00146983	0.00699263
USP54	0.288614	5.1836	5.13634e-05	0.000587157
EIF1	0.287572	3.59106	8.35903e-08	7.77779e-06
YWHAQ	0.2858	2.56187	4.78589e-05	0.000555025
ZNF680	0.28573	5.9592	3.55552e-05	0.000447347
DNM1	0.284869	0.99691	0.00210903	0.00905388
RPL37A	0.281631	3.48329	8.55913e-05	0.000862597
SVIP	0.279764	2.7565	0.0030229	0.0116236
THY1	0.278275	0.988762	0.00516304	0.0171715
PNISR	0.277164	1.66164	4.63911e-06	0.000115448
SETD5	0.276611	3.04265	0.00237433	0.00987611
AEBP2	0.275037	2.28568	0.00116834	0.00590217
TSEN15	0.274002	5.85237	9.76875e-05	0.000939538
RSF1	0.273604	6.44144	7.37879e-05	0.000772841
CREBRF	0.272639	2.57731	3.97103e-06	0.000110037
MACROD2	0.272339	1.62227	0.000583399	0.00352595
CDH19	0.272175	3.21332	0.00166989	0.00766195
ABCC5	0.271475	3.64481	0.0171825	0.0427633
AGO3	0.271019	5.36647	0.000344272	0.00240389
FAM120B	0.270129	5.41747	1.85232e-06	6.28062e-05
CXXC4	0.269899	3.21194	2.35098e-05	0.000342046
ZNF148	0.269568	4.64121	0.00162966	0.00754659
VAPA	0.268919	4.44572	0.00369705	0.0134594
PPP4R3B	0.268298	6.29047	0.000183034	0.00150373
TMEM87A	0.267333	5.00041	9.96836e-05	0.000954149
ADAMTSL3	0.265047	3.32195	7.09753e-07	3.44259e-05
USP48	0.264902	4.12887	0.00108799	0.00557366
LCORL	0.261319	3.36881	0.0170721	0.0425845
NAP1L4	0.260745	4.341	4.40751e-05	0.00052019
PIGC	0.25995	3.00519	0.013075	0.0349111
ENC1	0.259338	0.895139	0.0177414	0.0437359
RHOBTB3	0.259112	2.84596	0.00546093	0.0179386
CBR1	0.258149	9.12534	2.38765e-07	1.57162e-05
TTC3	0.257838	3.45053	0.000760691	0.00431094
DNAJC1	0.256726	3.39467	0.0128162	0.0344146
RAB3GAP1	0.256611	4.95379	0.000959445	0.00511151
ANAPC16	0.256257	1.87169	4.30157e-05	0.000514239
CYB5R4	0.25601	4.01392	0.0076817	0.0229533
BRWD1	0.255939	5.93821	0.000266838	0.00202105
FYN	0.255902	3.48603	0.00888714	0.0259543
NR3C1	0.254534	3.2308	0.0122851	0.0334144
SH3KBP1	0.253219	3.06731	0.00711383	0.0215952
HBP1	0.251773	3.32897	6.76555e-06	0.000149968
ADCY5	0.251596	8.06443	1.75739e-09	5.02236e-07
OGA	0.25086	3.21092	0.00174173	0.00790996
VEZF1	0.250656	6.11324	0.000100273	0.000955219
MLLT10	0.250542	3.27112	0.0144026	0.0375161
CDKN1C	0.250335	5.91257	0.000182612	0.00150336
UBR2	0.249931	2.46579	0.00941986	0.0271338
DNAJB2	0.24844	1.41209	0.0177032	0.043685
NRCAM	0.248186	1.21975	1.90776e-05	0.000295564
INTS6	0.247103	4.99564	0.00143759	0.0068868
ARID5B	0.245012	1.63862	0.00260651	0.0104916
MIB1	0.244103	1.04658	0.00254706	0.0103041
ATP2C1	0.243074	1.50207	0.0029562	0.0114278
EEF1A1	0.241536	6.89699	9.54619e-07	4.10691e-05
TAFA5	0.239848	4.91894	9.60717e-06	0.000189351
NEO1	0.236326	3.30783	0.0184584	0.045197
ZNF800	0.236133	9.43449	1.77725e-07	1.36746e-05
PUM3	0.23587	5.0751	0.000501115	0.00313275
KANSL1	0.235812	4.03062	1.58478e-05	0.000264196
DENND5B	0.235042	4.0194	0.00258063	0.0103979
HSPA12A	0.233896	3.54906	0.0103903	0.0292346
RNF169	0.233842	2.82045	0.00135599	0.00661622
TMCC2	0.232974	3.22918	0.000460093	0.00297388
MTX2	0.230999	5.21632	0.000952152	0.00510723
WWP1	0.226744	5.95792	0.000168066	0.00141565
TASOR	0.225967	8.21062	5.76273e-06	0.000135628
SEMA4B	0.224281	2.4007	8.69302e-05	0.000873889
SPATS2L	0.223388	1.28192	0.000515299	0.00320064
PLEKHA7	0.223146	1.46795	0.0038958	0.0140298
RAD21	0.22292	4.16489	0.00142144	0.00682735
INPP5A	0.222644	2.83894	0.015812	0.0403843
TMEM245	0.22239	3.59817	0.0149888	0.0387404
CAPN3	0.221484	7.07766	1.97325e-06	6.47128e-05
NACC2	0.220394	4.82231	0.00017957	0.00148442
NSL1	0.220314	5.67939	1.95809e-05	0.000297882
KDM6A	0.219932	4.1087	7.48481e-07	3.56509e-05
SYNE1	0.219912	1.05641	0.0176693	0.0436389
NUFIP2	0.219662	1.24256	0.000226285	0.00178926
FXR1	0.21933	0.870014	1.35766e-05	0.000238246
UTY	0.218025	2.98328	0.00345258	0.0128406
TJP2	0.21719	9.29765	1.10452e-07	9.2145e-06
PCNX1	0.215393	6.24919	2.21546e-05	0.000327086
ITPK1	0.215309	3.39672	0.000463465	0.00298621
RAB11FIP2	0.215259	3.82256	0.00397656	0.0141729
MTCH1	0.213954	2.7643	1.73169e-05	0.000275316
FUBP1	0.213677	4.71995	0.000102622	0.000974537
VPS8	0.213088	3.42782	0.01839	0.0450572
ZBTB37	0.210878	5.13414	2.98159e-05	0.000401661
MGA	0.210315	6.75362	2.03057e-07	1.52288e-05
ACBD6	0.209382	3.86719	0.000297621	0.002169
RBM33	0.208992	4.87676	0.000770093	0.00434576
KDM5A	0.207821	2.31708	0.00309824	0.0118283
PRKX	0.206965	1.41969	5.71207e-05	0.000631326
RALGDS	0.206353	4.85503	0.000969257	0.00515006
MAP3K7	0.20581	5.4726	0.000901967	0.00492329
CRBN	0.205407	7.64577	5.43458e-06	0.000130421
PAPOLA	0.204521	0.873252	3.55539e-05	0.000447347
DDX6	0.203779	3.86019	3.9717e-05	0.000487446
CTBP2	0.203733	5.61536	9.72287e-05	0.000937379
ARMC8	0.201492	4.11991	0.0012479	0.00622549
CEP97	0.201383	3.43464	0.00169462	0.00774879
UBE2B	0.200472	1.53719	0.000121884	0.00110081
CAST	0.200019	1.48476	0.0131633	0.0350641
CHST3	0.199354	3.44224	0.0024088	0.00996651
EFCAB2	0.199153	7.18162	3.19808e-06	9.31244e-05
UBC	0.197445	3.33335	2.39611e-07	1.57162e-05
MIGA1	0.197383	4.62983	0.000146801	0.00128242
BCL2L1	0.196349	3.59221	0.0140465	0.0367991
SHPRH	0.196072	4.40356	8.43959e-05	0.000852697
PIKFYVE	0.195405	4.82577	0.00133144	0.00652832
SMARCA2	0.194615	2.44761	0.0101909	0.0288169
PRMT2	0.194517	1.79581	0.00357603	0.0131625
RELN	0.193878	2.84836	0.00430267	0.0150349
CNNM2	0.193683	4.16727	0.000111879	0.00103379
SNAP23	0.193243	1.60451	0.000185634	0.00151917
SNX13	0.192933	4.74805	0.000596381	0.00358276
NRF1	0.192647	4.60746	0.00156344	0.00731478
ARHGAP35	0.19165	3.23922	0.00112265	0.00570738
PCMTD1	0.191339	4.2399	0.00499319	0.0167599
SPECC1L	0.191046	2.58535	0.00346594	0.0128406
TBCD	0.190781	1.39589	6.34143e-05	0.000691337
EDA	0.190478	2.02964	0.00312038	0.0119015
EMSY	0.190383	4.95868	9.09651e-08	7.91934e-06
ANKRD11	0.189485	4.19773	0.00559342	0.0181945
ZNF483	0.18934	2.2175	6.54704e-06	0.000147993
LYRM2	0.18819	4.45471	0.000736459	0.00420335
TRIM44	0.187651	3.48978	0.00166085	0.00762922
RFX7	0.187429	3.812	0.00163776	0.00755844
RBM39	0.187005	4.56584	0.00193581	0.00853935
NOS1AP	0.185975	2.2254	0.00123251	0.00615642
BCL6	0.18489	4.02422	5.74378e-06	0.000135628
ZCCHC2	0.181169	1.15398	0.000767368	0.00434263
SNX1	0.181099	4.1409	0.00663273	0.0206037
TRAPPC8	0.180971	4.13201	0.00285288	0.0112016
BANP	0.180376	2.18318	1.09166e-05	0.000211002
ABI2	0.179958	4.71652	0.00134346	0.00657112
NCKAP5	0.179848	0.374038	0.00452777	0.0155365
MCPH1	0.178172	3.99866	0.00194922	0.00857015
SS18	0.177736	4.99848	0.00109379	0.00559624
GABRB2	0.177618	0.909039	0.0108769	0.0303265
XYLT1	0.177317	1.16953	0.00037745	0.0025815
PPP2R3C	0.177311	3.48602	0.000680053	0.00398373
CRTC3	0.176942	2.84462	0.015868	0.0404123
NSD3	0.176545	4.27519	0.00392545	0.0140994
ZNF397	0.175586	5.40335	3.12475e-05	0.000414859
CSTF3	0.175254	6.33711	2.36708e-07	1.57162e-05
CCNT2	0.173962	6.58557	1.97934e-05	0.000298844
TRPM7	0.173914	3.43772	0.00900566	0.0261858
OSBPL8	0.173861	2.92895	0.0205447	0.0492211
YWHAG	0.173641	2.33842	0.00269359	0.0107349
HNRNPA3	0.173543	5.1923	1.37641e-05	0.000240481
SPART	0.173493	3.69744	0.00420768	0.0148325
USP15	0.173208	4.56818	0.00243281	0.010014
KMT2A	0.173124	3.19365	0.0164399	0.0415254
CALM3	0.172518	1.05654	0.00395393	0.0141247
MRPS5	0.172245	9.03984	1.63897e-06	5.75221e-05
INO80D	0.172073	4.57968	8.08462e-05	0.000825167
PNPT1	0.171946	7.46436	1.35257e-05	0.000238246
USP33	0.17111	5.69413	0.000510373	0.00318565
DCC	0.170119	1.48087	0.0175997	0.0434937
TOB2	0.169989	7.03267	1.56409e-05	0.000262937
NFE2L2	0.169702	5.30639	1.3589e-06	5.10401e-05
LRPPRC	0.168368	3.82325	0.0017616	0.00796404
KLRD1	0.167242	1.21622	0.000531502	0.00327664
TMEM59	0.166794	4.39543	0.0010034	0.0052824
TAFA2	0.166736	0.374794	0.0179632	0.0442009
KLF15	0.165888	1.536	0.000456627	0.00295626
GPR135	0.165668	1.44592	0.0129189	0.0346439
ARMH4	0.164989	3.18229	0.0166571	0.041812
UBE2G2	0.164351	6.18019	3.96694e-05	0.000487446
RELCH	0.16393	3.27455	0.0106467	0.0298177
PTPRE	0.163612	1.36857	0.00210342	0.00904923
IRF2BP2	0.16346	8.07918	3.31581e-10	1.79303e-07
SARAF	0.163438	3.93564	0.00632569	0.0199284
TUT4	0.163285	3.81947	0.00108138	0.00556116
CREG2	0.163044	0.884501	3.21703e-09	8.04458e-07
PLPP4	0.162843	1.73297	3.70403e-05	0.000461677
RAB3IP	0.162708	2.67106	0.0162147	0.0411382
PDE7A	0.162461	3.89283	0.0004345	0.0028564
ZFYVE28	0.162326	1.99367	0.00044358	0.00290945
FAIM2	0.16232	3.53613	0.00548871	0.0179855
PSIP1	0.161892	5.81589	7.19771e-05	0.000755854
PPP2R5A	0.161766	3.05937	0.0112948	0.0313387
AHCTF1	0.161735	3.36888	1.71745e-05	0.000275309
OGT	0.161324	3.66741	9.59565e-05	0.000931849
RPL28	0.161288	3.98798	0.000717474	0.00413633
PNRC1	0.159935	3.19649	0.0154286	0.0395957
RPL13	0.159459	2.11265	0.0153775	0.0395153
CNOT6L	0.15945	3.56387	0.000145909	0.00127785
SRRM2	0.159178	2.97914	0.0158601	0.0404123
EZH1	0.159004	4.2335	0.0129933	0.0347966
MRPS31	0.157688	4.90269	0.000330048	0.00234968
YPEL3	0.157636	3.41544	0.00105352	0.00547419
PTAR1	0.157302	5.12256	0.00254682	0.0103041
PURB	0.157013	4.6337	0.000126977	0.00113909
MTFR1	0.156911	7.34811	4.61e-06	0.000115448
ACVR1C	0.156746	6.03384	0.00239944	0.00994836
BACH1	0.155943	2.84628	0.0144952	0.0377081
HNRNPK	0.155907	7.12494	2.67256e-05	0.000372284
OCIAD1	0.155833	4.57776	0.00155847	0.00731002
NPEPPS	0.155276	3.87605	0.00641539	0.020116
BCLAF1	0.155008	3.82631	0.00693705	0.0212358
PRMT3	0.154967	1.39323	0.00381834	0.013813
TOP1	0.154813	2.80866	0.0206595	0.049378
COX19	0.154537	4.5409	0.000249005	0.0019233
GCA	0.154321	4.84622	0.000336834	0.00237053
LPIN1	0.154296	6.88221	6.36892e-06	0.000145612
CRIM1	0.153729	3.58489	0.015789	0.0403653
TASOR2	0.153669	5.67258	0.000209234	0.00167765
LDLRAP1	0.153666	4.02989	0.00140424	0.00676912
WDR33	0.153178	4.41029	0.00025042	0.0019305
THRA	0.152823	2.98961	0.00428928	0.0150233
TNPO1	0.152592	4.24918	0.00129384	0.00638305
C4orf48	0.15249	3.01047	0.000318964	0.00228705
ZNF281	0.15164	2.2217	9.31167e-05	0.000913138
ZBTB1	0.151231	4.43572	1.91873e-05	0.000295564
DHX9	0.150873	4.42994	0.00129693	0.00638641
TCP11L2	0.150643	4.87918	0.00067497	0.00396471
PURA	0.149834	3.05175	0.00801915	0.0238547
CEP290	0.14971	1.94772	0.017488	0.0433468
PDZD2	0.148723	1.38244	0.00256884	0.0103608
CSPP1	0.148265	4.26325	0.00111293	0.00567391
SEC62	0.147593	3.41014	0.00760893	0.0227869
EIF4G2	0.147238	3.69412	4.45829e-06	0.000115036
ZFAND6	0.146907	3.48793	6.59658e-05	0.000713689
TATDN1	0.146877	4.91419	0.00272749	0.0108243
HSP90B1	0.146737	5.65284	7.73166e-06	0.00016196
PCMTD2	0.146703	3.95155	0.00601642	0.0191806
RARS2	0.146627	3.49046	0.0209214	0.0498346
APBA1	0.146493	2.73508	0.00125781	0.00625935
HPRT1	0.145469	2.63348	0.000475274	0.00302316
OPA1	0.14527	2.55115	0.0139075	0.0365118
UBN2	0.145117	3.16173	0.00895877	0.0261064
G3BP1	0.14497	6.85705	0.000192673	0.00156366
EPC2	0.144754	4.39003	0.000311264	0.00224391
RMND5A	0.144721	4.52793	0.00138552	0.00671714
TMEM65	0.144484	4.21746	0.00128206	0.00634843
SCAF8	0.14435	3.55877	0.000613165	0.00366707
PMP2	0.144186	0.79858	0.0134298	0.0355157
GABARAP	0.143231	4.60887	2.4867e-05	0.000355966
IVNS1ABP	0.143126	5.47378	5.45784e-08	5.90184e-06
CLK1	0.142923	1.51154	0.000730329	0.0041918
IRF2	0.142662	4.94949	0.000333446	0.00236127
XPO7	0.141841	3.59682	0.00604081	0.0191894
SLC31A2	0.141837	4.61966	0.000411873	0.0027465
KAT6A	0.14168	2.9196	0.0209085	0.0498346
NR1D2	0.141465	6.87289	8.97348e-07	3.94537e-05
TCAIM	0.141382	2.90027	0.00338094	0.0126712
ANAPC10	0.141108	4.70379	0.000115494	0.001055
HNRNPH3	0.141066	6.2368	6.92685e-09	1.31973e-06
SPEN	0.140287	3.22093	7.08047e-07	3.44259e-05
RSBN1L	0.139882	3.69223	0.000164404	0.0013936
RAB14	0.139639	3.79598	0.00338237	0.0126712
CUL1	0.13956	2.75733	0.00225522	0.00950702
ACTB	0.139548	1.85802	0.00815244	0.0242152
CPNE2	0.138771	1.88958	0.0028433	0.0111749
ZNF24	0.138598	2.3466	6.67581e-06	0.000149217
NDFIP1	0.138302	3.70548	0.00531413	0.0175428
ATXN7L1	0.138041	4.0315	0.00684617	0.0210058
UBE2W	0.137895	7.01586	4.48528e-06	0.000115036
RBM48	0.137782	1.19949	0.00371916	0.0135276
YY1	0.137679	4.51573	0.000213137	0.00170212
TBC1D15	0.137608	5.55802	4.17671e-05	0.000507933
RAB21	0.136636	4.30534	0.00276109	0.0108946
PPP1R10	0.13626	2.95424	5.86407e-05	0.000641043
USP22	0.135948	3.35501	0.0175961	0.0434937
CCDC30	0.135815	2.01032	0.00750051	0.0225466
MECP2	0.135701	4.32207	0.000526745	0.00326239
JADE2	0.134751	1.45496	0.00188458	0.00837457
TMBIM6	0.134288	3.37664	0.0072754	0.0219865
LAMP1	0.133393	2.62065	0.00932971	0.0269323
CACNB4	0.133332	1.64545	0.0113408	0.031401
UBQLN1	0.133106	2.53685	1.31901e-05	0.00023757
GALNT1	0.132975	3.76534	0.0156307	0.0399862
C11orf58	0.13274	6.71692	4.47941e-06	0.000115036
SLC25A26	0.132372	4.21739	0.00191282	0.00847529
ARRDC3	0.13197	1.28802	0.00998721	0.0284017
LRCH2	0.131846	4.91162	0.00086733	0.0047602
ELP2	0.13081	3.93967	0.0024406	0.0100255
LNPEP	0.130714	3.50358	0.016402	0.0414819
ECE1	0.130564	3.81749	2.74225e-05	0.000379645
EXOC5	0.130387	3.97363	5.44268e-05	0.000609976
CNOT4	0.129825	4.20656	0.00400772	0.0142532
UBE2K	0.128906	2.78391	0.0042911	0.0150233
PABPC1	0.128507	4.18213	9.66132e-05	0.000935955
ATF2	0.128477	5.12655	0.00070205	0.00407087
CORO1C	0.128442	3.27966	0.00129771	0.00638641
TTBK2	0.12795	3.46038	0.00427839	0.0150233
ALDH3A2	0.127944	2.45042	0.000397743	0.00269267
SCAF11	0.12756	2.92858	0.0147761	0.0383643
KDSR	0.127225	4.23123	0.00632008	0.0199284
TMOD2	0.127041	3.33517	0.00567693	0.0183617
PRDX1	0.126806	2.85163	0.00029535	0.00215638
TECR	0.126792	3.17838	5.10752e-06	0.000124605
RHOT1	0.126226	4.22186	0.00367639	0.0134086
HINT3	0.125901	7.29343	2.1144e-07	1.5272e-05
CENPC	0.125611	8.31965	7.53117e-08	7.34932e-06
INPP1	0.12559	4.06415	0.00400249	0.0142473
LRRC58	0.125247	3.67003	0.00318323	0.0120721
AKAP11	0.125099	3.65202	0.00883128	0.0258101
FEM1B	0.124945	3.55851	3.46535e-06	9.83323e-05
ZFAND5	0.124743	4.79114	2.53916e-08	3.50316e-06
C2orf88	0.124741	2.28682	0.0115278	0.0318489
AGAP3	0.124657	3.30234	0.000111205	0.00103233
RANGAP1	0.124557	1.34762	0.0057782	0.0185841
PCNP	0.124152	7.2876	2.70366e-06	8.32103e-05
UBB	0.123663	3.54961	1.23627e-08	2.06097e-06
VSNL1	0.123381	0.480741	0.0111959	0.0311074
SLC22A17	0.123154	2.46853	0.0117063	0.032102
FAM133B	0.122363	5.98505	4.91383e-06	0.000121103
TAF3	0.122029	3.10621	0.000955168	0.00510723
WDR26	0.12176	4.27015	0.00434899	0.0151176
TTC1	0.121695	6.61422	1.59781e-05	0.000265263
KIAA0232	0.121323	2.63861	0.00512881	0.0170861
SLC6A15	0.121064	3.19732	0.000325762	0.00232745
SON	0.120535	3.08779	0.00747842	0.0224971
THOC2	0.12026	2.93753	0.00209251	0.00904116
WASHC4	0.12025	2.7204	0.0192229	0.046528
SLC35F5	0.120047	3.83021	0.000165003	0.00139573
ARPP19	0.119625	3.11222	0.0146625	0.0380939
AASDHPPT	0.11936	4.80276	1.49134e-05	0.000254994
VGLL4	0.11903	2.02018	0.0162904	0.0412519
AKAP9	0.118815	3.28272	0.0135177	0.0357229
ALKBH5	0.118518	4.37177	0.00014438	0.00126959
SQSTM1	0.118516	5.76881	3.17802e-10	1.79303e-07
TTC19	0.11834	5.65901	0.000561407	0.00343927
C3orf38	0.117637	3.93727	0.00660882	0.0205454
PGAP1	0.117053	1.10543	0.0015561	0.00730744
PIGT	0.116687	4.42885	4.2192e-05	0.00051055
PRKDC	0.11667	4.4573	0.000370745	0.00254434
LARP1	0.116513	3.59028	0.00874709	0.0255827
CEP126	0.116405	2.51496	0.00218565	0.00934272
MAP7D1	0.11639	3.24613	0.00438032	0.0151869
PRPF4B	0.116267	6.47428	1.72025e-05	0.000275309
PRRC2C	0.116035	3.16528	0.00113365	0.00574146
INTS7	0.116012	4.13511	0.00386892	0.0139576
CHL1	0.115551	1.00764	0.00503128	0.0168464
ATP6V0C	0.114358	1.92257	0.00635316	0.0199835
RASA3	0.113837	2.12195	0.00960331	0.0275828
RYK	0.113552	3.93816	0.00308871	0.0118258
YAF2	0.113509	4.1302	0.00298277	0.0114972
EGLN1	0.113476	2.15221	0.0175847	0.0434937
YTHDC2	0.113205	3.96619	0.000390397	0.00264742
RO60	0.113064	4.02333	0.00155172	0.00729544
MFAP3L	0.112881	2.70527	2.64242e-07	1.66441e-05
ARL8B	0.112876	3.3031	0.0038597	0.0139374
LRP4	0.112795	1.47342	0.0165298	0.0416473
LYPLAL1	0.112627	3.81692	0.00193247	0.00853402
EIF3H	0.112403	5.78376	4.30568e-05	0.000514239
BCAR1	0.112019	4.24476	0.00137021	0.00667399
KIAA0586	0.111709	2.23356	9.14364e-05	0.000905537
CLNS1A	0.111688	3.03706	0.0164609	0.041526
RB1	0.111514	3.0824	0.00831425	0.0246121
MIER1	0.111459	3.05119	0.0191114	0.0463773
DCAF5	0.111372	4.09554	3.83052e-05	0.000474486
KAT7	0.110719	4.5907	0.000870854	0.00477299
SERF2	0.110023	4.22128	8.09365e-08	7.71017e-06
ZNF891	0.109852	3.14544	0.0138763	0.0365018
CERS6	0.109424	0.334748	0.000576847	0.00349163
STK38	0.109131	2.96971	0.0191333	0.0463773
SUPT20H	0.108831	3.15097	0.00162245	0.00752984
NDUFS7	0.108596	5.75925	0.000148462	0.00129129
KCNJ2	0.108425	4.03226	6.40166e-08	6.56744e-06
PEA15	0.108204	2.53557	8.23028e-05	0.000837897
PMPCB	0.108082	5.27941	4.32007e-05	0.000514422
ATG4B	0.108055	1.98654	0.000126493	0.0011373
PTPN2	0.107604	4.75729	5.13307e-05	0.000587157
SRPK1	0.107079	3.88886	0.00218081	0.00933198
ENSA	0.106915	4.35606	0.000636372	0.00377763
ZNF654	0.106737	4.3907	0.00305346	0.0117132
WASHC5	0.106569	3.35856	0.00998778	0.0284017
LSM8	0.106523	4.66135	0.0105101	0.0295302
DUSP22	0.106385	4.51117	0.00557855	0.0181674
IPO5	0.106339	6.90089	5.40815e-07	2.98474e-05
ORC4	0.106077	3.47256	0.00486899	0.0164534
FAM91A1	0.106075	4.94142	0.00111323	0.00567391
SUGT1	0.106017	1.31716	6.5081e-06	0.000147948
YAE1	0.105612	4.57814	5.95636e-06	0.000137754
ZNF160	0.105434	5.49379	4.60623e-05	0.000538875
TRA2B	0.105418	4.24847	1.11572e-05	0.000213587
LARP1B	0.105404	3.94171	0.000335133	0.00236701
CBX5	0.10472	3.37861	0.00949985	0.0273053
PSAT1	0.104386	4.94181	5.44578e-07	2.98474e-05
GKAP1	0.104373	1.54381	0.00547503	0.0179701
ELMOD2	0.104152	4.77798	0.000254856	0.00195716
ALG13	0.104096	3.24698	0.0103832	0.0292346
TOP2B	0.103798	3.32787	0.00548521	0.0179855
TPT1	0.10376	2.94018	8.90053e-07	3.94537e-05
SHOC2	0.103647	4.13928	0.00341893	0.0127627
TMSB4X	0.103386	2.54986	0.012776	0.034399
FNDC3B	0.102882	3.97965	0.00374349	0.0135914
TRAF6	0.102826	3.96327	0.000104999	0.000986151
ADCY9	0.102539	4.35252	0.00140792	0.00677869
MED28	0.102515	5.53013	0.000433405	0.0028564
EIF3E	0.102405	5.05386	0.00137997	0.00670056
KIF5B	0.102144	2.21721	0.000151963	0.00131318
BHLHE41	0.102018	4.2606	0.00378445	0.0137028
CYP20A1	0.101773	4.15144	0.000631475	0.00375972
RBBP6	0.101717	4.74179	6.81211e-06	0.000149968
QSER1	0.101694	5.30853	0.000307201	0.00222263
RALY	0.101601	2.21728	0.0200167	0.048245
REV1	0.100718	3.26002	0.0140629	0.0367991
R3HCC1L	-0.100303	-2.34756	0.0201746	0.0485087
ATRN	-0.100757	-2.31409	0.0183252	0.0449259
TLE5	-0.101957	-2.48076	0.00018106	0.00149365
DHX30	-0.101987	-3.01638	0.00937533	0.027025
GPATCH2L	-0.104553	-2.68906	0.0197234	0.0475669
PPARD	-0.104688	-2.81045	0.000829838	0.00459223
MTOR	-0.104712	-2.81176	0.00314148	0.0119705
TYRO3	-0.104952	-3.10495	0.00234265	0.00980431
HCFC2	-0.105909	-2.63295	0.015158	0.0390767
ANXA7	-0.105956	-2.98962	0.00665845	0.0206146
PCNT	-0.108529	-3.25061	0.000102809	0.000974537
SLC1A2	-0.109607	-1.55553	0.00013181	0.00117455
DPP8	-0.109941	-3.12474	0.00286912	0.0112369
SNX4	-0.110516	-2.70016	0.0107517	0.0300192
DNHD1	-0.110631	-2.94776	0.00469447	0.0160124
VAPB	-0.112636	-2.86749	0.00354786	0.0130829
PPFIA1	-0.113201	-3.15319	0.00616505	0.01953
TMEM33	-0.113238	-2.91748	0.00836261	0.0247294
PPP6C	-0.113333	-3.24889	0.000513603	0.00319584
SPNS2	-0.114719	-3.27787	0.00112145	0.00570738
ANKRD23	-0.115753	-2.53473	0.00671369	0.0207425
KANSL3	-0.115872	-2.84031	0.00695193	0.0212651
NCOA3	-0.116473	-2.83192	0.00487321	0.0164538
ACTR2	-0.116483	-2.89491	0.00603846	0.0191894
INSIG1	-0.116755	-1.49429	0.0135819	0.035816
RPRD1A	-0.117496	-3.17194	0.00180686	0.00813189
ATP11B	-0.118234	-1.80774	0.00170036	0.00776616
UBE3B	-0.119011	-3.44969	0.00563748	0.0182636
DPY19L4	-0.119649	-2.75995	0.00863836	0.0253574
SUN1	-0.120337	-3.8143	0.000284502	0.00211186
SUGP2	-0.120583	-3.15448	0.00665233	0.0206146
USP12	-0.120895	-3.03979	0.00366653	0.0133848
UPF2	-0.121044	-2.76029	0.0130267	0.0348627
DMXL2	-0.121172	-2.03962	0.00317557	0.0120721
ORC5	-0.121455	-2.43461	7.96951e-05	0.00081697
INTS10	-0.122395	-2.27596	0.00655719	0.0204484
DYNC1H1	-0.122416	-2.43975	0.000337134	0.00237053
SCYL2	-0.122944	-3.15414	0.00169378	0.00774879
PHKB	-0.123369	-1.66471	0.00228156	0.00958878
ORC2	-0.125208	-3.48637	0.000450718	0.00293387
UFL1	-0.125532	-3.61753	0.00574451	0.0185353
AP3S2	-0.126125	-2.85867	0.0189721	0.0463131
ARHGEF2	-0.126403	-3.19436	0.0106497	0.0298177
DEPDC5	-0.126826	-3.17758	0.0024606	0.0100766
BRAF	-0.127215	-1.88481	0.0131538	0.0350623
PCSK7	-0.128533	-2.44668	0.0118791	0.0325092
ABTB2	-0.128883	-1.88801	0.00394877	0.0141189
VPS13D	-0.129185	-2.33342	0.0162026	0.0411338
LARP4B	-0.129866	-3.34264	0.00600769	0.0191681
TAMM41	-0.130437	-2.13108	0.00209867	0.00904923
AKT3	-0.132238	-0.543914	0.0015072	0.00711123
SLC25A36	-0.132287	-3.27394	0.00296041	0.0114296
NDUFS4	-0.135088	-3.04912	0.010669	0.0298507
RAB6A	-0.135439	-3.34241	7.96203e-05	0.00081697
TCP11L1	-0.136047	-3.41267	0.0034374	0.0128054
C6orf89	-0.138118	-3.11844	0.0107827	0.0300848
ANKRD13C	-0.138352	-2.78121	0.0124775	0.0337087
AJAP1	-0.138757	-2.68605	0.00345708	0.0128406
YME1L1	-0.140182	-3.99943	0.000269774	0.00202888
RAB5A	-0.142493	-3.60747	0.000467574	0.00299322
ATP9A	-0.142841	-3.19911	0.00690656	0.0211748
RAB22A	-0.143385	-2.88481	0.00500799	0.0167955
HABP4	-0.143491	-3.14462	0.00210893	0.00905388
SLAIN2	-0.143868	-3.23817	0.00666472	0.0206146
VPS51	-0.144554	-3.27598	0.00106526	0.00550203
TTC13	-0.144685	-3.2363	0.000789641	0.00443107
MED15	-0.145694	-3.22101	0.00511016	0.0170386
SOS2	-0.145958	-3.46032	0.0024635	0.0100782
TMEM41B	-0.148889	-3.81507	0.000303439	0.00219938
TPCN1	-0.150378	-2.77388	0.014662	0.0380939
PSMF1	-0.151243	-2.89883	0.00376946	0.0136609
CTNND1	-0.151277	-4.07582	0.000478896	0.00303655
CEP83	-0.15134	-2.5415	0.014806	0.038392
FAM174B	-0.153524	-2.32375	0.00359798	0.0132069
ACACA	-0.154985	-2.09504	0.00275862	0.0108946
SLC45A3	-0.156479	-3.96766	0.000596372	0.00358276
GPR107	-0.156685	-3.81019	0.00122639	0.00614887
ZNF326	-0.156926	-3.8541	0.00575535	0.0185433
ACAD11	-0.157481	-3.53271	0.00444308	0.0153192
ARNT	-0.158827	-3.35162	0.0039257	0.0140994
HECTD1	-0.159125	-3.18259	0.00503161	0.0168464
CHTOP	-0.159979	-3.60422	8.3284e-05	0.000845734
ATG5	-0.160307	-3.49108	3.48374e-05	0.000442945
NR2C1	-0.160852	-4.11341	9.21815e-05	0.000908419
PPP4R1	-0.160863	-4.21817	0.000233	0.0018351
BTBD10	-0.160951	-2.39277	0.0190273	0.0463177
TSC2	-0.161327	-2.36789	0.0171866	0.0427633
PTPN1	-0.161914	-2.88935	0.0193272	0.0467522
RAD54L2	-0.162453	-3.1969	0.000447519	0.00292569
DNMT3A	-0.162617	-3.77029	0.00425729	0.014981
BMPR2	-0.162844	-1.8623	7.50192e-05	0.000779615
SOCS6	-0.163253	-3.51302	0.00100873	0.00530347
RCN2	-0.164699	-2.69936	0.00318697	0.0120749
SH3GLB2	-0.164941	-3.36519	0.00419048	0.014798
SCG5	-0.165115	-1.95828	0.00331277	0.0124571
UBE2E3	-0.169286	-2.21125	0.0110516	0.030792
GPATCH8	-0.170456	-1.9592	0.00933877	0.026939
TBC1D14	-0.170676	-2.42915	0.0107374	0.0300003
CEP104	-0.170958	-3.72504	7.29077e-06	0.000155991
NECTIN1	-0.171347	-3.96018	0.00383126	0.0138472
RAPGEF3	-0.172158	-1.98474	0.000483676	0.00305717
RNF13	-0.172174	-3.41286	0.00663975	0.0206095
COMMD1	-0.172573	-3.46262	0.00589826	0.0189246
SPATA5	-0.172707	-2.69355	0.013903	0.0365118
SLC10A7	-0.173527	-1.86409	0.0105435	0.0295826
SUCLA2	-0.173771	-2.82913	0.0190208	0.0463177
MPRIP	-0.175639	-4.41213	0.000465449	0.00299114
MAU2	-0.175796	-4.96306	5.66385e-05	0.000629474
MINK1	-0.178035	-3.48167	0.00296239	0.0114296
ARIH2	-0.178406	-4.47059	4.04926e-05	0.000493936
SPG7	-0.178528	-3.44661	0.00219992	0.00938366
GOLGA4	-0.178721	-2.73588	0.0143858	0.0375138
PIK3C2A	-0.179243	-3.55146	0.00333799	0.0125402
TERF1	-0.179405	-3.41394	0.00975585	0.0279007
FSCN1	-0.179526	-2.75809	0.000137729	0.00121914
TEX2	-0.179667	-3.08769	0.0133918	0.0354925
PDCD6IP	-0.180171	-3.79045	0.00870323	0.0255103
ZNF430	-0.180603	-3.23998	9.19238e-05	0.000908117
RABGAP1L	-0.180693	-1.56267	0.0135362	0.0357482
VPS39	-0.182085	-4.54322	0.000145958	0.00127785
ELMO2	-0.182111	-2.90314	0.0124673	0.0337087
TOGARAM1	-0.182781	-2.66809	0.00309544	0.0118283
USP13	-0.182803	-3.90743	0.00105502	0.00547489
DNM2	-0.182915	-2.00772	0.00203447	0.0088767
PBRM1	-0.184643	-3.79458	0.00526615	0.0174275
SFSWAP	-0.184708	-3.85216	0.00318209	0.0120721
PDZD8	-0.184912	-4.02904	0.000162092	0.00137692
ATR	-0.185689	-2.96362	0.0151571	0.0390767
OTUD7B	-0.186627	-3.18732	0.00452493	0.0155365
MRPS27	-0.188301	-3.58427	0.000700094	0.00407087
ZZEF1	-0.188338	-5.09821	2.14162e-05	0.000318536
PRKRIP1	-0.188374	-2.34598	0.00863405	0.0253574
BICD1	-0.189307	-2.22783	0.0160616	0.0408534
CCSER2	-0.189411	-2.68257	0.018011	0.0442641
NAPEPLD	-0.189657	-3.35205	4.24802e-05	0.000511366
RBM4	-0.191511	-2.18422	0.0044382	0.0153192
SPATA22	-0.191958	-0.929975	0.00444528	0.0153192
STIM2	-0.192137	-3.56706	0.00437963	0.0151869
MYRF	-0.194254	-5.01951	2.96951e-05	0.000401386
HEATR5A	-0.194746	-4.353	0.000152749	0.00131713
COG7	-0.195197	-1.85059	0.000712445	0.00411326
CDC42BPB	-0.195612	-4.82162	0.00122029	0.00612594
ATL1	-0.19587	-3.02002	0.00186746	0.0083243
DMXL1	-0.196775	-3.3512	0.0127952	0.0344042
ANAPC4	-0.196823	-2.5467	0.00904232	0.0262733
COA1	-0.197107	-3.74887	0.00476682	0.0162039
ITCH	-0.1984	-4.5434	0.000293272	0.00215299
MFN1	-0.198442	-3.63788	0.00360298	0.0132131
HERC2	-0.198492	-5.10369	0.000739425	0.00420831
RHOB	-0.198756	-4.02644	0.00268551	0.0107233
MAP2K6	-0.199293	-2.87836	0.0174593	0.0433073
CMSS1	-0.20025	-2.02469	0.0115663	0.0318739
SGCB	-0.200908	-4.17467	0.00280936	0.0110632
MTR	-0.201701	-4.56446	5.04727e-05	0.000580291
MAPK8IP1	-0.203211	-5.09765	0.000640118	0.00378863
STX16	-0.2043	-4.11121	4.22375e-05	0.00051055
STARD9	-0.204641	-4.67139	0.000350128	0.00243628
XPA	-0.205041	-3.72346	0.0083168	0.0246121
PPP6R2	-0.205387	-4.31914	0.00174079	0.00790996
CEP192	-0.205693	-3.44616	0.0196244	0.0473852
EXOC4	-0.205899	-1.51902	0.00723262	0.0219059
SAMD8	-0.206072	-4.76803	3.01138e-05	0.000404313
SZT2	-0.207541	-3.7088	0.00049846	0.00312103
ABL2	-0.20883	-3.94887	0.000897959	0.00490811
RBM25	-0.209707	-2.37359	0.000267588	0.00202105
FBXO21	-0.209949	-3.59984	0.0105276	0.0295585
IFT43	-0.210314	-3.23784	0.0209253	0.0498346
MTF2	-0.210339	-3.12299	0.00724948	0.0219404
GOLGA1	-0.210599	-3.69853	0.00170465	0.00777687
SCARB2	-0.21134	-4.03267	0.00182038	0.00817435
KAT6B	-0.211484	-2.34246	7.08736e-05	0.000748193
DGLUCY	-0.212435	-3.70086	0.000712206	0.00411326
TBC1D22A	-0.21251	-4.28644	0.000951377	0.00510723
UBAC2	-0.212589	-3.47801	0.00407161	0.0144164
REPS1	-0.21405	-3.34124	0.00242712	0.0100009
SLC7A14	-0.214418	-0.883513	0.0195185	0.0471865
ARNT2	-0.214818	-3.46425	0.00968653	0.0277562
TJAP1	-0.215885	-6.3294	2.42643e-05	0.000350475
TFB1M	-0.216259	-4.44554	0.00157128	0.00731863
PRPF40B	-0.216815	-3.46448	2.92423e-05	0.000397954
EPS15	-0.217699	-2.0963	0.0094612	0.0272137
CDC42EP1	-0.222444	-2.48988	0.00908731	0.0263657
ARHGAP23	-0.223026	-4.0279	0.00132216	0.00649598
MFF	-0.22407	-3.60163	0.0165713	0.0416993
SRSF4	-0.224107	-3.024	0.00553245	0.0180549
SPATA13	-0.227327	-4.09402	0.00292098	0.0113464
NIPSNAP2	-0.228941	-4.12689	3.98783e-06	0.000110037
SMG6	-0.230197	-3.16584	0.00294955	0.0114131
VKORC1L1	-0.230831	-3.20355	0.00727571	0.0219865
GNAI2	-0.231889	-3.67516	0.0149639	0.0387011
HMG20A	-0.234049	-4.7667	0.000294424	0.00215355
DCAF8	-0.235535	-6.15958	1.55351e-06	5.65052e-05
CNKSR3	-0.236369	-3.047	0.00622055	0.0196877
ERBB3	-0.236652	-2.80386	0.00867435	0.0254443
AGO4	-0.236749	-3.92278	0.000234102	0.00183656
TRAPPC10	-0.237196	-3.82917	8.82043e-05	0.000884475
SF1	-0.237225	-3.67059	0.00485337	0.0164149
GATAD2B	-0.237605	-4.07652	0.00292828	0.0113553
PARN	-0.237608	-5.32894	0.000134837	0.00119619
AZIN2	-0.238762	-4.16694	0.000490055	0.00308144
ADAMTS4	-0.238972	-3.2205	0.00238808	0.0099218
SHROOM4	-0.239432	-2.02599	0.0154079	0.039568
FAXDC2	-0.239657	-3.00213	0.0126639	0.034143
SNRNP70	-0.240549	-3.82683	0.00224336	0.009478
NENF	-0.240619	-5.51848	1.57894e-06	5.69131e-05
SMURF2	-0.240873	-4.29723	0.00240213	0.00994917
GXYLT2	-0.242205	-2.72656	0.0119616	0.0326901
DYNC2H1	-0.242515	-2.52591	0.000966772	0.00514369
XPO6	-0.242555	-5.52663	8.60739e-07	3.94537e-05
TAB1	-0.242858	-3.21169	0.00309189	0.0118266
APBA2	-0.24412	-3.22251	0.0025436	0.0103041
ACACB	-0.244196	-2.99936	0.0169499	0.0423684
RTKN	-0.244369	-3.05879	0.0202609	0.0486869
ZNF827	-0.245673	-2.70643	0.0102073	0.028821
PCCB	-0.246772	-4.51052	0.00045097	0.00293387
SRSF11	-0.247187	-3.0682	0.00208811	0.00903191
HDAC8	-0.247571	-3.32349	0.0117043	0.032102
NLK	-0.248053	-2.04614	0.00107148	0.00552448
ZNF577	-0.248166	-4.68597	0.000403219	0.00270685
TFCP2	-0.248174	-2.24097	0.00338926	0.0126851
CEP164	-0.249529	-2.62464	0.0025605	0.0103376
ARHGEF37	-0.249694	-6.26405	9.07562e-07	3.94691e-05
MOSPD2	-0.25	-4.36787	0.000848291	0.00467495
ACSS2	-0.25129	-3.94121	0.00369303	0.013457
ARMC10	-0.251469	-3.88364	9.25156e-05	0.000909471
SECISBP2L	-0.251676	-4.9332	0.000337716	0.00237053
ARFGEF2	-0.252925	-5.00745	0.000114846	0.0010539
CRB1	-0.253888	-2.24252	0.0165639	0.0416993
GBF1	-0.254097	-4.39613	0.00253917	0.0103041
ITFG2	-0.256086	-5.63258	1.24787e-05	0.000233701
PPP2R3A	-0.25626	-2.24064	0.00632531	0.0199284
VWA8	-0.256436	-2.32291	0.0119479	0.0326751
SPTLC2	-0.256656	-2.84877	0.00916653	0.0265297
STK39	-0.256872	-2.75148	0.00606035	0.0192288
GAL3ST1	-0.257098	-5.97497	0.000108505	0.00101196
ZC3H6	-0.259134	-4.12219	0.00316783	0.0120595
MCAM	-0.259601	-3.94925	0.00842841	0.0248871
IBTK	-0.261934	-3.27586	0.00895104	0.0261028
MED27	-0.2628	-4.05213	6.44905e-05	0.000701159
LRRC8C	-0.263065	-4.67035	0.000150157	0.00130039
LMBRD1	-0.263102	-5.04346	0.000263675	0.00200945
VPS35L	-0.263547	-6.1232	1.36457e-06	5.10401e-05
KIF2A	-0.264951	-5.17591	0.000357266	0.00247304
MCF2L2	-0.265563	-2.02727	0.00744576	0.0224157
CAPS2	-0.266755	-2.17123	0.00108727	0.00557366
MEIS1	-0.268855	-2.74767	0.00452655	0.0155365
RNF125	-0.269987	-2.86669	0.0058954	0.0189246
KDM3B	-0.270123	-5.31677	9.52656e-05	0.000929653
COL16A1	-0.270344	-1.87762	0.0148512	0.0384841
MEF2A	-0.270488	-2.85303	0.0141272	0.0369431
EPM2A	-0.270681	-2.42789	0.0123583	0.0334997
LRRC4B	-0.270841	-3.47547	0.0171212	0.0426537
MPP2	-0.270861	-4.01084	0.00137461	0.00668265
KLF3	-0.271232	-3.61242	0.0151469	0.0390767
VMP1	-0.271459	-4.04776	0.00164267	0.00756309
BACE1	-0.272229	-4.5581	0.000562179	0.00343927
DIPK2A	-0.272646	-2.74658	0.0123994	0.0335655
ZNF621	-0.272919	-4.27386	8.60528e-06	0.000175662
TET1	-0.274417	-4.96358	0.000496012	0.00311057
CD99L2	-0.27584	-5.67427	0.000179388	0.00148442
MFSD6	-0.277127	-3.56402	0.00917035	0.0265297
BRSK1	-0.277488	-4.54602	2.57442e-05	0.000363967
CADM4	-0.278353	-3.98999	0.000282069	0.00209769
PTPDC1	-0.278987	-2.47194	0.00840272	0.0248296
AMOTL2	-0.279018	-6.03926	4.13365e-07	2.36268e-05
BORCS5	-0.279202	-3.22631	0.00393415	0.0141044
USO1	-0.280311	-4.31212	0.00604316	0.0191894
NSRP1	-0.281678	-2.96379	0.0013364	0.0065446
ROGDI	-0.282926	-4.8984	0.000860658	0.00473658
SAP130	-0.283447	-4.95954	2.85475e-05	0.00039116
IFNAR2	-0.284828	-3.56647	0.00225433	0.00950702
CARF	-0.285074	-6.49861	7.83101e-05	0.000809609
DDI2	-0.285752	-3.93486	0.000536368	0.00330155
USP40	-0.286658	-3.93286	0.00149919	0.00709014
PPP1R21	-0.286984	-1.96681	0.0111634	0.0310604
GAREM1	-0.287175	-2.80041	0.0190275	0.0463177
ZNF438	-0.287984	-4.27426	0.00156825	0.00731544
KLHL42	-0.288146	-3.97748	0.000402827	0.00270685
SCLT1	-0.288782	-2.67614	0.0156217	0.0399862
CABIN1	-0.290479	-3.35882	0.0166158	0.0417629
NDST1	-0.290697	-5.24243	6.93695e-05	0.000742105
AP1S2	-0.290739	-3.32264	0.00237461	0.00987611
COL9A2	-0.291217	-6.32518	6.88686e-08	6.88858e-06
LRCH3	-0.292632	-6.05562	3.49845e-05	0.000442952
PLPP1	-0.293659	-4.62058	0.000357115	0.00247304
EVI5	-0.293715	-4.72444	0.000701602	0.00407087
AMBRA1	-0.293839	-5.0967	0.000224321	0.00177724
KIAA1755	-0.294149	-4.55244	5.85854e-05	0.000641043
RSRC1	-0.294365	-3.76253	0.00375633	0.0136256
TMCC3	-0.29505	-4.32909	0.00152799	0.00720081
PRKACB	-0.295294	-1.9738	0.000952894	0.00510723
FAM114A1	-0.297319	-2.81718	0.00275226	0.0108812
SCGB2B2	-0.298324	-3.99953	0.00419485	0.0148004
PRR18	-0.299182	-2.35881	0.0127918	0.0344042
PARP6	-0.299272	-3.85384	0.00234627	0.00980922
TMC7	-0.300116	-4.98292	0.000107227	0.00100472
NAV1	-0.304004	-3.81923	7.4124e-05	0.000774335
ZNF44	-0.304395	-3.22122	0.00235429	0.00983246
LIPA	-0.30485	-3.03867	0.0112308	0.0311829
PIGU	-0.306018	-2.99829	0.00363812	0.0133054
MSH3	-0.306678	-4.84449	0.000955035	0.00510723
PRORP	-0.308147	-5.22872	0.000449205	0.00293192
CES4A	-0.308958	-3.28894	0.00860388	0.025302
FAM124A	-0.311314	-3.86843	0.0040504	0.0143794
PLS3	-0.313836	-1.72272	0.00272916	0.0108243
CXADR	-0.314295	-6.55832	4.35638e-05	0.000515676
PTPN12	-0.314459	-3.72751	0.0122416	0.0333642
RIMS1	-0.315897	-1.45717	0.0131908	0.035114
CPPED1	-0.318074	-4.92768	0.00030914	0.00223262
MYO1E	-0.318573	-2.93365	0.0164306	0.0415254
PHTF2	-0.319036	-2.94412	0.000187452	0.00152748
PRR5L	-0.320378	-3.77838	0.0022314	0.00946749
STRN	-0.320583	-3.59789	0.0073834	0.0222783
HIPK2	-0.322309	-3.69744	0.00759454	0.0227609
ATG14	-0.322538	-3.77359	0.000399273	0.00269392
DNM1L	-0.324294	-4.6533	0.00183461	0.00821981
ATAD2B	-0.324492	-4.1957	0.0025131	0.0102398
TIA1	-0.325043	-4.80018	0.00129297	0.00638305
SEPTIN10	-0.325162	-4.4496	0.00288757	0.0112714
ARMCX4	-0.325442	-4.43496	0.000234565	0.00183658
ICA1L	-0.325585	-4.19595	0.000239882	0.00187089
DPF3	-0.326952	-3.73228	0.00517445	0.0171951
SUCLG2	-0.328473	-2.67305	0.00261759	0.010515
KLHDC1	-0.328747	-5.56252	8.40943e-05	0.000851801
STRADA	-0.328805	-4.62259	0.00180497	0.00813189
RGL1	-0.330831	-3.82242	0.00610947	0.0193692
RNF170	-0.331259	-4.35862	0.000629076	0.00375102
AIG1	-0.333699	-2.98531	0.00301215	0.0115992
TMEM64	-0.33449	-4.20917	0.000242783	0.00188616
FARP2	-0.334551	-5.62547	4.77809e-05	0.000555025
AASS	-0.335056	-4.96104	1.73405e-05	0.000275316
KIAA0319L	-0.335646	-4.17478	0.00056863	0.00345822
KLHDC10	-0.338895	-4.06916	0.00143898	0.0068868
SDCCAG8	-0.340092	-6.34465	5.18501e-05	0.000589353
ADAM19	-0.341178	-1.84203	4.9337e-06	0.000121103
RECK	-0.344326	-5.09866	0.000222482	0.00176617
AOPEP	-0.347443	-2.63783	0.00457268	0.0156504
ZMAT1	-0.348984	-2.18789	0.0115368	0.0318489
CCDC122	-0.349849	-1.70119	0.0207426	0.0495174
TTC28	-0.350567	-2.46198	0.000477332	0.00303144
HSP90AA1	-0.350639	-0.125966	0.000115182	0.00105456
ZNF462	-0.351534	-3.24145	0.000837537	0.00462843
ANKRD13A	-0.352586	-4.42887	1.38232e-06	5.121e-05
CCDC14	-0.355307	-4.26607	0.00236588	0.00987057
APIP	-0.357241	-1.02093	0.00231619	0.00971391
SLC4A5	-0.35878	-1.88827	0.00602174	0.0191823
LRP6	-0.359517	-4.64956	0.000316966	0.0022768
ELOVL6	-0.361876	-1.17694	0.000347199	0.00242011
WSB1	-0.362291	-4.84487	0.00203353	0.0088767
NPHP3	-0.363251	-6.40616	8.26634e-06	0.000170483
WASHC3	-0.363392	-4.49403	0.000245381	0.00189898
TMEM132C	-0.365313	-1.54817	0.00707887	0.0215381
MED14	-0.366601	-4.13026	0.00033339	0.00236127
TTL	-0.36922	-5.59817	1.67065e-05	0.000272953
HLCS	-0.369874	-4.22425	0.0012655	0.00628195
GIPC1	-0.370076	-2.7016	0.000635386	0.00377738
BABAM2	-0.370195	-3.29778	0.00290603	0.0113324
POU2F1	-0.374416	-2.90621	1.03755e-06	4.36974e-05
GALNT7	-0.375327	-5.19935	0.000409072	0.00273695
ZMYM4	-0.376099	-3.65866	0.00233603	0.00978688
RSRP1	-0.378693	-3.3459	0.00351465	0.0129844
SERTAD2	-0.3814	-2.7226	0.00203225	0.0088767
POLR2J3	-0.382748	-2.37433	0.00274032	0.0108447
TESK2	-0.384455	-3.34161	0.00139425	0.00674536
SLC48A1	-0.384975	-4.22422	3.48732e-05	0.000442945
MYO18A	-0.385067	-6.40034	1.33662e-05	0.000237681
ZNF407	-0.386819	-3.68427	0.000278601	0.00207963
SMURF1	-0.387597	-5.76704	2.75302e-05	0.000379822
RHBDL2	-0.387742	-2.84632	0.00184098	0.00823913
PRTFDC1	-0.388925	-2.81953	0.0185789	0.0454644
PLEKHG3	-0.389869	-7.15681	1.90187e-06	6.28873e-05
SH3D19	-0.390021	-3.8881	0.00373389	0.0135688
MAN2A2	-0.390756	-5.45214	8.73352e-06	0.000177375
HIP1R	-0.391208	-3.85274	0.000796558	0.00445738
RAP1GDS1	-0.395529	-4.74842	0.000291908	0.00214692
TRPC1	-0.395832	-4.85497	0.000675814	0.00396471
SOGA1	-0.3963	-4.94071	0.000160722	0.00136941
FOXN3	-0.398015	-6.1053	2.18178e-06	6.92803e-05
TTLL5	-0.399459	-6.08388	7.19425e-06	0.000154917
LMF1	-0.401729	-4.68288	0.000374512	0.00256579
CECR2	-0.404075	-4.51319	4.33376e-05	0.000514522
APBB1	-0.404519	-7.73942	1.61182e-06	5.75221e-05
DYSF	-0.405251	-2.74746	0.0164586	0.041526
FADS1	-0.4065	-3.12421	0.000466502	0.00299114
ANKMY1	-0.406663	-3.14773	0.00292894	0.0113553
DAPK2	-0.40988	-2.67405	0.00493452	0.0166327
PADI2	-0.410838	-4.21242	0.000148865	0.00129199
MAP6D1	-0.411656	-5.17521	0.000159126	0.00136039
CDRT4	-0.412627	-6.21823	7.07184e-07	3.44259e-05
ST3GAL5	-0.413501	-6.45619	1.2162e-05	0.00022953
FNBP4	-0.413548	-9.99057	5.82906e-09	1.1661e-06
ZNF280D	-0.414307	-3.05532	0.0207221	0.0494979
EXOC7	-0.415375	-5.56741	0.000920536	0.00499046
RNF213	-0.415481	-5.47962	1.1573e-06	4.67714e-05
UVRAG	-0.416763	-5.11219	4.92631e-05	0.000568017
TMTC4	-0.418142	-4.79381	1.32476e-05	0.00023757
EVI5L	-0.418192	-6.2497	6.04092e-07	3.22461e-05
MYO6	-0.418382	-2.72742	0.0015411	0.00725403
WWP2	-0.420651	-5.35556	2.05537e-07	1.52288e-05
MAGI1	-0.421045	-2.87561	6.75442e-05	0.000728421
HSD17B4	-0.426536	-2.55543	0.00970325	0.0277702
HECW2	-0.427082	-3.32157	0.0034661	0.0128406
RASAL1	-0.432566	-3.45766	0.00758081	0.0227478
FAM227B	-0.435004	-3.10659	0.000469465	0.00300053
TNNI3K	-0.437656	-1.9474	0.0064849	0.0203021
DEPTOR	-0.437833	-3.85955	3.77286e-05	0.000468795
SERINC5	-0.438649	-3.07577	0.000809204	0.0044967
AKAP7	-0.439368	-6.93563	2.33714e-06	7.3629e-05
DDHD1	-0.443211	-9.48447	1.43358e-08	2.29431e-06
TMEM235	-0.444107	-3.50793	3.60495e-05	0.000450731
DTD1	-0.444304	-3.34296	0.000107828	0.00100799
DNAH17	-0.444871	-4.24144	0.00343041	0.0127913
LRRC4C	-0.445575	-1.98172	0.00798329	0.0237657
PLLP	-0.449857	-3.55069	0.000800437	0.00446286
NVL	-0.450627	-5.74254	3.98746e-05	0.000487885
CDH13	-0.451403	-2.86575	5.70515e-05	0.000631326
ZNF609	-0.453437	-5.91801	5.60593e-06	0.000133508
CCM2	-0.453845	-4.22385	7.01924e-06	0.00015263
XRCC4	-0.454722	-3.11227	0.00650301	0.0203429
MTMR7	-0.455339	-4.3847	0.000141839	0.00125276
TVP23C	-0.456986	-3.65088	6.5861e-06	0.000148039
GATAD1	-0.458228	-6.78881	4.30666e-08	5.2215e-06
YEATS2	-0.460527	-7.85657	2.41492e-06	7.49001e-05
COPG2	-0.462761	-5.10853	3.29989e-05	0.00043006
KLHL5	-0.467268	-6.94427	2.64068e-05	0.000369418
CLDND1	-0.467951	-1.78584	0.000816195	0.00452533
FBN1	-0.470962	-4.87643	9.4543e-06	0.000187261
AFMID	-0.473038	-3.83259	1.25583e-05	0.000233701
RCBTB1	-0.473566	-9.46262	8.86303e-08	7.91934e-06
TTC7A	-0.476102	-5.21802	7.14159e-07	3.44259e-05
GRIK4	-0.478034	-1.74855	0.00255868	0.0103376
TECPR2	-0.478454	-3.3648	0.002421	0.00998846
NEK3	-0.478706	-2.91808	7.9594e-06	0.000165481
NRBP2	-0.481228	-3.21936	3.63744e-06	0.000101772
RBPJ	-0.483967	-7.72881	7.88984e-07	3.68365e-05
SREBF2	-0.485699	-9.63442	6.23571e-12	8.31636e-09
NINJ2	-0.487025	-2.95639	0.00105336	0.00547419
POC1B	-0.487493	-2.81557	0.000175921	0.00146638
COLGALT2	-0.488655	-4.3781	0.000692498	0.0040389
TTLL11	-0.491482	-5.92006	1.55931e-05	0.000262937
ARHGAP1	-0.49274	-7.63107	6.04463e-07	3.22461e-05
PHACTR4	-0.492989	-4.4251	0.00109729	0.00560699
TTC7B	-0.493019	-6.76682	7.67254e-06	0.000161568
ZNF608	-0.493658	-6.11246	1.18408e-05	0.000225596
CYTH1	-0.494322	-4.84361	0.000241525	0.00188004
CUEDC1	-0.497462	-5.46027	2.13755e-07	1.5272e-05
S100PBP	-0.497894	-4.06085	9.38386e-05	0.000917967
PIGL	-0.502125	-5.3326	4.53123e-05	0.000531655
SEPTIN4	-0.50313	-4.83039	2.40557e-05	0.00034872
SLC6A1	-0.503288	-2.47395	0.00708687	0.021546
CDH1	-0.503901	-3.27091	1.62535e-06	5.75221e-05
GALNT6	-0.506197	-7.85564	1.00978e-10	9.54878e-08
CDH11	-0.507048	-3.98021	0.00180494	0.00813189
IMMP1L	-0.508851	-2.55924	0.00323323	0.0122039
ZDHHC9	-0.509942	-4.2567	5.79191e-05	0.000636633
ITFG1	-0.514915	-7.09896	1.30418e-05	0.00023757
PIK3C2B	-0.515454	-5.63253	1.88842e-06	6.28873e-05
SEMA6A	-0.516246	-4.05847	1.93385e-05	0.00029645
FGGY	-0.517179	-2.48442	0.0079032	0.0235448
PRKCQ	-0.518638	-6.34367	1.20564e-05	0.000228614
METTL15	-0.525543	-3.59905	0.000214452	0.00170921
PLPP3	-0.52606	-4.50672	1.89908e-06	6.28873e-05
GAB2	-0.529454	-4.36883	3.17907e-05	0.000418404
JAZF1	-0.529791	-2.60804	0.00223585	0.00947037
HGSNAT	-0.531181	-3.91598	2.25528e-05	0.000331567
SRCIN1	-0.533543	-4.01713	0.000907879	0.00494421
ATG10	-0.536042	-2.63672	0.00575626	0.0185433
GALNT10	-0.539604	-3.77035	9.08895e-05	0.000902354
LRRC28	-0.540384	-3.20843	0.000188352	0.0015317
MKRN3	-0.54552	-5.83795	2.60352e-05	0.000366404
TRAPPC9	-0.549469	-6.99321	1.78429e-06	6.1115e-05
SLC22A15	-0.549993	-5.32249	4.88414e-05	0.000564782
DAAM2	-0.567313	-3.21766	0.00432824	0.0150669
SLC1A3	-0.571566	-6.14283	1.32605e-05	0.00023757
MYO10	-0.572521	-4.51456	0.00149863	0.00709014
PLXDC2	-0.573536	-5.07582	0.000453957	0.00294373
RFFL	-0.58017	-3.65748	0.00392967	0.014101
RAPGEF6	-0.584164	-7.47497	5.89536e-06	0.000137136
MAML3	-0.58594	-3.33935	0.00267495	0.0106918
PRKN	-0.590415	-1.89913	0.0101914	0.0288169
ZNF189	-0.590604	-3.99126	2.26238e-05	0.000331567
RABGEF1	-0.592837	-2.96345	0.00591519	0.0189637
SLC38A9	-0.596048	-4.2042	0.000403054	0.00270685
HS3ST5	-0.597424	-3.24229	0.0117062	0.032102
PPP1R16B	-0.597959	-8.61681	1.10546e-07	9.2145e-06
NLGN1	-0.598976	-0.884299	0.00595773	0.0190543
SSH2	-0.603964	-5.91936	1.35464e-05	0.000238246
DENND5A	-0.606295	-6.91916	2.48802e-07	1.60558e-05
DOCK5	-0.623501	-1.05864	0.000230047	0.00181542
KIF13A	-0.62511	-7.49997	2.89271e-06	8.70206e-05
TJP1	-0.632411	-2.66683	0.0147962	0.0383915
ENOX2	-0.632969	-2.11782	0.0131519	0.0350623
CTNND2	-0.634325	-1.11463	0.000743468	0.00421931
CARNS1	-0.635864	-4.00183	0.000119325	0.00108258
SCFD2	-0.639454	-4.0909	0.00321661	0.0121641
MTSS1	-0.639744	-9.5298	1.8886e-08	2.79863e-06
VRK2	-0.640263	-3.19518	0.0098628	0.0281664
SPOCK3	-0.643167	-1.01101	0.00183437	0.00821981
DENND2A	-0.64836	-8.95313	5.35299e-08	5.90184e-06
LUC7L2	-0.652903	-3.98776	0.000220827	0.00175652
LTBP1	-0.653317	-3.16781	4.43185e-06	0.000115036
NHLRC3	-0.666934	-6.00507	9.10497e-08	7.91934e-06
GRID1	-0.672508	-4.60737	0.000268227	0.00202105
RIN2	-0.672707	-4.43396	0.000142387	0.00125482
DPH6	-0.692665	-2.54673	0.000165619	0.00139798
SYT14	-0.695395	-2.63292	0.000490596	0.00308144
LDLRAD4	-0.697212	-3.89512	1.39965e-05	0.000242424
MYO15B	-0.70666	-4.54377	4.37381e-06	0.000115036
TMEM63A	-0.711669	-10.9518	1.55232e-08	2.38879e-06
RHOU	-0.715158	-5.535	1.01209e-05	0.000198499
SUMF1	-0.716546	-2.6774	0.00341956	0.0127627
FA2H	-0.717775	-6.757	3.22662e-06	9.31244e-05
DISC1	-0.72007	-2.7461	0.0113408	0.031401
KIAA0825	-0.724121	-2.79547	0.00432843	0.0150669
JAK1	-0.727088	-2.80894	0.00359306	0.0132012
PSEN1	-0.733458	-6.42963	6.88466e-06	0.000150522
GSN	-0.739668	-4.46569	3.48647e-05	0.000442945
ENOSF1	-0.743058	-3.7091	6.95006e-07	3.44259e-05
GRAMD2B	-0.763364	-3.50882	2.6624e-07	1.66441e-05
EVA1C	-0.764812	-6.461	1.76751e-06	6.1115e-05
UNC79	-0.774773	-3.42733	0.000808966	0.0044967
TP53TG5	-0.782492	-3.18078	3.35895e-05	0.000434924
KCNH1	-0.782882	-1.98062	0.0042412	0.0149375
SPATA6	-0.783546	-4.3804	0.000687317	0.00401453
NALCN	-0.789593	-2.6841	2.53023e-05	0.000359441
DOCK3	-0.791213	-3.87769	0.00170932	0.00778928
TMEFF1	-0.792396	-4.67734	1.25127e-05	0.000233701
FTCDNL1	-0.792424	-2.44623	0.000275046	0.00206111
LSAMP	-0.798089	-1.07977	0.00562051	0.0182555
PTBP2	-0.805776	-4.79052	1.07806e-05	0.000209384
CRYL1	-0.814147	-3.05271	9.72221e-05	0.000937379
DOCK4	-0.816626	-2.81519	0.00196759	0.00864143
LDB3	-0.820916	-2.63117	0.00199759	0.00874437
ASTN2	-0.83679	-6.47045	4.20378e-06	0.000112129
PTN	-0.841054	-4.82004	1.41259e-05	0.000242677
MYO1D	-0.843099	-5.91354	2.12375e-05	0.000317056
MOB3B	-0.851803	-11.2934	2.30471e-08	3.29327e-06
ZNF536	-0.857699	-2.70256	0.00148902	0.00706712
TCF12	-0.86914	-1.07797	0.00622467	0.0196877
PPFIA2	-0.8752	-3.55628	1.58024e-05	0.000264196
ITGA2	-0.882397	-4.41931	0.000768487	0.00434282
COL4A5	-0.896085	-2.83977	0.000434779	0.0028564
ZKSCAN1	-0.914327	-6.65717	3.59234e-08	4.49155e-06
FAM13C	-0.916194	-2.92658	0.0104348	0.029339
OPALIN	-0.924732	-2.97621	0.000566151	0.00345301
CIRBP	-0.969406	-3.7577	5.18393e-05	0.000589353
LPAR1	-0.971035	-2.57334	0.000731286	0.0041918
COBL	-0.978521	-3.16065	0.00930245	0.026873
KIF6	-0.980255	-2.76749	0.00163977	0.00755844
MAML2	-1.01266	-2.11892	0.00305695	0.0117154
FGFR2	-1.02393	-5.01317	0.000114371	0.00105195
HHIP	-1.03254	-5.09875	4.63193e-06	0.000115448
PPM1H	-1.03914	-7.83655	5.89363e-10	2.35804e-07
MOG	-1.04973	-3.75831	0.000261067	0.00199718
SCD5	-1.09026	-2.42182	0.00681375	0.0209248
LPGAT1	-1.09972	-4.38676	9.57625e-05	0.000931849
EFCAB11	-1.113	-3.45448	3.08396e-06	9.13995e-05
FHIT	-1.11377	-3.16334	0.0156187	0.0399862
PHLDB1	-1.11585	-5.15405	4.10059e-06	0.000111608
AATK	-1.15221	-12.7711	4.74673e-10	2.11019e-07
RAD51B	-1.18142	-3.10517	0.000409944	0.00273821
FNBP1	-1.2025	-4.43117	0.000388708	0.00264493
OTUD7A	-1.25003	-2.59285	0.0132056	0.0351248
PLPPR1	-1.26085	-4.89405	7.08424e-05	0.000748193
SLC4A8	-1.27508	-5.49728	1.41324e-05	0.000242677
ZFYVE16	-1.27591	-2.23344	0.017785	0.0438163
ADAMTS18	-1.2816	-0.642015	0.000543964	0.00334316
EXOC6B	-1.29799	-14.7729	1.05985e-09	3.5337e-07
CNP	-1.3039	-2.91934	0.0040615	0.0143933
ZBTB20	-1.31902	-2.389	0.0205431	0.0492211
FRMD4B	-1.32355	-2.53172	0.00892764	0.0260536
GREB1L	-1.39982	-2.24406	0.000993056	0.00523481
DNAJC6	-1.41173	-6.47351	1.14008e-06	4.65457e-05
GALNT13	-1.42402	-4.31263	2.49114e-05	0.000355966
RAPGEF5	-1.4774	-7.56791	1.16456e-07	9.509e-06
SVEP1	-1.49356	-2.67383	0.00026506	0.00201617
TRIM2	-1.53169	-6.85704	2.92755e-08	3.77843e-06
AKAP6	-1.534	-5.09576	0.000289851	0.00213966
POLR2F	-1.5765	-3.64279	0.000233913	0.00183656
AGPAT4	-1.615	-2.81432	0.00321	0.0121506
NAALADL2	-1.62873	-3.94287	0.000340832	0.00238821
DLG2	-1.68592	-4.4854	0.000724117	0.00416862
TMTC2	-1.69183	-4.21426	0.00351266	0.0129844
ERBB4	-1.69355	-3.75116	0.00347562	0.012864
CREB5	-1.72398	-6.07177	1.9971e-05	0.000300391
AUTS2	-1.73954	-2.66552	0.00184813	0.00826186
AK5	-1.77215	-8.0668	1.20268e-06	4.76429e-05
TMEM144	-1.85862	-2.46711	0.0137129	0.0360955
PDE1C	-1.89799	-2.39421	0.000736743	0.00420335
CLASP2	-1.94266	-5.49821	1.28848e-05	0.00023757
TMEFF2	-1.95455	-20.1407	1.62667e-16	6.50832e-13
KLHL32	-1.98323	-2.85635	0.00252334	0.0102705
ANO4	-2.02255	-5.03558	7.98248e-06	0.000165481
PTK2	-2.02747	-7.04501	8.41658e-06	0.000172691
ANK2	-2.15197	-2.59753	0.00657313	0.0204822
LANCL1	-2.17286	-1.77762	0.0033009	0.0124242
CNTNAP4	-2.22288	-4.87393	2.47806e-05	0.000355966
CERCAM	-2.35885	-4.05987	3.22852e-05	0.000423519
ANK3	-2.36277	-3.22371	0.000530512	0.00327558
NTM	-2.41488	-3.58082	0.00477653	0.0162232
ZEB2	-2.72172	-5.48348	0.000134229	0.00119345
PLEKHH1	-2.7219	-6.89613	1.28121e-06	4.97683e-05
LAMA2	-3.00521	-2.2934	0.00361233	0.0132353
RNF220	-3.1059	-6.22071	2.82604e-07	1.71318e-05
MOBP	-3.25891	-7.9035	7.91788e-07	3.68365e-05
SLC24A2	-3.36024	-3.27123	5.41196e-06	0.000130421
NKAIN2	-3.42605	-3.99859	0.0018859	0.00837457
UNC5C	-4.49516	-4.58411	1.68507e-05	0.000272953
SIK3	-5.36974	-6.38858	2.90542e-05	0.000396743
MBP	-6.06402	-4.87632	0.000917683	0.00498685
CTNNA3	-8.81784	-4.03071	0.00270319	0.0107616
IL1RAPL1	-12.4768	-3.68423	0.00206262	0.00895068
PPP2R2B	-12.7237	-6.37095	6.09443e-06	0.000140137

## Sheet: Table S5 OPC
Gene Name	LogFC	Z	P Value	FDR
ZBTB20	4.71205	3.38483	0.000295989	0.0201487
PARD3	3.97065	5.1191	5.966e-08	0.000149269
BRINP3	3.58345	2.30195	0.00260517	0.0486429
TCF4	3.27063	4.85952	0.000932646	0.0304749
PTPRZ1	3.26403	6.20349	0.000272319	0.0196874
MMP16	3.05539	1.70308	0.00152686	0.0365044
EDIL3	2.51839	3.02518	0.000753322	0.0283761
CCDC50	1.67432	5.09733	1.48838e-05	0.00490557
PLPP4	1.66868	3.23928	0.00123673	0.0330831
MBNL1	1.57574	4.46851	0.000460587	0.0225755
PBX1	1.44391	4.93923	0.000661641	0.0262653
UBE2E2	1.25093	3.67231	0.00045053	0.0223258
TCF12	1.22945	3.20028	0.000316501	0.0208391
NCALD	1.1538	4.35196	0.00141028	0.0351097
EGFR	1.12934	4.66056	0.0010729	0.0320892
CHST9	1.10374	3.53086	0.00112023	0.0324026
COBL	1.10125	3.999	0.00141009	0.0351097
SLC9A9	1.05725	3.79469	0.00208565	0.0419912
THRB	1.05187	5.06427	0.000392706	0.0220476
SPOCK3	1.03736	4.06839	0.00239879	0.0463457
RNF144A	1.02377	2.9772	0.000134534	0.0163173
SGMS1	0.995703	2.80797	0.00064589	0.0258563
IKZF2	0.986976	4.38925	0.000554576	0.0240966
GDAP1	0.947429	4.0268	0.000183081	0.0172247
TBL1XR1	0.916701	4.08024	0.000985967	0.0304749
GLCCI1	0.91412	4.41694	0.000154736	0.0163173
ZBTB16	0.882186	6.17727	4.46332e-06	0.00319063
ARAP2	0.799083	4.16463	0.00195227	0.0410468
FLRT2	0.782892	1.7514	5.63091e-05	0.0100632
PDS5B	0.72141	4.00007	0.000297962	0.0201487
LRRN1	0.718215	0.885463	0.000766632	0.0284165
PPP1R12A	0.705176	2.36618	0.000155306	0.0163173
LRRK2	0.641533	4.05841	0.00145565	0.0357062
CHD2	0.617307	3.96515	0.000464683	0.0225755
MARCKS	0.609146	1.72603	0.000882289	0.0304481
RALGAPA1	0.608547	3.83397	0.00139292	0.0351097
CNOT2	0.606016	3.99524	0.00126892	0.0335961
ZNF365	0.589477	3.35269	9.06825e-05	0.0146379
UBR5	0.570633	4.05044	0.00113302	0.0325839
EPS8	0.563658	3.83821	0.00131559	0.0341098
PRRX1	0.553257	1.61297	0.00201131	0.0415555
VAPA	0.542509	4.51008	0.000594697	0.0245939
PPM1K	0.527318	2.81505	0.00264602	0.0488586
LRFN5	0.526309	3.23872	0.00122068	0.0330831
BNIP3L	0.516352	2.64951	0.000159334	0.0163173
GOLIM4	0.50892	2.16603	0.000313392	0.0208391
PICALM	0.497939	3.25512	0.000334718	0.0211015
RIT2	0.486634	2.36253	0.00218484	0.0430431
NSD3	0.474697	4.02607	0.00038891	0.0220476
TUT4	0.465855	4.28573	0.00181996	0.0398345
USP47	0.461147	4.6059	0.000247679	0.0184983
ARHGEF7	0.446389	3.75886	0.0022627	0.0442287
DMTF1	0.418392	3.94559	0.00187908	0.0401834
SEPTIN7	0.393389	3.12276	0.00120228	0.0330831
VPS50	0.389048	4.07942	0.000238251	0.0184983
PALLD	0.387044	3.90102	0.000170829	0.0165378
ABI1	0.359665	3.89063	0.00109637	0.0322941
ZNF804A	0.348299	2.44221	0.000521317	0.0240093
ERCC6L2	0.347602	3.69124	0.000226415	0.018322
FTL	0.317953	1.96628	0.00163853	0.0379647
IL6ST	0.310375	1.75665	0.00102509	0.031088
MTUS1	0.272394	3.22039	0.000673491	0.0262653
AFAP1L2	0.268979	0.900865	0.000967949	0.0304749
GKAP1	0.263401	1.44132	0.000557076	0.0240966
PSPC1	0.260785	2.1191	0.00167382	0.0380085
CRYAB	0.260446	0.936181	0.00120318	0.0330831
PWWP2A	0.249735	2.52685	0.00266928	0.0491069
PROX1	0.24661	2.85625	0.0020907	0.0419912
RAMP1	0.24571	1.94336	0.000327886	0.0210352
MYRIP	0.23537	2.62434	0.000903742	0.0304749
ABI2	0.230659	3.16266	0.00120458	0.0330831
PAPOLA	0.230122	1.0754	8.54944e-06	0.00388922
TOP1	0.228111	2.89082	0.00182895	0.0398345
ME2	0.227776	1.56663	0.0016562	0.0379647
ILDR2	0.221302	2.35836	0.000479923	0.022656
AASDHPPT	0.211513	2.29814	0.000397958	0.0220476
ELP4	0.210742	2.98493	0.00124293	0.0330831
RBBP4	0.210656	2.77703	0.000905555	0.0304749
INPP5A	0.205494	2.31803	1.99004e-05	0.00553231
SEM1	0.204104	1.03942	2.44014e-05	0.00610524
KTN1	0.192446	2.0935	0.00205128	0.041726
APPL2	0.188973	3.12275	0.00109712	0.0322941
HBP1	0.18868	1.91274	0.00123472	0.0330831
UBE2G2	0.179875	3.09944	0.000848621	0.030117
FANCL	0.174945	2.41312	0.00201798	0.0415555
QDPR	0.174882	2.43154	0.00162903	0.0379647
IGSF11	0.154704	2.25969	4.847e-05	0.00898311
NFATC3	0.14955	2.27721	0.00118156	0.033031
HP1BP3	0.14781	1.56295	1.56853e-05	0.00490557
DCAF17	0.146916	1.88481	0.00190252	0.0405116
RRAGB	0.145072	1.88107	0.00153196	0.0365044
HNRNPA2B1	0.144979	1.59209	3.01494e-06	0.00251446
PDE4DIP	0.144593	2.72164	1.7358e-05	0.00510938
FNBP1L	0.144309	2.14616	0.00131255	0.0341098
ZNF483	0.140355	2.25885	0.000833091	0.0298113
GATM	0.138756	2.48182	0.000112166	0.0163173
MIPOL1	0.133848	2.45424	0.00183888	0.0398345
CTDSP2	0.129453	2.15583	0.00262456	0.0486815
NBDY	0.122749	2.31488	1.40247e-05	0.00490557
SLC25A16	0.117796	1.40348	0.00152338	0.0365044
NUFIP2	0.11738	2.02	0.000869754	0.0303254
LYPLAL1	0.10998	2.17708	0.000284212	0.0197527
SPART	0.108968	1.5619	0.00018932	0.0172247
MERTK	0.108358	1.60245	0.000919655	0.0304749
KLF15	0.107918	1.94889	0.000872673	0.0303254
MCF2L	0.106643	2.02471	0.000834048	0.0298113
ATPSCKMT	0.104143	1.75673	0.000141846	0.0163173
DMPK	-0.110339	-1.10246	0.000420293	0.0223258
PSMD5	-0.11579	-0.939883	0.00149526	0.0363217
MB21D2	-0.124246	-0.51672	0.00191148	0.0405299
PPIP5K2	-0.130842	-0.975439	0.000532268	0.0240966
EIF3B	-0.154198	-1.22716	0.00238296	0.0462183
SV2A	-0.163702	-1.33857	0.00178716	0.0395705
FRMD4B	-0.182449	-1.1282	0.00117637	0.033031
RPAIN	-0.183222	-1.43179	0.0004045	0.0220476
CC2D1A	-0.184197	-1.06894	0.000171856	0.0165378
PPM1D	-0.188219	-0.91175	0.00178575	0.0395705
FRRS1L	-0.189782	-1.50718	0.00140939	0.0351097
LRRC28	-0.197137	-0.866184	0.000337355	0.0211015
EHD4	-0.205435	-1.27536	0.00137878	0.0351097
SPPL2B	-0.218207	-1.62303	0.000439372	0.0223258
RAP1GAP	-0.219808	-1.50169	0.00116699	0.033031
RMDN2	-0.232509	-1.26446	0.000446928	0.0223258
OGDH	-0.234514	-1.80394	0.00127864	0.0336754
MICALL2	-0.234887	-1.81847	0.000954388	0.0304749
SCAP	-0.27058	-1.67071	0.00192285	0.0405988
NVL	-0.282802	-1.83932	0.00111342	0.0324026
COL9A2	-0.284742	-1.35263	0.000404887	0.0220476
QRICH1	-0.288745	-1.5465	0.0026267	0.0486815
EVA1C	-0.289688	-1.44595	0.000143888	0.0163173
CACNG4	-0.300729	-1.7547	0.000632914	0.0256107
SLC4A8	-0.308641	-1.42858	0.000973523	0.0304749
NTN1	-0.310114	-1.60164	0.000161974	0.0163173
VPS51	-0.314698	-2.06556	0.000401118	0.0220476
MARK4	-0.314875	-1.86407	0.00210741	0.0420139
CSPG5	-0.318807	-1.78599	0.000937287	0.0304749
DDHD2	-0.321258	-1.88402	0.000824801	0.0298113
ADGRL1	-0.324864	-1.62995	0.000477937	0.022656
EXOC7	-0.328488	-2.30037	0.000756911	0.0283761
ACTG1	-0.332939	-2.09438	0.000759872	0.0283761
BSN	-0.335048	-1.57039	0.000436118	0.0223258
NRDE2	-0.336408	-1.6973	0.000677104	0.0262653
ANKS3	-0.3429	-1.60624	0.00145129	0.0357062
FOXN2	-0.347807	-2.47549	0.000132551	0.0163173
YWHAZ	-0.356398	-2.71642	0.002046	0.041726
DHX36	-0.356923	-3.09437	0.00162085	0.0379647
SNX22	-0.364958	-1.744	0.000276397	0.0196874
EVI5L	-0.379436	-3.08838	4.09705e-05	0.00820066
MCM3AP	-0.382105	-3.26071	0.0011138	0.0324026
ZZEF1	-0.383605	-2.00297	0.000103112	0.0158404
PIGL	-0.386493	-2.19571	0.00165409	0.0379647
HGSNAT	-0.388812	-2.76973	0.000912156	0.0304749
CBFA2T2	-0.388892	-2.39269	8.64103e-05	0.0144132
TTLL3	-0.393923	-2.23952	0.00102421	0.031088
USO1	-0.394661	-2.42545	0.00138247	0.0351097
SLC22A15	-0.402759	-2.52855	0.000279337	0.0196874
GRAMD1B	-0.408263	-2.18842	0.00250445	0.0472916
BCL2L13	-0.409059	-2.49494	0.00122806	0.0330831
DNM1L	-0.412574	-2.26125	3.38973e-05	0.00706758
MAP1B	-0.413369	-2.12456	0.00142474	0.035294
SULT1A1	-0.418154	-2.02119	0.00209788	0.0419912
RHBDL3	-0.418971	-2.51262	0.000227011	0.018322
TRIM62	-0.421127	-2.39947	0.00182663	0.0398345
ACAP3	-0.424532	-2.48442	0.000471509	0.022656
CAMK1D	-0.430632	-2.45838	0.00211935	0.0420843
CHKA	-0.436632	-2.9217	0.0018532	0.0399716
FUS	-0.43901	-3.02444	0.000244087	0.0184983
APBB1	-0.441678	-2.76636	0.000950323	0.0304749
USP28	-0.444798	-2.11971	0.00139395	0.0351097
TTL	-0.447729	-2.21867	0.00130737	0.0341098
CTSO	-0.453613	-1.87565	0.000992688	0.0304749
PLEKHH1	-0.455082	-2.86472	0.000588262	0.0245939
BRSK1	-0.457648	-2.67808	0.000405351	0.0220476
PI4KA	-0.463033	-3.07563	0.00117276	0.033031
RSRP1	-0.46399	-3.14778	0.00164882	0.0379647
NCOR2	-0.479689	-3.84016	0.000327401	0.0210352
ADCY1	-0.485517	-2.50418	0.000117212	0.0163173
ANKDD1A	-0.492221	-1.68242	0.00034598	0.0211132
LUC7L2	-0.512012	-2.80358	0.00167863	0.0380085
GPI	-0.515032	-2.52498	0.0017778	0.0395705
PHLDB1	-0.525925	-3.67864	0.00104232	0.0314204
PACRG	-0.530737	-1.18507	0.00249033	0.0472916
NIPSNAP2	-0.53701	-3.45264	0.000242326	0.0184983
SIPA1L3	-0.542905	-3.30365	0.000865535	0.0303254
COL20A1	-0.54654	-2.4328	0.000204018	0.0179106
FARP2	-0.553228	-2.75819	1.17374e-05	0.00483228
ENOSF1	-0.573324	-2.65843	0.000941339	0.0304749
MTMR1	-0.573885	-3.66341	0.000104463	0.0158404
CARF	-0.581649	-2.92246	0.000991991	0.0304749
SPG7	-0.581864	-3.92197	1.25539e-05	0.00483228
LUZP1	-0.602493	-3.01755	0.000219397	0.018322
MMD2	-0.627168	-2.84316	0.000833625	0.0298113
PDE8A	-0.647852	-3.47942	1.43115e-06	0.00238716
CREB3L1	-0.655582	-3.45652	0.000690509	0.0263764
SLC15A4	-0.656745	-3.75764	8.40451e-06	0.00388922
ZSCAN5A	-0.668009	-3.03525	0.000632975	0.0256107
OXR1	-0.676647	-2.71793	0.000432288	0.0223258
PLLP	-0.695246	-3.93601	0.000522985	0.0240093
FAM184A	-0.727496	-3.44362	0.000779142	0.0286679
SLC8A3	-0.757708	-3.36331	0.000634637	0.0256107
GPR155	-0.78232	-4.00077	2.80561e-06	0.00251446
C4orf19	-0.796025	-2.86047	5.56571e-06	0.00333173
BEST3	-0.804131	-1.98903	0.001468	0.0358335
XKR4	-0.813184	-2.56627	0.00066825	0.0262653
AHI1	-0.834488	-3.79344	3.32758e-05	0.00706758
PROM1	-0.837805	-3.48673	0.000222454	0.018322
SPRY4	-0.850794	-3.51787	0.00014483	0.0163173
PPP2R2B	-0.895878	-2.62561	0.00123659	0.0330831
LRMDA	-0.904969	-2.24857	0.0024698	0.0471712
DPH6	-0.907231	-2.91316	0.00045062	0.0223258
DENND2A	-0.910124	-4.75758	2.1156e-06	0.00251446
GOLGA8B	-0.918811	-3.56934	2.80485e-05	0.00637976
PRKN	-0.975323	-1.82446	0.000423949	0.0223258
WSB1	-1.03784	-6.46088	3.81148e-08	0.000149269
NELL1	-1.2184	-2.35424	0.000490688	0.0229477
NAV2	-2.20804	-4.10298	0.0019626	0.0410915
WWOX	-2.267	-3.14241	0.000120144	0.0163173
XYLT1	-2.66446	-5.23067	5.99231e-06	0.00333173

## Sheet: Table S5 AS
Gene Name	LogFC	Z	P Value	FDR
NRG3	8.43097	2.50013	0.00256763	0.0189696
QKI	5.35708	4.39698	0.00100364	0.0107638
PARD3	4.92911	2.69577	0.00310992	0.0213102
PALLD	2.61878	1.52953	0.00313751	0.0213845
TENM2	2.38343	5.06939	0.00276938	0.0198842
ARHGAP26	1.58696	4.19618	0.00119722	0.0121507
ZFAND3	1.57706	4.1314	0.000308619	0.00504968
DOCK7	1.4024	2.74893	0.00425732	0.0263886
AQP4	1.36212	4.26038	4.15241e-06	0.00039789
CPEB4	1.2826	6.2847	4.53936e-05	0.00164351
PNISR	1.24844	3.54967	0.000115141	0.00286729
KANK1	1.19308	4.39642	0.000394631	0.00586206
ITGB8	1.14557	3.21143	0.0023999	0.0182314
LIMCH1	1.14027	1.80619	0.000225848	0.00420786
PPFIA2	1.1145	7.30014	5.62788e-06	0.000470989
ARHGAP5	1.08256	1.68184	0.00668836	0.0362079
MBNL1	1.04273	5.09021	9.77761e-06	0.000656772
MBNL2	1.0261	1.16847	0.00168557	0.014659
CHPT1	1.00461	9.34397	1.3763e-06	0.000222227
EPHA6	1.00193	3.84594	0.000320844	0.0051735
FAM107A	0.99222	7.46701	6.18021e-08	3.50555e-05
LHFPL6	0.990553	2.04811	0.00171664	0.0148031
EFNA5	0.986187	4.74228	0.00194365	0.0159012
CHL1	0.964573	3.56595	0.0037503	0.0241209
NCOA2	0.93039	3.43412	0.000127348	0.00306655
SMARCA2	0.920464	3.71958	0.00245399	0.0184501
MACROD2	0.912577	4.01751	0.000310784	0.00506886
ZBTB16	0.907199	3.39538	0.00304954	0.0210622
SPIRE1	0.866412	3.81341	0.00196876	0.0160552
ASAP1	0.860901	3.73444	0.00983564	0.0474135
PACS1	0.850306	3.89848	0.00459059	0.0277009
ZNF516	0.841154	2.35166	0.00274662	0.0198044
SIPA1L1	0.839928	2.46887	0.00429042	0.0264524
FOXO1	0.823928	4.54796	0.00268645	0.0195639
IRS2	0.818728	3.46714	0.00283577	0.0200731
CLASP1	0.817651	6.49344	0.000898791	0.00995299
KMT2C	0.804898	3.77377	0.000383568	0.00578584
N4BP2L2	0.79375	4.7599	0.00208524	0.0167114
PCSK5	0.749471	7.90885	4.9498e-08	3.15859e-05
ARID1B	0.747778	2.98179	0.000996745	0.0107435
ANKRD12	0.724859	5.80992	0.000249595	0.00448655
RASSF8	0.714963	3.22175	0.00203955	0.0164185
ACAP2	0.699702	3.27269	0.00107241	0.0112416
TSC22D2	0.672654	5.94323	0.00010008	0.00259726
ABCA1	0.668135	3.88854	0.00449253	0.0272703
LPIN1	0.662251	4.40554	0.000687579	0.00829809
SEMA3D	0.649327	1.77038	0.0042367	0.0263439
TLN2	0.647828	3.41522	0.000530574	0.00705359
ARAP2	0.64766	2.10703	0.00903543	0.0444372
ARHGEF12	0.644241	4.86747	2.85127e-05	0.00121298
FNIP1	0.623326	4.09956	0.00589847	0.0334429
PTPRK	0.621778	3.66311	0.00845167	0.0423478
PDLIM5	0.619347	4.12852	0.0079511	0.0406287
DYRK1A	0.61812	6.76308	6.09926e-06	0.000493308
KCTD8	0.606953	3.05123	0.00387842	0.0247046
ZNF804B	0.591262	1.9783	0.000368651	0.00567935
PLOD2	0.588662	2.23478	0.00297716	0.0207345
BMPR1A	0.583891	3.1101	0.0010984	0.0114202
TIAM2	0.582598	6.03267	2.06553e-06	0.000270372
LCOR	0.581485	4.77273	0.00126907	0.0125825
AK3	0.578182	6.6922	1.60045e-06	0.000240303
KIAA0232	0.57448	7.16011	7.75746e-08	3.96018e-05
ARHGAP35	0.572209	4.45996	0.000931769	0.0102305
FNDC3B	0.569745	5.21919	0.000468524	0.0064995
SGMS1	0.565651	3.41022	0.00704994	0.0372737
ZNF680	0.5653	5.18206	0.000561073	0.00730683
CAMK1D	0.559194	3.18737	0.010424	0.0495915
MLLT10	0.552661	4.00135	0.00345558	0.0227329
GALNT18	0.550512	2.69821	0.00266334	0.0194279
SYTL4	0.526434	1.58478	6.86581e-05	0.00207533
CTBP2	0.520175	3.80487	0.000194516	0.00392154
ITGAV	0.51593	2.89812	0.000295347	0.00492967
PICALM	0.51547	5.38131	0.000330125	0.00525012
KANSL1	0.511708	4.17114	2.39824e-06	0.000288022
CDKL1	0.510317	2.47614	0.000208894	0.00399402
ZNF292	0.508836	6.43369	0.000196448	0.00392154
KDM4C	0.507301	3.42602	0.00024555	0.00442944
UBE2D3	0.506683	4.78626	9.34206e-07	0.000190765
VGLL4	0.498775	3.95723	0.00693392	0.0368726
IQCJ-SCHIP1	0.497416	4.79693	4.20882e-06	0.00039789
RAPGEF2	0.497189	5.3992	8.57007e-05	0.00235216
COG5	0.493274	4.67147	0.000122611	0.00299487
TSC22D1	0.486124	3.07861	0.00941342	0.0460196
KANSL1L	0.484584	2.07447	0.00980512	0.0473111
CRADD	0.482741	4.01895	0.00599803	0.0337224
PCDH17	0.478142	4.53631	0.0002621	0.00461044
UBE2E2	0.477585	2.0751	1.21904e-05	0.000748183
EFR3A	0.471487	6.69965	4.48292e-05	0.00163849
ME1	0.467651	2.82647	0.000245382	0.00442944
BNIP3L	0.457656	3.61012	0.000224978	0.00420701
PPP3R1	0.450681	3.84609	0.00372431	0.0241209
CADPS2	0.449017	5.3821	5.1944e-05	0.00176783
WDFY2	0.444122	4.98734	6.14853e-05	0.00192566
SLC38A2	0.4428	0.873109	0.0102544	0.0489699
FERMT2	0.440612	5.12452	0.000307037	0.00504019
LARGE1	0.436853	4.27761	0.00312185	0.0213544
SOS1	0.432903	1.41884	0.00581887	0.0331903
CSNK1A1	0.429279	4.56183	0.00388112	0.0247046
TMEM178B	0.428224	5.37001	0.000384212	0.00578584
ENAH	0.425744	2.53702	0.00537212	0.0311644
SEM1	0.423703	1.91644	1.15671e-06	0.000210894
ADRA1A	0.419858	4.02167	0.00575906	0.0329966
IGSF11	0.418906	4.41521	0.00142302	0.0132323
NBPF26	0.417827	0.7038	0.00340809	0.0225659
RHOQ	0.412881	2.49795	0.00173311	0.0148698
CDK13	0.405397	4.8215	0.00391436	0.0248852
GNA13	0.405228	2.86311	0.00023319	0.00428514
ELOVL5	0.40408	1.91534	0.00102738	0.0109266
PTPRJ	0.401981	2.7045	0.00867766	0.0430929
NFE2L2	0.395928	3.58032	9.24615e-06	0.000637859
CTNNA1	0.387961	3.25166	0.00897629	0.044189
TMEM65	0.383245	4.55042	0.000131967	0.00313345
SESN1	0.377517	4.35528	0.000862434	0.00968638
PDS5A	0.376359	3.69271	0.00305309	0.0210622
GALNT2	0.373	5.06142	2.49052e-06	0.000288022
PDS5B	0.366019	2.04052	0.000784781	0.0090637
DCUN1D1	0.365311	4.98104	0.00100121	0.0107604
ETV1	0.364994	4.55877	0.000709501	0.00846262
CCNH	0.363703	5.20528	0.000307051	0.00504019
TLK1	0.36315	3.11909	0.00873807	0.0433507
PEAK1	0.359548	3.32262	0.00328857	0.022108
KDM6A	0.357875	5.14991	5.72643e-05	0.00185022
TCF12	0.353893	3.35234	0.00796657	0.0406287
UBR2	0.344772	4.99353	0.00119663	0.0121507
PPA2	0.344074	4.53775	0.00140583	0.0131422
HNRNPU	0.343248	1.8959	0.00109738	0.0114202
FBXO11	0.339781	5.01161	0.00130852	0.0127481
MRTFA	0.338183	3.86261	0.00743835	0.0386722
EPS15L1	0.336924	3.83186	0.00331843	0.0222026
WNK1	0.334947	4.92244	5.65439e-05	0.00185022
GTF2I	0.332745	2.72754	0.00362976	0.0236653
NFATC3	0.332716	5.8063	2.38874e-05	0.00108828
ZFAND5	0.332699	4.16244	0.00188551	0.0157003
PUM2	0.330479	5.17804	5.13783e-05	0.00176031
INTS6	0.328456	4.2137	0.00319628	0.0216406
SETD5	0.327614	2.88685	3.10982e-08	3.00093e-05
MAGI3	0.323048	3.75817	0.00244868	0.0184501
R3HDM2	0.319735	4.91987	0.00026668	0.00463061
DYM	0.31959	4.15917	0.00104837	0.0111267
GABRB2	0.317891	1.35611	0.00198555	0.0161401
UBE2E3	0.31727	3.78034	0.00494814	0.0293724
SAFB2	0.311618	4.49147	0.000222861	0.00418274
BBX	0.309515	4.40944	0.00310032	0.021273
STRN3	0.306091	3.4627	0.00270245	0.0196245
DCAF5	0.303905	3.08841	0.0014774	0.013614
TTC3	0.29784	2.66229	0.0085057	0.0424869
OPA1	0.297451	4.35722	0.00136461	0.0130262
SESTD1	0.297262	3.8709	0.000369352	0.00567935
MT2A	0.295315	3.90064	0.00015054	0.00341422
SHPRH	0.294094	4.4415	0.00060359	0.00768411
UBE2G2	0.293932	5.38996	3.91436e-07	0.000124893
STX16	0.291429	5.1517	0.000291879	0.00491763
CNOT6L	0.290596	4.82461	8.94479e-05	0.00239784
RAMP1	0.290069	2.99611	0.00296409	0.0206865
ARID2	0.288237	3.52674	0.00572412	0.0328984
USP47	0.286783	4.2771	0.000767285	0.0090257
DCUN1D4	0.285985	4.04461	0.0023728	0.0181606
VPS13A	0.283979	4.41642	0.00068261	0.00825764
PHC3	0.282114	3.78526	0.00219669	0.0171995
SORCS2	0.28156	3.4386	0.00431798	0.0264649
NUMB	0.281079	3.62891	0.0020341	0.0164185
DOK5	0.278522	4.25661	0.00056809	0.00737939
PTMA	0.276331	3.11699	0.000240352	0.00438214
MTX2	0.275886	5.20276	2.27859e-05	0.00108367
NEDD4	0.274712	3.50629	0.000208119	0.00399402
EPC2	0.27228	3.71148	0.00688339	0.0366803
ARL8B	0.270291	4.76042	0.000135778	0.00317958
ACBD6	0.268862	4.4633	0.00042496	0.00609388
PIP4P2	0.267722	4.96488	0.000379243	0.00576201
RHBDD1	0.265306	3.09313	0.00168926	0.0146661
VEGFA	0.261288	1.33182	0.000100261	0.00259726
ADNP	0.260939	3.35932	0.00815307	0.0413732
CDK8	0.259754	4.10047	0.000844617	0.00960306
CNOT4	0.258073	3.69581	0.00155344	0.0140305
NRIP1	0.255834	3.4845	0.00497729	0.0295111
SMAD1	0.254742	0.574895	0.00349755	0.0229499
MSRB3	0.254646	3.9808	0.00713723	0.0376003
ROCK2	0.253217	3.07967	0.00819597	0.0415083
UBE2W	0.250828	4.09165	0.00283132	0.0200731
RYK	0.250406	2.08875	0.000141273	0.00326211
GRIP1	0.249076	1.53366	0.000264615	0.00461044
EPHX1	0.248702	3.18164	0.000533911	0.00707952
IL6ST	0.247199	1.47233	0.000412164	0.0059949
AHCTF1	0.247153	4.3791	0.000212491	0.00403259
IRF2	0.245896	4.52196	0.00124607	0.0124974
TMEM131	0.244825	4.68267	0.000786527	0.0090637
RHOT1	0.243857	2.0817	0.00293981	0.0205585
KAT6A	0.243202	4.15199	0.00259153	0.0190631
RAVER2	0.242361	3.80324	0.00418011	0.0261138
NECTIN3	0.241589	3.64592	0.00085431	0.00964878
USP25	0.237871	4.29938	1.43365e-05	0.000795519
RBPJ	0.23709	3.25554	0.0077388	0.0398252
SUPT3H	0.236959	1.89727	0.000202925	0.00397004
YAF2	0.23478	4.13164	0.000759758	0.00897816
SAMHD1	0.234644	3.02267	0.00888908	0.0439717
SH3RF3	0.234232	3.08249	0.0104729	0.0496691
CSRNP3	0.23025	1.80062	0.00975713	0.0471241
INO80D	0.228607	3.97862	0.0023095	0.0179179
GPR135	0.228152	3.1196	0.00127011	0.0125825
KTN1	0.227806	3.76059	0.00256262	0.0189696
PPP1R10	0.227726	2.27406	0.00375058	0.0241209
USP6NL	0.227292	3.77682	0.00160043	0.0141598
ZFAND6	0.22715	3.58925	0.00204226	0.0164185
UBL3	0.225689	4.23312	0.000970272	0.0105388
DHX9	0.225392	3.78327	0.00128722	0.012637
PIKFYVE	0.224837	4.21731	0.00319606	0.0216406
VAPA	0.224705	4.68903	0.00177408	0.0149945
BMT2	0.223691	1.77137	0.00134536	0.012952
ANKRD10	0.218622	4.13363	1.4844e-05	0.000806156
WWP1	0.216058	3.03033	0.000689254	0.00829868
ATP11C	0.214095	3.40714	0.000942503	0.0103251
SPECC1L	0.213139	3.12375	0.00637451	0.0353166
CNOT2	0.212805	3.7257	0.000497395	0.00676509
THOC2	0.209045	3.20037	0.00913057	0.0447328
XPO1	0.208853	0.672859	0.00170909	0.014788
RNF216	0.208339	3.92483	0.000401213	0.0058732
SPART	0.208267	2.4678	0.00299609	0.0208095
ZNF706	0.206491	1.91425	0.000200282	0.00394765
CCSER2	0.204951	2.36428	0.00825365	0.0417177
LYPLAL1	0.204749	4.05642	0.000511015	0.0068763
NUFIP2	0.204257	3.12642	5.33392e-06	0.000461519
TTC39B	0.203961	3.13553	0.00665475	0.0360642
G3BP1	0.203619	2.24162	0.000578157	0.00747624
TRA2B	0.200952	3.6764	0.00194217	0.0159012
DDX5	0.200661	1.15994	0.000654098	0.00803435
SEL1L3	0.198574	1.68128	0.000863331	0.00968638
PPP2CB	0.198303	1.74604	0.00618799	0.034449
IDE	0.19766	3.34756	0.00394428	0.0250131
CASP7	0.196894	2.78254	0.00241935	0.0183518
RYBP	0.196456	1.71854	0.00323412	0.02181
CDKL5	0.195595	3.26677	0.00989772	0.047578
ITPRID2	0.19421	1.6788	4.3485e-05	0.00160863
RNGTT	0.193875	3.52353	0.0012604	0.0125825
ST7L	0.192016	3.45127	0.00539479	0.031243
ZBTB1	0.191829	4.23942	4.66471e-05	0.00164837
CNOT1	0.191254	3.91734	0.000708886	0.00846262
CBLB	0.191016	1.80982	0.00475162	0.0285206
DDX6	0.18755	3.9148	0.00133079	0.0128668
IFRD1	0.187407	2.07366	3.84615e-06	0.000384992
DNAJC1	0.186694	3.7423	0.00256768	0.0189696
NDUFS1	0.186207	3.55386	0.00651811	0.0356645
SPEN	0.185458	3.66432	0.000964667	0.0105003
CEP95	0.184846	3.96375	1.16744e-05	0.000728481
HP1BP3	0.183476	1.567	0.00058174	0.00747624
ZDHHC14	0.17983	2.17814	1.85632e-05	0.000947654
STAT3	0.17966	1.4614	0.000878389	0.00979077
CSTF3	0.17951	3.89765	0.000339462	0.00533216
NR1D2	0.178169	3.81747	6.14647e-05	0.00192566
OGT	0.17744	3.27101	4.43516e-06	0.000404312
EDNRB	0.175563	2.21593	0.0104787	0.0496691
PSMA1	0.175449	3.12836	0.00805021	0.0409532
UBE2B	0.174209	1.65811	8.11461e-05	0.00228868
PAK2	0.173959	3.55429	0.00502758	0.0296782
DNAJC3	0.171956	3.70988	0.000109689	0.00275843
PDE5A	0.171785	1.33435	0.00396763	0.025096
HNRNPA3	0.170955	3.85878	0.00951348	0.0461679
CAPN7	0.169617	3.47384	0.00508869	0.0298939
ZNHIT6	0.168487	3.30488	0.00025407	0.00453505
HNRNPDL	0.168412	2.33	0.00647985	0.0355695
PSME4	0.167283	3.83241	0.000497121	0.00676509
MSANTD4	0.166906	1.94128	0.00275439	0.0198044
SACS	0.166807	2.61454	0.00278539	0.0199431
RPS6KA3	0.166768	3.19764	0.00607215	0.0340641
COX10	0.166583	3.17083	0.000481499	0.00660767
BANP	0.16621	2.84665	0.00051185	0.0068763
RAP1GDS1	0.166136	2.0692	0.0035198	0.0230662
ARFIP1	0.166103	3.29284	0.00690603	0.0367626
APTX	0.165384	2.61609	0.00273996	0.0197843
RPTOR	0.164721	2.9083	0.0073763	0.0385031
GSTM2	0.16458	3.37218	5.61805e-05	0.00185022
XPR1	0.164151	3.53471	0.000912698	0.0100633
RAB11A	0.163478	2.52629	0.000164775	0.00356431
GLB1	0.159153	3.49423	1.12787e-07	5.23433e-05
RAPGEF4	0.15689	2.33082	3.52614e-05	0.00139542
TBCD	0.156167	4.0317	0.000164471	0.00356431
RAF1	0.155653	3.61017	0.00232286	0.0179571
ZCCHC2	0.155192	1.71723	0.0066019	0.0359304
SP3	0.154757	3.32913	0.00157558	0.014141
ZBTB37	0.154656	3.64454	0.0011181	0.0115545
MTMR12	0.154564	3.49464	0.00117816	0.0120531
FEM1C	0.153928	2.96321	0.00406576	0.0255612
LRFN5	0.151817	1.15401	0.00273368	0.0197843
SRFBP1	0.151248	3.05737	0.000789875	0.00908178
GOLPH3	0.150079	3.58877	0.00217034	0.0170981
PPIL4	0.149396	3.25837	0.000434126	0.00612214
BACH1	0.149157	2.53799	0.00536718	0.0311644
CUL3	0.147287	3.32612	0.00230413	0.0179035
PPP4R2	0.14719	2.60646	0.00010343	0.00264006
KCTD1	0.145306	3.03208	0.00526795	0.0308051
TMEM170B	0.144547	3.32782	0.00248169	0.0185763
ENO1	0.144081	3.64261	0.000166784	0.00357746
TSEN15	0.142843	2.79161	7.15248e-06	0.000550257
TMED5	0.142487	2.97752	0.00172374	0.0148393
HEATR5A	0.141633	3.45355	0.00433863	0.0265254
REV1	0.141347	2.68807	0.00695741	0.0369205
CREBRF	0.140092	2.74282	0.00957529	0.0464215
TOP1	0.139713	3.18488	0.00482011	0.0288134
HPS5	0.139369	3.10811	0.000468056	0.0064995
ZNF800	0.137873	3.02385	0.00175645	0.0149694
TLE3	0.137399	1.62775	0.00308696	0.0212385
NBDY	0.136605	3.19342	3.03243e-06	0.000322512
RNF169	0.136043	1.67798	0.000100647	0.00259726
MRPS6	0.135982	0.424924	0.00316064	0.0215135
PBX3	0.135609	2.28092	0.000419008	0.00606548
PAPOLA	0.134299	0.956678	2.45101e-05	0.00108828
POLA1	0.134153	1.91683	0.00349745	0.0229499
EMSY	0.133697	3.64125	0.00192557	0.015804
OCIAD1	0.133191	3.49831	0.00326573	0.0219941
PLEKHA8	0.132154	3.15383	0.00150275	0.0137483
SLC5A3	0.131735	0.255053	0.0045403	0.027495
SEMA3A	0.130613	1.75049	0.0064961	0.0355822
IL17RB	0.130369	1.07018	0.0064921	0.0355822
SEC62	0.130247	3.82364	1.29017e-05	0.000757791
QDPR	0.12989	2.53491	0.00674599	0.0363491
TUG1	0.129597	3.47927	8.32259e-05	0.00229659
UBXN2A	0.128371	3.45212	0.00155885	0.0140351
FTL	0.127332	0.232391	8.84438e-05	0.00239784
MPC1	0.127061	3.36912	3.43153e-05	0.00137937
CNBP	0.12696	2.97774	0.000382208	0.00578584
ZNF410	0.126438	2.83497	0.0104021	0.0495359
CYB5R4	0.125099	3.34231	0.000548083	0.00719271
COPS2	0.124827	2.62854	0.00043382	0.00612214
LRRN1	0.123909	1.44198	0.00504035	0.0296782
GABPA	0.121891	2.8857	0.00284681	0.0200731
YTHDC2	0.120841	3.28301	0.000260685	0.00461044
ADNP2	0.12064	3.05215	3.13094e-05	0.0012994
EIF4E	0.119366	3.07958	0.00529737	0.0309418
ACTR3	0.118727	2.96456	0.00638367	0.0353166
ATP6V0E1	0.118682	3.00741	0.000582868	0.00747624
PRMT3	0.117724	1.94256	3.11308e-06	0.000324332
PWWP2A	0.116557	3.18398	1.2311e-05	0.000748183
CHD1	0.116235	3.05186	0.000197422	0.00392154
ARSJ	0.11606	1.63547	0.00137945	0.0130758
LRCH2	0.115132	2.76166	0.000490252	0.00670975
LATS2	0.115119	2.72139	0.00283687	0.0200731
TSHZ1	0.115089	1.82078	4.85709e-07	0.000145856
EIF2S3	0.114199	3.50169	0.000100736	0.00259726
SALL3	0.112856	1.83259	0.00128989	0.012639
TMLHE	0.11207	2.74212	0.000661716	0.00808148
SRP19	0.110778	2.3172	0.00112871	0.0116405
PCMTD2	0.110508	2.84932	0.000172715	0.00364343
PCNP	0.109876	2.92996	0.00306144	0.0210913
YAE1	0.10937	2.59293	1.98539e-06	0.000266722
NDUFAF2	0.109089	2.47749	0.00178795	0.0150619
PLCH1	0.108939	1.66007	2.44032e-06	0.000288022
GKAP1	0.108851	2.58451	0.000186294	0.00380411
SNAP23	0.108818	2.84289	8.93825e-07	0.000190124
FOXK2	0.108345	2.93664	0.00158061	0.014141
ABCC5	0.108337	2.76182	0.00942864	0.0460196
ZNF397	0.108308	2.88088	0.00488802	0.0291255
RSBN1L	0.106545	3.02417	0.000650078	0.00803352
SRSF3	0.105912	2.82656	0.0021922	0.0171907
RAB6B	0.105875	3.11172	0.00172732	0.014845
PEX2	0.105838	2.84187	6.3153e-06	0.000495994
ERRFI1	0.105812	1.75167	0.00052015	0.00695122
EXT1	0.104574	0.935653	0.00800245	0.040771
USF3	0.104503	2.6144	0.00248986	0.018587
USP22	0.104226	3.20711	0.00791901	0.0405482
CKAP5	0.104208	2.51309	0.0105156	0.0497516
TASOR2	0.104075	3.32617	3.94564e-05	0.00147025
PTPRS	0.103955	3.54474	0.000285331	0.00485538
JAKMIP3	0.103906	2.76909	0.000121983	0.00299386
TMEM51	0.103773	2.54132	0.00734127	0.0383991
RBM14	0.103755	2.8338	8.26671e-05	0.00229356
PDXK	0.103015	3.36458	0.00152608	0.0138793
ALDH2	0.102186	2.47378	0.000182261	0.00376697
HIPK1	0.101285	2.20005	0.0021743	0.0171029
HPCAL1	0.101252	2.73169	0.00108933	0.0113722
TMEM230	0.100339	2.92408	0.00139635	0.0131036
NDUFV2	0.100291	2.79276	0.000852285	0.00964726
CFLAR	0.100231	3.1192	0.00065054	0.00803352
CYP7B1	-0.10013	-0.802781	0.00066631	0.00811817
ACACA	-0.101587	-0.982122	0.000280115	0.00479861
AK5	-0.102951	-1.64895	0.000455959	0.00637718
ANKFN1	-0.103781	-0.563015	0.000429972	0.00611598
CAMK4	-0.105411	-0.857353	0.00213745	0.0169964
SPATA5	-0.106563	-0.991825	0.00793025	0.0405651
ADGRL1	-0.108268	-1.69144	0.00892316	0.044055
ZCCHC17	-0.112867	-1.54017	0.00170219	0.0147533
AATK	-0.116329	-1.75481	0.00905292	0.0444377
ESCO1	-0.119644	-1.45893	0.00176904	0.0149767
RECK	-0.120142	-1.32636	0.0068024	0.0364007
SUFU	-0.120466	-1.65508	0.00848492	0.0424662
TERF1	-0.121167	-1.57126	0.00144032	0.0133446
KLHL2	-0.129693	-1.77059	0.00568891	0.0327417
ZNF585A	-0.131679	-1.82523	0.0101504	0.048564
C9orf85	-0.132573	-1.6304	0.0003586	0.00557592
PARP4	-0.134011	-1.81337	0.00588623	0.0334251
SLC30A10	-0.135124	-1.95488	0.00272327	0.0197476
RCOR3	-0.136627	-1.72708	0.00578317	0.0330724
NEK11	-0.138449	-0.708259	0.00152795	0.0138793
PDE9A	-0.138952	-1.87813	0.00235256	0.0180599
EXD3	-0.139724	-1.36025	0.000101603	0.00260645
ERC2	-0.141828	-0.856993	0.00175152	0.0149524
CLU	-0.142127	-0.044879	0.000341736	0.00535142
CUBN	-0.142777	-1.68129	0.00146977	0.0135681
MCM3AP	-0.145501	-1.73191	0.00587591	0.0334099
GBA2	-0.145564	-1.89929	0.00139457	0.0131036
SUCLG2	-0.145584	-1.36816	0.00316583	0.0215201
DMXL2	-0.145648	-1.6966	0.00679792	0.0364007
ZNF577	-0.145888	-1.94657	0.00504713	0.0296839
AKAP8L	-0.14613	-2.34443	0.00430169	0.026458
HHIPL1	-0.146323	-2.0571	0.00213273	0.0169853
ACYP2	-0.147443	-1.36398	0.00674206	0.0363491
HERC1	-0.147752	-1.81813	0.00132872	0.0128668
DNAAF4	-0.149004	-1.78721	0.00064981	0.00803352
INTS3	-0.153806	-2.38119	0.00254638	0.0189218
GOPC	-0.154539	-2.16335	0.00658572	0.0358806
NCL	-0.154844	-1.81872	0.00579171	0.0330724
DNAJC10	-0.155366	-1.82483	0.00364888	0.0237208
HEATR5B	-0.156019	-2.31355	0.00730855	0.0383061
CCDC125	-0.156856	-2.07512	0.00573682	0.0329061
HLCS	-0.157003	-1.49389	0.00767771	0.0395729
NISCH	-0.157314	-2.11736	0.00729138	0.0382554
KYAT1	-0.15906	-2.14001	0.00431837	0.0264649
MAP6	-0.160124	-1.8304	0.00836347	0.0421892
CORO1C	-0.162034	-2.20564	0.00705316	0.0372737
PRKAR1B	-0.162228	-2.07303	0.00594737	0.0335484
LANCL1	-0.162293	-1.81681	0.00185037	0.0154854
SH3RF1	-0.164927	-1.2062	0.000325059	0.00518571
SARNP	-0.165686	-2.53567	0.00837437	0.0422025
IMMP1L	-0.167328	-1.44329	0.00216525	0.0170844
PHTF1	-0.168091	-1.87935	0.00597188	0.0336495
PAQR8	-0.169528	-2.33251	0.00445658	0.0271166
TTC8	-0.171954	-2.07069	0.00409445	0.0257099
CARF	-0.172321	-1.98731	0.0068131	0.0364198
MPHOSPH9	-0.172729	-2.33532	0.00465666	0.0280664
CYTH1	-0.173201	-2.04334	0.00386776	0.0246811
NRGN	-0.173362	-2.24787	0.00449841	0.0272736
NOTCH1	-0.173907	-1.80744	0.00812635	0.0412786
KLHDC1	-0.174865	-2.09118	0.0010711	0.0112416
SIN3B	-0.176785	-2.17167	0.000642918	0.00803352
GLMN	-0.176934	-2.0334	0.00935327	0.0457799
TMEM41B	-0.176934	-2.2704	0.00550605	0.0317609
FBXO22	-0.177216	-2.28845	0.00590246	0.0334429
MVB12B	-0.177927	-2.21556	0.0039721	0.025096
SLC18B1	-0.1782	-1.82947	0.00592311	0.0335227
EPM2A	-0.178239	-1.12837	0.000241786	0.0043926
SEPTIN10	-0.178344	-1.89585	0.0098647	0.047464
BSCL2	-0.178391	-1.45428	0.00178068	0.0150254
B3GALNT2	-0.178729	-2.37696	0.00102321	0.010905
SHROOM2	-0.179851	-2.12253	0.00677903	0.0364007
NDRG4	-0.182022	-2.40823	0.00155546	0.0140305
TTLL3	-0.182805	-2.3405	0.00218778	0.0171825
TET1	-0.183862	-1.53861	8.97134e-05	0.00239784
SAT1	-0.184152	-1.4965	5.70794e-05	0.00185022
CYP4V2	-0.184309	-2.49837	0.00158617	0.014141
FAM3C	-0.18483	-2.05811	0.00579111	0.0330724
ZNF462	-0.185474	-1.33008	0.000641307	0.00803352
MYO15B	-0.187698	-2.26364	0.000142498	0.00326211
KIF3A	-0.187875	-2.65941	0.00458158	0.0276792
TMED8	-0.187907	-2.28399	0.00100583	0.0107648
BRWD3	-0.188348	-2.34928	0.00760917	0.0393166
GRB2	-0.188686	-2.29611	0.00845297	0.0423478
ZNF585B	-0.189431	-2.32271	0.0103252	0.049216
ZNF793	-0.189528	-2.2053	0.00951393	0.0461679
TMX4	-0.190064	-2.06188	0.000529164	0.00705322
SLC25A36	-0.191934	-2.63665	0.00215166	0.0170828
CEP128	-0.194496	-1.73287	0.0086392	0.0429855
INSR	-0.194507	-2.61045	0.00644491	0.035454
PI4KA	-0.194743	-2.84637	0.00966678	0.0468206
MFN1	-0.195281	-2.62262	0.00851676	0.0425006
SECISBP2	-0.197454	-2.47832	0.00738806	0.0385251
RBMS2	-0.199024	-2.28732	0.0079148	0.0405482
ERCC6	-0.19934	-2.24911	0.0061346	0.0342264
GNAI2	-0.199729	-1.82585	0.00892947	0.044055
LONP2	-0.20083	-2.50233	0.00111802	0.0115545
DCAF8	-0.200926	-2.3459	0.000188391	0.00383162
EPG5	-0.201694	-2.28788	0.00516349	0.0302636
PRIMPOL	-0.202209	-2.11542	0.0060983	0.0340984
CEP192	-0.203214	-2.44561	0.00753576	0.0390559
FAM168A	-0.203822	-1.52734	0.00843846	0.0423478
SLC12A6	-0.204389	-1.91593	0.00119023	0.012128
SRRM1	-0.20817	-2.93582	0.00334344	0.0223043
ZNF236	-0.20868	-2.54494	0.00665001	0.0360642
LIN52	-0.209627	-2.4773	0.00707925	0.0373342
ST3GAL5	-0.211178	-2.36452	0.00431654	0.0264649
AFG3L2	-0.211601	-2.47675	0.00360456	0.0235612
FDFT1	-0.213399	-2.39962	0.00532148	0.0309977
LYN	-0.213575	-2.01424	0.00421974	0.0262705
SFXN1	-0.213655	-2.65424	0.00618417	0.034449
RABGEF1	-0.213895	-2.58535	0.00188835	0.0157003
DNMT3A	-0.215467	-2.70809	0.00830474	0.0419344
WWC1	-0.216798	-1.95777	0.0102008	0.0487592
RAB6A	-0.217256	-2.74334	0.00641327	0.0353943
NSMF	-0.218492	-2.92165	0.000873602	0.00976665
SCAMP1	-0.218896	-3.00371	0.000782468	0.0090637
SPEF2	-0.219171	-1.07402	1.80921e-05	0.00093293
PDLIM3	-0.22228	-1.68225	0.00342482	0.0225888
EPB41L2	-0.222536	-1.92265	0.00821945	0.041586
PSMD5	-0.223022	-2.74895	0.00683409	0.0364704
SPATA6	-0.223275	-2.28042	0.00318622	0.0216299
DCP1B	-0.223601	-2.54359	0.00484387	0.0289216
RTF1	-0.224963	-2.57257	0.00519561	0.030417
EMID1	-0.22582	-2.40964	0.00500271	0.029595
STOX2	-0.226434	-1.99096	0.000106652	0.00269842
SCLT1	-0.227848	-1.86485	2.14827e-05	0.00105451
TTYH2	-0.228832	-2.86583	0.00427664	0.0264313
BMP7	-0.230699	-2.84802	0.00768203	0.0395729
RAPGEF3	-0.231788	-2.57673	0.00404409	0.0254563
CRPPA	-0.232587	-1.84174	0.0104332	0.0495915
NME7	-0.23329	-2.34146	0.00539791	0.031243
IFT74	-0.235746	-2.80075	0.0024904	0.018587
CYP27A1	-0.236328	-1.96479	0.00746893	0.0387883
KLF12	-0.236525	-0.7788	0.00255466	0.0189557
KIFAP3	-0.236987	-2.97118	0.000312903	0.00508717
NEFL	-0.237325	-1.51314	0.00176472	0.0149767
SMG6	-0.237924	-2.78496	0.0023251	0.0179571
CAMK2B	-0.239753	-2.76128	0.00866903	0.0430919
NSUN3	-0.241585	-2.13049	0.00948969	0.046138
ZNF609	-0.243948	-2.50483	7.42878e-05	0.00217954
CENPP	-0.244307	-1.50064	0.00189145	0.0157006
HMGB1	-0.244565	-0.325663	0.000847998	0.00962007
GPC4	-0.245735	-1.99985	0.00627617	0.0348638
CEP85L	-0.24629	-1.43598	0.00197731	0.0160992
GCLC	-0.247035	-2.77762	0.0058638	0.0334093
MAP3K3	-0.247745	-2.32915	0.00755201	0.0391004
DNM1L	-0.247994	-2.91977	0.00392835	0.024943
MPPED2	-0.248456	-2.07583	5.3034e-05	0.00179297
STYXL1	-0.248539	-2.4841	0.00176884	0.0149767
PGBD5	-0.249633	-2.33939	0.00168365	0.014659
LSS	-0.24967	-3.36146	0.0023939	0.0182129
TMEM135	-0.249978	-2.37563	0.00160362	0.0141635
BOD1L1	-0.25106	-3.13743	0.00436261	0.0266401
CFAP36	-0.251133	-2.90487	0.000584515	0.00747857
VPS39	-0.251519	-3.21127	0.00552239	0.0318192
RNF170	-0.251675	-2.85148	0.00500304	0.029595
PPP2R3A	-0.252551	-2.64601	0.00606149	0.0340417
TBC1D22A	-0.25329	-2.72492	0.000770862	0.0090257
SCGB2B2	-0.255473	-2.82133	0.00386045	0.0246653
TRIM33	-0.255685	-3.24098	0.00224537	0.0175002
MED14	-0.255743	-3.034	0.00374101	0.0241209
JAZF1	-0.256149	-2.30318	0.00494593	0.0293724
PRDM5	-0.257156	-2.69179	0.00273742	0.0197843
GTF2IRD1	-0.257198	-2.2429	0.0022321	0.0174449
SREBF1	-0.257916	-2.91626	0.00277911	0.019926
NUDT21	-0.258711	-2.75952	0.0100985	0.0483612
HIP1	-0.261468	-2.65111	0.00014058	0.0032621
AP4S1	-0.262071	-2.62022	0.0032913	0.022108
SDC4	-0.26265	-2.11343	0.00334179	0.0223043
SPAG1	-0.264345	-2.85419	0.00137058	0.0130537
ORC3	-0.264755	-2.88465	0.00179199	0.015071
NEK7	-0.267997	-2.77124	0.00380383	0.0243646
DDHD2	-0.268446	-2.76582	0.00159404	0.0141598
CHST1	-0.268566	-2.63664	0.00141961	0.0132246
PRKRIP1	-0.269235	-3.23649	0.00742299	0.0386677
SYT11	-0.269905	-3.1485	0.00137839	0.0130758
FCHO2	-0.270095	-2.97076	0.00786393	0.0404283
KLHL3	-0.271607	-3.18445	0.00216017	0.0170844
NAPEPLD	-0.271672	-3.32462	0.000171373	0.00363723
TMEM94	-0.271702	-3.02798	7.78189e-05	0.00221936
ULK4	-0.272847	-1.3228	0.000322203	0.0051735
PHKA1	-0.2732	-3.01776	0.00226429	0.0176208
IBTK	-0.274518	-2.95243	0.00447136	0.0271741
UBE3A	-0.277263	-3.12173	0.00998223	0.0479391
DDHD1	-0.278131	-3.02271	0.000450895	0.00632367
ELMO2	-0.280361	-3.52411	0.00128107	0.0126009
USO1	-0.28175	-3.55361	0.000294101	0.00492967
MCCC2	-0.282996	-3.03807	0.00153357	0.0139056
ZSCAN5A	-0.285414	-2.78041	0.00019666	0.00392154
CPLANE1	-0.286629	-3.36266	0.000283382	0.00483835
PHTF2	-0.287804	-2.76377	0.000176531	0.00368415
CCDC144A	-0.287966	-3.64825	0.000353509	0.00551884
FNBP4	-0.288596	-3.8369	0.00105229	0.0111451
CEP164	-0.288918	-3.58986	0.000196592	0.00392154
MTF2	-0.28917	-3.3838	0.00188026	0.0156842
RCN2	-0.290135	-3.15499	0.000581248	0.00747624
RABGAP1	-0.29515	-2.78864	0.00159899	0.0141598
EFCAB11	-0.296201	-2.209	0.0042738	0.0264313
GPATCH2	-0.296871	-2.60666	0.00639227	0.0353166
MAP9	-0.29771	-3.06573	0.000100722	0.00259726
SIN3A	-0.297731	-3.1346	0.00382766	0.0244865
LRRC49	-0.298067	-2.40281	0.00796508	0.0406287
VAPB	-0.298895	-3.06412	8.95413e-05	0.00239784
ATP8A1	-0.301941	-2.87002	0.00138314	0.0130758
SCML1	-0.303298	-1.83643	0.00140553	0.0131422
ZNF714	-0.303707	-2.65991	0.000300295	0.00497729
TSC2	-0.303759	-3.05878	8.21771e-05	0.00229243
UBAP2	-0.304884	-3.23062	0.00373531	0.0241209
BTBD8	-0.308797	-3.44755	5.84697e-05	0.00186448
AXL	-0.309089	-3.49675	0.00124289	0.0124901
ECHDC2	-0.310394	-3.73691	0.000359349	0.00557592
PARP6	-0.312335	-3.97707	0.000194276	0.00392154
ACSF2	-0.313654	-2.96936	0.000156895	0.00347117
TRDMT1	-0.314821	-3.4452	0.000613254	0.00774916
ACO1	-0.315952	-3.52542	0.000901527	0.00996168
CD2AP	-0.316153	-2.30179	0.00597853	0.0336499
VSIG10	-0.317096	-2.5578	0.00656324	0.0357963
CTNND1	-0.319566	-2.94473	0.00948158	0.046138
SYT1	-0.319766	-1.74105	0.0105029	0.0497379
LETMD1	-0.319887	-3.31145	0.00150562	0.0137499
ERCC6L2	-0.32054	-3.68656	0.00176833	0.0149767
PARP11	-0.321417	-3.59315	0.000386505	0.00580326
NIPSNAP2	-0.323011	-2.88797	0.00151874	0.013845
MKNK1	-0.323055	-3.47226	0.00662447	0.0360148
NPHP1	-0.323221	-3.32167	0.00116883	0.0120058
NALCN	-0.323504	-2.53565	0.00429561	0.0264525
KIAA1328	-0.327295	-2.56468	2.03237e-05	0.00100974
ABCD2	-0.328718	-3.16484	0.00301006	0.0208782
IFT122	-0.329042	-1.57345	0.00734135	0.0383991
HYDIN	-0.329706	-1.10745	0.000335609	0.00530428
ENOSF1	-0.329823	-1.71429	0.00475437	0.0285206
MFGE8	-0.330338	-3.59508	0.000232783	0.00428514
CAPS2	-0.330686	-3.0125	1.0794e-05	0.000695515
RWDD3	-0.33094	-3.98155	0.00293099	0.020525
BASP1	-0.331861	-2.40707	0.00203243	0.0164185
ANKRD36C	-0.332025	-3.8441	0.00121751	0.0122834
CTNNBIP1	-0.332995	-3.06751	0.0040417	0.0254563
TRERF1	-0.333053	-2.90046	0.00510011	0.0299265
GPI	-0.334986	-4.02812	0.000255762	0.00454935
DOCK1	-0.338299	-1.81735	0.0100075	0.0480154
SERGEF	-0.341085	-3.14927	0.00365222	0.0237208
ARMC2	-0.341452	-3.1313	3.15622e-05	0.0012994
KIAA1671	-0.34877	-3.71621	0.00111075	0.0115252
EFHC1	-0.349621	-2.84647	0.00237163	0.0181606
ICA1L	-0.351292	-3.65295	0.00191353	0.015804
DBT	-0.352855	-3.73524	0.00479076	0.0286716
GSAP	-0.352881	-2.51271	0.000205307	0.00397004
SRSF11	-0.353862	-4.35073	0.000163552	0.00356431
CPQ	-0.3547	-1.33974	0.00845248	0.0423478
DNM1	-0.355063	-2.88806	0.0024533	0.0184501
PTPRF	-0.355283	-4.39631	0.000768931	0.0090257
PID1	-0.356094	-1.94404	5.39674e-05	0.00181252
HSP90AA1	-0.356568	-0.367052	0.000121923	0.00299386
CDH11	-0.35675	-3.06714	0.00817306	0.0414334
LANCL2	-0.357273	-3.41329	0.00017681	0.00368415
FAM228B	-0.358615	-3.63537	0.00330331	0.0221304
APOE	-0.359061	-0.598578	0.000471397	0.00652163
TMC1	-0.360885	-1.77919	0.00171582	0.0148031
AKAP9	-0.362771	-3.8675	0.000430403	0.00611598
BBS4	-0.363812	-3.77644	0.000505041	0.00683882
NPHP3	-0.367678	-4.21664	0.000277316	0.00476666
ZC2HC1A	-0.368584	-2.69578	3.29148e-05	0.00134424
ETFA	-0.369289	-3.29502	4.86585e-06	0.000435792
DYNC2H1	-0.370164	-1.65737	0.000157069	0.00347117
WASHC3	-0.371404	-3.54971	8.90772e-06	0.000626764
OAF	-0.374152	-3.77493	7.32958e-06	0.000550257
TTC12	-0.37494	-4.12198	0.00114682	0.0118034
UPF3B	-0.376864	-3.32594	0.000184175	0.00378038
BICRAL	-0.376983	-4.06814	0.000263254	0.00461044
ATG14	-0.377352	-4.18051	0.000554407	0.00725206
NPEPL1	-0.378806	-3.42082	0.000777791	0.0090637
DTX1	-0.379627	-3.65907	0.00456293	0.0275993
GPC1	-0.381043	-2.62791	0.00234201	0.0180513
RAB11FIP4	-0.381274	-3.67343	0.000165526	0.00356544
ENTPD1	-0.382033	-1.80143	0.00593624	0.0335227
MSH3	-0.386299	-2.94376	0.00876069	0.0433786
ARMCX4	-0.389514	-3.26062	0.000152359	0.00341833
MYO6	-0.389539	-1.08378	0.000478419	0.0065831
PIGL	-0.389757	-3.70904	0.00313292	0.0213817
DZIP3	-0.390938	-4.55709	6.18447e-06	0.000493308
AKAP7	-0.39307	-3.75404	0.000253414	0.00453505
HIBADH	-0.394827	-3.27921	0.000419415	0.00606548
GPR173	-0.398469	-3.69465	0.00139118	0.0131036
TARBP1	-0.398932	-3.77979	3.31797e-05	0.0013443
DECR1	-0.401853	-3.97004	0.000669372	0.00813606
STPG2	-0.402439	-2.89505	0.000672559	0.00815537
HFM1	-0.403203	-1.75862	0.00352653	0.0230807
LMBRD1	-0.40708	-4.93571	6.0149e-06	0.000493308
NRBP2	-0.408092	-4.0594	0.000412186	0.0059949
SYT9	-0.408629	-3.66557	0.000306641	0.00504019
SNX24	-0.41126	-3.85147	0.00017653	0.00368415
GOLGA8A	-0.413077	-2.57608	0.00237656	0.0181622
FADS2	-0.413431	-3.13224	0.0061339	0.0342264
CAMK2A	-0.415666	-1.47994	0.000798946	0.00915276
ANKRD36B	-0.416708	-3.44076	0.000129898	0.00309873
TRPC1	-0.41752	-4.08131	2.25371e-05	0.00108367
SON	-0.418261	-4.67238	4.62594e-05	0.00164837
GRINA	-0.419597	-1.63947	0.00947536	0.046138
FRMPD2	-0.42136	-2.27112	0.00279424	0.0199784
CLHC1	-0.424819	-4.16864	0.00106989	0.0112416
CPM	-0.426378	-2.25426	0.00238842	0.0181983
SLC30A1	-0.430815	-3.60353	0.00269408	0.0195916
FBN1	-0.430856	-3.07621	0.000462329	0.00644861
N4BP2L1	-0.432809	-3.42674	0.000816648	0.0093266
AHI1	-0.436034	-2.36607	0.00140819	0.0131422
NTNG2	-0.440503	-3.98511	5.88013e-05	0.00186448
XRCC4	-0.440779	-3.5317	0.00060793	0.00772011
TERF2IP	-0.440815	-2.2926	0.000799634	0.00915276
ABAT	-0.44351	-4.5316	0.00029549	0.00492967
LRRC8A	-0.445192	-3.25852	0.00340103	0.0225484
IFT88	-0.447883	-3.40049	1.05827e-05	0.000692626
ORC2	-0.451894	-3.58219	1.29144e-05	0.000757791
KIAA0319L	-0.451938	-4.65872	7.74662e-05	0.00221936
WBP2NL	-0.453338	-1.64266	0.000659772	0.00807706
IDH2	-0.461242	-2.02005	0.00839844	0.0422619
PPP6R2	-0.46138	-4.3675	0.000697815	0.00836231
CLYBL	-0.46501	-2.57563	0.00266397	0.0194279
ARMC9	-0.472006	-4.49965	0.000431293	0.00611598
GMPR	-0.475044	-2.88503	0.00223486	0.0174449
AMZ2	-0.477348	-2.86841	0.00157739	0.014141
FGL1	-0.477943	-2.16946	0.000874311	0.00976665
PDPR	-0.486697	-3.62657	0.00245972	0.018466
KLKB1	-0.488695	-3.73399	0.000286926	0.0048663
ZMAT1	-0.493934	-3.30495	8.66985e-05	0.00236682
MYO18A	-0.494115	-3.98745	0.00134261	0.012952
FADS1	-0.497641	-4.36195	0.00282287	0.0200731
FAXDC2	-0.499089	-4.17307	1.2854e-05	0.000757791
CACNA1A	-0.499788	-2.39907	0.00204049	0.0164185
SOBP	-0.500144	-3.52258	0.000171708	0.00363723
ATP2B2	-0.50049	-3.09157	0.00165676	0.0144589
MAP1B	-0.501411	-3.00636	0.000334694	0.00530428
EFHC2	-0.502082	-3.76742	2.68693e-06	0.00029819
ZNF280D	-0.502231	-4.82264	0.000106774	0.00269842
CDRT4	-0.506005	-4.67035	4.60279e-05	0.00164837
GPSM2	-0.50662	-4.68916	0.000159849	0.00351736
PTK2B	-0.508115	-1.978	0.00396981	0.025096
SEPTIN4	-0.511222	-3.57024	0.00245209	0.0184501
HGSNAT	-0.514707	-3.51781	0.000169088	0.0036117
TSPOAP1	-0.516963	-3.40928	0.00243562	0.0184479
PAPLN	-0.519042	-3.40813	0.000438596	0.00616813
EFCAB6	-0.521737	-1.94957	0.000115102	0.00286729
ITFG1	-0.522655	-3.12526	0.00135663	0.0130072
GARNL3	-0.52437	-4.33409	0.000134192	0.0031654
NAALADL2	-0.526776	-2.63927	6.20013e-05	0.00192998
ARMH1	-0.527945	-2.34119	0.000859282	0.00968352
HHAT	-0.528852	-3.17916	5.43891e-05	0.00181475
SLC9A8	-0.531597	-3.76419	6.87033e-05	0.00207533
LMO3	-0.534256	-2.41349	0.00283723	0.0200731
FGGY	-0.539359	-4.31203	5.61796e-06	0.000470989
MYOM1	-0.541543	-4.33621	1.42182e-05	0.000795519
SLC13A3	-0.545388	-3.37462	0.00186397	0.0155737
AASS	-0.546355	-2.87472	0.00572902	0.0328984
ALK	-0.546588	-2.46809	5.51647e-05	0.00182867
MTMR1	-0.548551	-2.74677	0.000395015	0.00586206
CLEC16A	-0.549962	-2.61555	0.00234731	0.0180513
GSTCD	-0.551233	-3.52891	0.000153957	0.00343209
TESK2	-0.552682	-3.67281	0.000931867	0.0102305
RSRP1	-0.555631	-5.45413	4.40012e-08	3.15859e-05
POU2F1	-0.559193	-2.78434	0.000392841	0.00586206
KLHL23	-0.561176	-4.95662	2.03727e-05	0.00100974
SH3BGRL2	-0.563155	-4.07252	0.000397616	0.0058732
IQCH	-0.568715	-3.41974	0.000298497	0.00496361
ACACB	-0.570139	-4.44327	0.000220739	0.0041582
SPTBN1	-0.571141	-3.56245	0.000543004	0.00715393
GEMIN8	-0.572989	-3.60726	5.79496e-05	0.00186058
TVP23C	-0.573413	-4.83464	3.80163e-05	0.00143758
ACSBG1	-0.57886	-1.55418	0.00120081	0.012163
BRINP2	-0.588483	-2.44225	0.00363717	0.0236833
DENND2A	-0.589081	-3.32805	0.00143439	0.0133137
TXNIP	-0.59074	-2.10657	0.0100705	0.0482721
LIFR	-0.59115	-3.67857	0.00095628	0.0104312
WDPCP	-0.593683	-4.73864	3.63256e-05	0.00141559
CCDC191	-0.601585	-5.20602	1.08994e-05	0.000695515
JAKMIP2	-0.605684	-4.46447	2.47288e-05	0.00108828
OSBPL11	-0.608325	-4.05932	0.000400267	0.0058732
BBS2	-0.613172	-3.73637	0.000399174	0.0058732
NKAIN2	-0.615968	-2.63913	0.00305197	0.0210622
NMD3	-0.617339	-3.30281	0.000147907	0.00337083
LRRC28	-0.620556	-4.41053	4.77044e-05	0.00166802
PRKAA2	-0.626221	-4.60343	3.0674e-05	0.00128353
DPH6	-0.626321	-2.64012	0.000134553	0.0031654
FGF1	-0.629137	-1.71776	0.0059331	0.0335227
GRIK2	-0.631719	-3.65449	7.23955e-05	0.00214872
GRAMD1B	-0.632535	-5.56735	3.10903e-09	5.29054e-06
SREBF2	-0.634153	-4.67361	7.05663e-05	0.00211907
ITSN1	-0.637167	-1.72284	0.00117626	0.0120531
PIK3C2A	-0.637305	-3.05844	0.00296621	0.0206865
SLC7A11	-0.640465	-0.575563	9.67043e-06	0.000656772
LRRTM4	-0.647382	-2.45167	0.00198962	0.0161401
PRKN	-0.64744	-2.60502	0.00247181	0.0185295
ADAMTS10	-0.649499	-3.89511	0.000338093	0.00532706
FAT3	-0.649958	-2.82273	0.00679061	0.0364007
PIK3IP1	-0.656496	-2.10381	0.00805426	0.0409532
LUC7L2	-0.675715	-3.83395	0.00042193	0.00608461
GTDC1	-0.682381	-4.80662	0.000317969	0.00515311
CRYL1	-0.686576	-2.63587	8.21388e-05	0.00229243
HIP1R	-0.699543	-4.32273	7.12402e-05	0.00212679
CRB1	-0.701324	-1.67017	0.00896033	0.044153
ADHFE1	-0.70308	-4.07338	1.68704e-06	0.000246066
PACRG	-0.710815	-1.66094	0.00162522	0.0142925
CFAP70	-0.711293	-5.43225	3.80666e-06	0.000384992
ITGB4	-0.718599	-3.63624	0.000881532	0.0098044
GLUD1	-0.722848	-3.95486	0.00263937	0.0193382
MKRN3	-0.723639	-4.5095	2.45858e-05	0.00108828
TEX9	-0.741181	-4.21105	1.50559e-06	0.00023291
SNAP25	-0.744466	-4.70344	9.93998e-05	0.00259726
UPP2	-0.752406	-4.00123	0.000264193	0.00461044
GAREM1	-0.75835	-1.34274	0.00424337	0.0263533
TRIM66	-0.764391	-4.93594	4.84629e-05	0.00168301
SOX6	-0.765814	-2.6683	0.0012668	0.0125825
STK33	-0.76651	-2.50382	0.00205942	0.0165304
KLHL32	-0.77661	-5.22413	1.32957e-09	5.29054e-06
SLC6A1	-0.784117	-3.98757	1.63097e-05	0.000867304
CC2D2B	-0.785033	-1.84347	0.000610525	0.00773382
PDE7B	-0.788623	-1.58001	0.000128119	0.00307065
JAK1	-0.813302	-3.25709	0.0037854	0.024277
CATSPERE	-0.816038	-2.97075	0.00107009	0.0112416
FGFR2	-0.818746	-2.43182	0.00437527	0.0266855
SEMA3B	-0.820578	-3.87011	3.78009e-07	0.000124893
TAFA1	-0.824009	-2.88324	0.0071617	0.0376524
GOLGA8B	-0.850317	-2.79301	2.33404e-05	0.00108828
CIRBP	-0.875206	-2.52856	0.00284166	0.0200731
AGBL4	-0.878442	-2.29499	0.000272057	0.00469206
MMD2	-0.88505	-6.19461	3.02969e-09	5.29054e-06
TNS3	-0.90535	-2.90132	0.0023479	0.0180513
ZHX3	-0.913588	-1.65913	3.66513e-05	0.00141746
POU6F2	-0.919678	-3.12512	0.00232276	0.0179571
CHKA	-0.931932	-4.64838	0.000199306	0.00394363
SUMF1	-0.936495	-3.8483	0.000211497	0.0040287
RHOJ	-0.945839	-6.23948	3.39182e-07	0.00012368
STON2	-0.958916	-5.9926	7.68377e-07	0.000184179
TSPAN7	-0.962479	-3.59021	0.000784296	0.0090637
CABLES1	-0.965935	-2.0248	0.00609101	0.0340984
ARHGAP24	-0.973189	-1.74246	0.00544837	0.0314637
CSGALNACT1	-1.05075	-3.98691	0.00148015	0.0136147
CLASP2	-1.07463	-1.92296	0.00439716	0.026787
SCG3	-1.08972	-7.55209	2.45742e-06	0.000288022
ST6GALNAC3	-1.10172	-3.49126	0.00097473	0.0105647
ARHGEF4	-1.12485	-2.43937	0.0026403	0.0193382
FGFR3	-1.17881	-3.49193	2.82304e-05	0.00121106
MGAT4C	-1.1806	-2.20643	0.000555447	0.00725206
ACSL6	-1.21833	-6.46133	3.52704e-08	3.00093e-05
SPARCL1	-1.26537	-0.637257	0.00305287	0.0210622
EPHB1	-1.29311	-6.38284	3.00057e-05	0.00126594
RERG	-1.33078	-2.95298	0.00101389	0.0108282
MAGI2	-1.33369	-0.975096	0.00184414	0.0154587
ACSS1	-1.34137	-2.90042	0.000648965	0.00803352
ZNRF3	-1.48025	-2.25463	0.000654709	0.00803435
PREX2	-1.55194	-2.24963	0.00127235	0.0125825
CAMK2G	-1.58242	-2.99939	0.000424825	0.00609388
SYNE1	-1.62153	-2.52658	0.000205151	0.00397004
NCKAP5	-1.65952	-1.9835	0.000378397	0.00576201
NRXN1	-1.92947	-0.883579	0.00146568	0.0135549
ITPR2	-2.08575	-3.07136	0.0016291	0.0142925
SLC14A1	-2.16863	-3.4751	0.000262803	0.00461044
PAMR1	-2.32608	-5.47757	1.51603e-08	1.93483e-05
LRMDA	-2.68333	-1.86251	0.00335964	0.0223611
ADGRV1	-3.44353	-2.42744	0.00415476	0.0260246
GPC5	-3.97141	-1.65567	0.00683686	0.0364704
SLC1A3	-4.42383	-1.44854	0.00136513	0.0130262
NTM	-7.46748	-3.01343	0.00194744	0.0159067
CTNNA2	-9.58076	-1.60621	0.00244881	0.0184501
SLC1A2	-20.8413	-2.43902	4.96095e-06	0.000436649

## Sheet: Table S5 MG
Gene Name	LogFC	Z	P Value	FDR
GRID2	7.90311	4.60132	5.7e-05	0.00766846
PLXDC2	2.94525	4.86181	0.000471076	0.0174712
MAML2	2.93624	3.91328	0.00177743	0.032536
FOXP2	2.41086	3.21454	0.000878079	0.0226883
PCDH9	2.23494	2.41607	0.00067078	0.0194047
UBE2E2	2.22182	5.02893	0.000332722	0.0143736
CELF2	2.10144	3.70313	0.000209405	0.0111496
DISC1	2.07233	7.97835	8.42e-08	0.000145822
ST6GALNAC3	2.01431	3.39074	0.000145831	0.0102881
AFF1	1.98771	2.70268	0.00197646	0.0334641
CTTNBP2	1.95989	3.69008	0.000121546	0.0093764
ACSL1	1.80984	5.43135	1.19e-05	0.00403744
PLP1	1.74629	3.44214	0.000476184	0.0174712
ITPR2	1.68731	4.58202	0.0012362	0.0265251
ATP2C1	1.65446	1.62135	0.00181623	0.0326921
PDE4B	1.63663	2.6975	0.00136023	0.027718
TBC1D5	1.56103	4.22058	7.87e-05	0.00796466
SSBP2	1.41043	3.98036	0.000313524	0.0137273
DOCK10	1.40262	5.35731	0.000172946	0.0107628
CCNH	1.3359	4.96472	0.000443008	0.0174712
MBNL1	1.31965	4.29315	0.000113889	0.00899997
NRIP1	1.2761	5.53406	0.000178752	0.0107628
GAB1	1.26243	3.49987	0.00273529	0.0404673
PDE3B	1.19163	3.53513	0.003944	0.049722
MBNL2	1.17386	1.28076	6.93e-05	0.00766846
PACS1	1.15111	4.35734	0.0009607	0.0237608
HERC4	1.13858	2.28961	0.00107744	0.0252164
DIP2B	1.10808	5.92705	9e-08	0.000145822
BNC2	1.07078	3.62679	0.00053192	0.0174712
BAZ2B	1.0292	5.57368	0.000432161	0.0174712
DIAPH2	0.993946	4.88448	0.000132257	0.00996544
PDS5A	0.867912	4.15231	0.00189896	0.0332574
GPHN	0.843306	4.58567	0.000104064	0.00856183
SETBP1	0.839746	3.737	0.000470237	0.0174712
SRGAP2B	0.834337	3.02367	0.000778464	0.0219324
SOS1	0.830867	4.17241	0.00170569	0.0315797
MBP	0.812971	4.06928	0.00129004	0.026966
PIP4K2A	0.791725	3.51506	3.75e-05	0.00639873
APBB1IP	0.784341	2.67206	0.00122032	0.0263589
NIPBL	0.780695	3.1294	0.00126866	0.026739
PAPOLA	0.774857	3.89368	0.000621641	0.019127
FRYL	0.763228	3.649	0.00133527	0.027718
KLHL6	0.757997	3.8642	3.34e-07	0.000360831
TBXAS1	0.748549	3.92276	0.000616986	0.019127
SKAP2	0.746877	4.09047	0.00107322	0.0252164
COG5	0.740258	5.0255	6.87e-05	0.00766846
CLASP1	0.737813	4.78108	6.23e-05	0.00766846
SPECC1	0.731783	1.34932	0.00259405	0.0400225
FUT8	0.720556	2.99886	0.00127093	0.026739
MSN	0.712667	2.02113	0.00343729	0.0475933
NCOA1	0.701255	4.35539	9.05e-06	0.00403744
CRYAB	0.680213	2.08668	0.00201931	0.0338992
SRPK2	0.679042	4.09892	0.000463446	0.0174712
CAMKMT	0.677597	3.9155	0.00110266	0.0252164
SCIN	0.677068	3.67116	0.000157003	0.0102881
PTK2	0.666838	3.44154	0.00108121	0.0252164
STAT3	0.666505	4.7935	4.36e-05	0.00673269
DYRK1A	0.664803	4.5426	0.000487293	0.0174712
ITSN2	0.657564	3.46894	0.00225758	0.0370281
FLI1	0.652991	3.82355	0.000152416	0.0102881
ELF2	0.645036	3.55604	0.00111295	0.0252164
PRKAG2	0.6378	4.15971	0.000482739	0.0174712
SND1	0.628835	4.76303	4.89e-05	0.00720113
MBD5	0.618331	3.91295	0.00254592	0.0394679
WIPF1	0.614649	3.40866	0.00119639	0.0262402
CCND3	0.609654	2.33368	0.00311089	0.043823
IRAK3	0.60925	2.08327	0.00309511	0.0437911
PUM2	0.604186	3.89077	0.000154231	0.0102881
PRKACB	0.59813	3.45917	0.000650737	0.019127
DDX5	0.593333	3.02871	0.00281701	0.0412991
ASH1L	0.592777	4.48796	0.00187241	0.0331508
FBXO11	0.587929	4.5562	0.000278661	0.0134756
UMAD1	0.580102	3.67294	0.00135643	0.027718
KTN1	0.575117	3.67611	0.000924793	0.0231483
PHF14	0.573039	3.77589	0.000867004	0.0226883
PHIP	0.567458	4.2719	0.000496482	0.0174712
PIK3R5	0.565215	3.39681	0.00102942	0.0250777
NUFIP2	0.562816	3.69041	1.75e-06	0.00141692
LCOR	0.559347	3.715	0.000209916	0.0111496
CFLAR	0.558763	4.07711	8.57e-05	0.00816339
IFI16	0.556235	3.54904	0.0035395	0.0479832
RNF130	0.552807	3.21548	0.00368539	0.0492279
LRCH1	0.551336	3.24244	0.000414449	0.0172156
SPOCK3	0.538613	1.24617	0.00195154	0.033279
PPP1R12B	0.528841	3.4827	0.0016796	0.0314561
PLEKHA5	0.523803	3.80003	0.00109713	0.0252164
PPARG	0.520265	1.91934	0.00092879	0.0231483
ELF1	0.520032	2.83674	2.63e-05	0.00531955
SMARCA2	0.517053	3.89441	0.000796311	0.0219883
KANSL1	0.516781	4.63935	5.43e-05	0.00765537
NFE2L2	0.503104	4.72567	7.52e-05	0.00785928
ATF6	0.480965	3.39053	0.000194391	0.0108591
CDK13	0.47766	3.50711	0.00145301	0.0291113
WAC	0.476628	3.69589	0.00135447	0.027718
USP47	0.469903	3.64491	0.00198306	0.0334641
SGMS1	0.469622	3.7738	0.00115079	0.0258928
ATAD2B	0.463657	3.11344	0.00382533	0.0495763
N4BP2L2	0.461258	3.39339	0.00250749	0.0392477
STAT5B	0.458824	3.70562	0.00121431	0.0263589
GDI2	0.456589	3.19795	0.0025428	0.0394679
ZBTB1	0.454344	2.68245	0.000227863	0.0117186
STAG1	0.445194	2.77379	0.00377401	0.0494197
DYM	0.436832	3.78601	0.000988037	0.0242518
TSC22D2	0.431179	3.83984	0.00116069	0.0259354
PTBP2	0.421562	2.65174	0.00391183	0.049722
SCARB2	0.413456	2.99852	0.00271014	0.0402791
ARAP2	0.413335	2.22089	0.00290551	0.0418394
ATP8B4	0.411683	2.00462	1.97e-05	0.00424901
PHACTR2	0.408105	1.06536	0.00108311	0.0252164
TRIM44	0.401386	3.32403	0.00230008	0.03706
SPOPL	0.397361	3.90998	0.00229122	0.03706
DHRSX	0.39511	3.42566	0.00212285	0.035092
CCNY	0.389523	2.33044	0.00231053	0.03706
SMC5	0.382386	3.5874	0.000191231	0.0108591
UBE2H	0.381123	3.87714	0.000546247	0.0175232
TMTC2	0.375906	1.78681	0.00152919	0.0298468
HNRNPA2B1	0.357041	3.18481	0.00172963	0.031841
UBE2B	0.35196	1.82644	0.0015147	0.0297433
HACE1	0.351363	3.07415	0.00145963	0.0291113
DLEU7	0.350477	1.09017	1.35e-05	0.00403744
HSP90AB1	0.346122	1.78879	0.000534085	0.0174712
KIF2A	0.345268	3.01704	0.0038187	0.0495763
ELOVL5	0.343761	1.15703	0.00227426	0.0370281
ABHD3	0.343135	0.811631	0.0015761	0.0303961
XPO1	0.339189	1.48439	0.000703035	0.0201578
FUBP1	0.333562	3.47065	0.0028365	0.0413976
NECTIN3	0.333355	2.10446	0.000874657	0.0226883
POLK	0.329447	3.25854	0.00286929	0.0416884
KIF16B	0.322472	3.39417	0.000647146	0.019127
ELP4	0.320825	2.50359	0.000457043	0.0174712
CREB1	0.305825	2.73564	0.00193592	0.033279
DEK	0.301612	2.73311	0.000179381	0.0107628
NSL1	0.298303	3.09495	0.00010005	0.0085306
UBN2	0.294327	2.86068	0.000896875	0.0227084
BANP	0.285073	1.53923	0.000826297	0.0223472
NEDD4L	0.284244	0.882968	0.000848583	0.0226883
WDR33	0.280295	3.00686	0.000866854	0.0226883
ITPRIPL2	0.275977	2.08121	0.00359866	0.0483803
AMD1	0.266584	2.71954	0.00327061	0.0456758
RDX	0.263156	2.64863	6.23e-05	0.00766846
KHDRBS1	0.26221	2.1507	0.00298684	0.0428202
ARHGDIB	0.26125	2.65642	0.0034569	0.0476611
ELL2	0.261184	0.71544	0.00193273	0.033279
TPK1	0.254422	1.51907	0.00104841	0.0252164
RUBCNL	0.254012	2.30858	3.04e-05	0.0055425
TMBIM4	0.248141	2.70253	0.00372258	0.0492292
FBXO28	0.243827	2.44664	0.00289922	0.0418394
MORC3	0.2424	2.16815	0.000449141	0.0174712
DNAJB6	0.237529	0.707932	0.00119863	0.0262402
MAT2A	0.224711	2.70758	0.00226913	0.0370281
HSP90AA1	0.21722	0.353436	0.000534629	0.0174712
VRK2	0.209686	1.13392	0.0016551	0.0311775
NBDY	0.200348	2.14618	0.00186004	0.0331508
ADCY7	0.194237	2.46015	0.000827674	0.0223472
HP1BP3	0.181746	2.72756	0.000183094	0.0107859
PPP2R2D	0.164615	1.79296	0.00390157	0.049722
PDE7A	0.162457	2.20119	0.00207526	0.0344813
CAMTA1	0.156297	1.08666	0.00306483	0.0435528
UBQLN1	0.147022	2.21202	0.000412011	0.0172156
DNAJA1	0.139949	1.12489	0.000161343	0.0102881
TRA2B	0.136441	2.37157	0.0026714	0.0401375
TNKS2	0.134633	1.47494	0.00372176	0.0492292
RNF169	0.117783	1.89528	0.000640289	0.019127
ZC3HAV1	0.100929	1.19866	0.000105702	0.00856183
ITGB2	-0.113926	-0.801581	0.00079376	0.0219883
NRP2	-0.119314	-1.40158	0.00352368	0.0479695
UPF3A	-0.128308	-0.89614	0.00150926	0.0297433
TMEM30A	-0.136371	-1.35083	0.0016115	0.0307133
ZNF700	-0.180746	-1.62978	0.0020384	0.0340434
GRIK2	-0.200992	-0.940243	0.00051135	0.0174712
CC2D2B	-0.245756	-0.935313	3.96e-05	0.00642125
EID1	-0.249083	-1.75946	0.000267367	0.0131253
AXL	-0.264371	-1.77015	0.000497386	0.0174712
DGLUCY	-0.265619	-2.04432	0.0019274	0.033279
SRGAP3	-0.277871	-1.33658	6.49e-05	0.00766846
ACTB	-0.291459	-2.69504	0.00267583	0.0401375
VSNL1	-0.296875	-2.81299	0.00158608	0.0304077
CLEC7A	-0.312001	-2.44606	0.00357931	0.0483206
CYTH4	-0.317621	-2.60795	0.00305142	0.0435528
GRIA2	-0.336455	-2.82907	0.000897122	0.0227084
PLCB2	-0.345052	-2.65311	0.00237581	0.0377335
PLXND1	-0.362055	-2.32758	0.00265218	0.0401375
IL6R	-0.389123	-3.14919	0.00387296	0.049722
SPG7	-0.390914	-2.67227	0.00351655	0.0479695
DNM1	-0.398321	-2.64602	0.00117639	0.0261061
WNT2B	-0.401489	-1.64102	0.00262226	0.0401375
VWA8	-0.402314	-2.13367	0.00110847	0.0252164
NAP1L1	-0.406839	-2.9153	0.00181033	0.0326921
MARCKS	-0.414487	-3.35379	0.00125787	0.026739
ARHGAP4	-0.418705	-2.45159	0.000298324	0.0135337
BIN2	-0.430994	-2.20206	0.000237612	0.0118594
B2M	-0.433036	-3.19645	0.00349818	0.0479695
PTTG1IP	-0.445492	-3.1701	0.00378274	0.0494197
SRRM2	-0.446892	-3.55195	9.15e-05	0.0082333
ZMAT3	-0.452115	-2.06833	0.000521228	0.0174712
MLXIPL	-0.456344	-2.86048	0.00377088	0.0494197
ETV5	-0.456525	-2.48158	0.00270657	0.0402791
YWHAH	-0.46474	-3.33914	0.00156601	0.0303825
AKNA	-0.466766	-3.73388	0.000589534	0.0185446
HNRNPDL	-0.46879	-3.10668	0.000218424	0.0114144
TLE3	-0.480996	-2.92504	0.00180442	0.0326921
CX3CR1	-0.485422	-1.56954	0.000303569	0.0135337
MAP1B	-0.485772	-2.9749	0.000152887	0.0102881
PRKN	-0.501611	-2.36315	1.5e-05	0.00403744
XYLT1	-0.53699	-2.33892	0.00146455	0.0291113
DLGAP2	-0.537401	-3.34638	7.1e-05	0.00766846
ADAP2	-0.560061	-2.84538	0.00234921	0.0374947
SYT1	-0.573346	-2.94874	0.00394269	0.049722
ERICH1	-0.574373	-3.32579	0.000751217	0.0213504
DDB2	-0.595703	-2.72969	0.000882322	0.0226883
S100Z	-0.604622	-2.19133	0.00340013	0.0472808
LILRB1	-0.660216	-1.8955	0.000206173	0.0111496
OLR1	-0.669157	-2.90488	1.74e-05	0.00403744
LPAR6	-0.726852	-2.09799	0.000520056	0.0174712
SPARCL1	-0.736918	-3.52866	0.00267182	0.0401375
RNF150	-0.758438	-3.48501	0.000161942	0.0102881
PADI2	-0.764193	-1.41512	0.00188766	0.0332392
SNAP25	-0.791703	-3.5468	3.08e-05	0.0055425
FSCN1	-0.79689	-4.07406	1.55e-05	0.00403744
TTC7A	-0.809638	-3.97309	0.000304925	0.0135337
ITGAX	-0.816064	-2.89827	0.000655012	0.019127
ABCC4	-0.873265	-3.98216	0.000539235	0.0174712
OXR1	-0.901695	-2.10392	8.3e-05	0.00814639
NPL	-0.94189	-4.39624	2.46e-06	0.00159395
PFKFB3	-0.979841	-3.5306	0.000462189	0.0174712
RORA	-0.982153	-3.36861	9.72e-05	0.0085151
RTTN	-1.18313	-2.60243	0.00187137	0.0331508
ZFP36L1	-1.23756	-4.0833	1.18e-05	0.00403744
FRMD4B	-1.2585	-3.91491	0.000295407	0.0135337
KCNIP1	-1.3617	-2.05907	0.000655278	0.019127
SYNDIG1	-1.75979	-3.52377	0.000137271	0.0101081
NAALADL2	-2.16784	-3.80865	0.00241586	0.0381823
LRMDA	-3.87335	-4.37419	1.71e-05	0.00403744

## Sheet: Table S5 EC
Gene Name	LogFC	Z	P Value	FDR
KLHL24	0.105563	0.136844	4.76687e-05	0.0450985
DMWD	-0.102584	-0.242288	5.38093e-05	0.0450985
TF	-0.154812	-0.189178	2.76321e-06	0.00819982
PCMT1	-0.21626	-0.346647	1.87459e-05	0.0317367
NIPAL2	-1.92383	-3.28395	4.50479e-05	0.0450985
ENC1	-2.45143	-1.92695	6.8095e-07	0.00404144
ANXA11	-3.49308	-4.37391	6.07899e-05	0.0450985
MDGA2	-3.8689	-0.408364	2.13895e-05	0.0317367
