# Supplementary material for: Modeling Lewy body disease with SNCA triplication iPSC-derived cortical organoids and identifying therapeutic drugs
Source: Sci Adv. 2024 Sep 11;10(37):eadk3700. doi: 10.1126/sciadv.adk3700 (PMC11389790; doi:10.1126/sciadv.adk3700)
Supplement: Supplementary file 2 — Tables S2, S3, S5, S6, S9 and S10 [file sciadv.adk3700_tables_s2_s3_s5_s6_s9_s10.zip › adk3700_table_s6.xlsx]

## Sheet: Table S6 EX
Ingenuity Canonical Pathways	-log(p-value)	Ratio	Molecules
Synaptogenesis Signaling Pathway	7.65	0.121	ADCY6,ATF2,CACNB2,CAMK2G,CDC42,CDH4,CDH7,GOSR1,GRIA3,GRIA4,GRIN1,GRIN2B,GRM1,GRM3,GUCY1B1,ITSN1,KALRN,LIMK1,LRP8,MAPT,MTOR,NAP1L1,NRXN1,PAFAH1B1,PIK3C2A,PIK3CB,PIK3R1,PRKACB,PRKAR2B,RAB5A,RAPGEF1,RASD1,SHC2,STX16,SYN1,SYT10,SYT12,SYT7,WASL
Reelin Signaling in Neurons	7.21	0.165	ARHGEF10L,ARHGEF2,ARHGEF4,CAMK2G,CDC42,DCX,DNAH1,GRIN1,GRIN2B,LIMK1,LRP8,MAP2K4,MAP2K7,MAP3K10,MAPK8IP3,MAPT,MTOR,PAFAH1B1,PIK3C2A,PIK3CB,PIK3R1,RAPGEF1,WASL
Molecular Mechanisms of Cancer	5.69	0.0961	ACVR2A,ADCY6,APC,APH1B,ARHGEF2,ARHGEF4,ATR,BCL2L1,CAMK2G,CDC42,CDK14,GAB1,GNAI1,GNB5,GNG2,GUCY1B1,HHAT,ITGB8,JAK1,LRP6,MAP2K4,MAX,MDM2,NLK,PIK3C2A,PIK3CB,PIK3R1,PRKACB,PRKAR2B,PRKCB,PTCH2,PTPN11,RAPGEF1,RASD1,RBL2,RBPJ,RHOBTB1,RHOBTB2,RHOT2,SHC2,SIN3A,SMAD1,TAB1,TGFBR1
Endocannabinoid Developing Neuron Pathway	4.21	0.133	ADCY6,ATF2,GNAI1,GNB5,GNG2,GUCY1B1,MAP2K4,MAP2K7,MGLL,MTOR,PIK3C2A,PIK3CB,PIK3R1,PRKACB,PRKAR2B,RAP1GAP,RASD1
Cardiac Hypertrophy Signaling	4.03	0.1	ADCY6,ATF2,CACNB2,CDC42,GNAI1,GNB5,GNG2,GUCY1B1,MAP2K4,MAP2K7,MAP3K10,MAP3K3,MEF2C,MTOR,PIK3C2A,PIK3CB,PIK3R1,PLCL1,PRKACB,PRKAR2B,RASD1,RHOBTB1,RHOBTB2,RHOT2,ROCK1,TAB1,TGFBR1
Role of NFAT in Cardiac Hypertrophy	3.9	0.104	ADCY6,CABIN1,CACNB2,CAMK2G,CSNK1A1,GNAI1,GNB5,GNG2,GUCY1B1,MAP2K4,MAP2K7,MEF2C,PIK3C2A,PIK3CB,PIK3R1,PLCL1,PRKACB,PRKAR2B,PRKCB,RASD1,RCAN2,SHC2,SLC8A3,TGFBR1
Neuropathic Pain Signaling In Dorsal Horn Neurons	3.59	0.133	CAMK2G,GRIA3,GRIA4,GRIN1,GRIN2B,GRM1,GRM3,PIK3C2A,PIK3CB,PIK3R1,PLCL1,PRKACB,PRKAR2B,PRKCB
Huntington's Disease Signaling	3.54	0.0934	ATF2,BCL2L1,DNM1L,DYNC1I2,GNB5,GNG2,GOSR1,GRIN2B,GRM1,HTT,MAP2K4,MAP2K7,MAP3K10,MTOR,PIK3C2A,PIK3CB,PIK3R1,PRKCB,PSMD5,RCOR3,RPH3A,SDHC,SH3GL3,SHC2,SIN3A,STX16,UBC
HGF Signaling	3.42	0.119	ATF2,CDC42,ETS2,GAB1,ITGB8,MAP2K4,MAP2K7,MAP3K10,MAP3K3,PIK3C2A,PIK3CB,PIK3R1,PRKCB,PTPN11,RAPGEF1,RASD1
Circadian Rhythm Signaling	3.37	0.0925	ADCY6,ATF2,CACNB2,CAMK2G,CIRBP,CRY2,GNAI1,GNB5,GNG2,GRIA3,GRIA4,GRIN1,GRIN2B,GUCY1B1,HLF,MAP2K4,MAP2K7,MDM2,MTOR,NR1D1,PLCL1,PRKAA2,PRKACB,PRKAR2B,PRKCB,RASD1
RHOGDI Signaling	3.24	0.0973	ARHGAP1,ARHGAP12,ARHGEF2,ARHGEF4,CDC42,CDH4,CDH7,DLC1,GNAI1,GNB5,GNG2,ITGB8,LIMK1,MYH10,MYO18A,MYO5C,PI4KA,RHOBTB1,RHOBTB2,RHOT2,ROCK1,WASL
Aldosterone Signaling in Epithelial Cells	3.24	0.104	ASIC2,CRYAB,DNAJC10,DNAJC11,DNAJC13,DNAJC17,DNAJC18,DNAJC24,HSP90AA1,HSP90AB1,HSPH1,KCNMB2,KCNMB4,PI4KA,PIK3C2A,PIK3CB,PIK3R1,PLCL1,PRKCB
SNARE Signaling Pathway	3.24	0.114	ADCY6,CACNB2,CAMK2G,GOSR1,GUCY1B1,MYH10,MYO18A,MYO5C,PRKACB,PRKAR2B,RAB6A,STX16,SYN1,SYT10,SYT12,SYT7
Protein Ubiquitination Pathway	3.11	0.0903	ANAPC4,CRYAB,CUL2,DNAJC10,DNAJC11,DNAJC13,DNAJC17,DNAJC18,DNAJC24,HSP90AA1,HSP90AB1,HSPH1,MDM2,PRKN,PSMD5,UBC,UBE3B,UBE4B,UBR2,UCHL1,USP13,USP20,USP40,USP43,USP54
Insulin Receptor Signaling	3.05	0.11	ASIC2,EPM2A,GAB1,IRS2,JAK1,MTOR,PIK3C2A,PIK3CB,PIK3R1,PRKACB,PRKAR2B,PTPN11,RAPGEF1,RASD1,TSC1,TSC2
Role of OCT4 in Mammalian Embryonic Stem Cell Pluripotency	3.03	0.174	AQR,ASH2L,ETS2,PCGF6,PHC1,PHC3,SPP1,TDRD7
α-Adrenergic Signaling	3.03	0.118	ADCY6,EPM2A,GNAI1,GNB5,GNG2,GUCY1B1,PHKA2,PHKB,PRKACB,PRKAR2B,PRKCB,PYGB,RASD1,SLC8A3
Endocannabinoid Neuronal Synapse Pathway	2.96	0.104	ADCY6,CACNB2,DNAH1,GNAI1,GNB5,GNG2,GRIA3,GRIA4,GRIN1,GRIN2B,GRM1,GUCY1B1,MGLL,PLCL1,PRKACB,PRKAR2B,TRPV1
Signaling by Rho Family GTPases	2.94	0.0892	ARHGEF2,ARHGEF4,CDC42,CDH4,CDH7,GNAI1,GNB5,GNG2,ITGB8,LIMK1,MAP2K4,MAP2K7,MAP3K10,MYLK,PI4KA,PIK3C2A,PIK3CB,PIK3R1,PLD1,RHOBTB1,RHOBTB2,RHOT2,ROCK1,WASL
Dilated Cardiomyopathy Signaling Pathway	2.86	0.105	ADCY6,CACNB2,CAMK2G,GAB1,GUCY1B1,LAMA4,MAP3K3,MTOR,MYH10,MYO18A,MYO5C,PRKACB,PRKAR2B,PTPN11,SGCD,TNNT2
Semaphorin Neuronal Repulsive Signaling Pathway	2.86	0.105	CRMP1,CSPG5,FARP2,GUCY1B1,ITGB8,LIMK1,MAP2K4,MAP2K7,MAPT,PIK3C2A,PIK3CB,PIK3R1,PRKACB,PRKAR2B,ROCK1,SEMA5A
Clathrin-mediated Endocytosis Signaling	2.85	0.0948	AP1B1,AP5B1,APOD,ARRB1,CD2AP,CDC42,CLU,DNM1L,FGF9,ITGB8,MDM2,PICALM,PIK3C2A,PIK3CB,PIK3R1,RAB5A,SH3GL3,TFRC,UBC,WASL
AMPK Signaling	2.84	0.0891	AK3,AK4,ARID1A,ATF2,EPM2A,GNAI1,GNB5,GNG2,IRS2,MTOR,PIK3C2A,PIK3CB,PIK3R1,PPM1H,PRKAA2,PRKACB,PRKAR2B,RAB6A,SMARCA2,STRADA,TSC1,TSC2,ULK1
Colorectal Cancer Metastasis Signaling	2.79	0.087	ADCY6,APC,ARRB1,BCL2L1,CDC42,GNAI1,GNB5,GNG2,GUCY1B1,JAK1,LRP6,MAP2K4,MMP24,MSH3,PIK3C2A,PIK3CB,PIK3R1,PRKACB,PRKAR2B,RASD1,RHOBTB1,RHOBTB2,RHOT2,TGFBR1
NGF Signaling	2.79	0.111	ATF2,CDC42,GAB1,MAP2K4,MAP3K10,MAP3K3,PIK3C2A,PIK3CB,PIK3R1,PTPN11,RASD1,ROCK1,RPS6KC1,SHC2
Thrombin Signaling	2.74	0.0909	ADCY6,ARHGEF10L,ARHGEF2,ARHGEF4,CAMK2G,CDC42,GNAI1,GNB5,GNG2,GUCY1B1,MYLK,PIK3C2A,PIK3CB,PIK3R1,PLCL1,PRKCB,RASD1,RHOBTB1,RHOBTB2,RHOT2,ROCK1
Pancreatic Adenocarcinoma Signaling	2.73	0.109	BCL2L1,CDC42,CYP2E1,GPLD1,JAK1,MAP2K4,MDM2,PIK3C2A,PIK3CB,PIK3R1,PLD1,RBL2,SIN3A,TGFBR1
Germ Cell-Sertoli Cell Junction Signaling	2.68	0.0983	CDC42,LIMK1,MAP2K4,MAP2K7,MAP3K10,MAP3K3,PIK3C2A,PIK3CB,PIK3R1,RASD1,RHOBTB1,RHOBTB2,RHOT2,TGFBR1,TUBB4A,WASL,ZYX
Oxytocin Signaling Pathway	2.51	0.0828	ARRB1,ATF2,ATP2B2,CACNB2,GNAI1,GNB5,GNG2,GUCY1B1,MAP2K4,MEF2C,MYH10,MYLK,MYO18A,MYO5C,PIK3C2A,PIK3CB,PIK3R1,PRKAA2,PRKACB,PRKAR2B,PRKCB,RASD1,ROCK1,SHC2
Renal Cell Carcinoma Signaling	2.47	0.123	CDC42,CUL2,GAB1,PIK3C2A,PIK3CB,PIK3R1,PTPN11,RAPGEF1,RASD1,UBC
Calcium Signaling	2.46	0.0877	ATF2,ATP2B2,CABIN1,CACNB2,CAMK2G,GRIA3,GRIA4,GRIN1,GRIN2B,MEF2C,MYH10,MYO18A,MYO5C,PRKACB,PRKAR2B,RCAN2,SLC8A3,TNNT2,TRPC1,TRPC4
IL-8 Signaling	2.42	0.0888	BCL2L1,CDC42,GNAI1,GNB5,GNG2,GPLD1,LIMK1,MAP2K4,MTOR,PIK3C2A,PIK3CB,PIK3R1,PLD1,PRKCB,RASD1,RHOBTB1,RHOBTB2,RHOT2,ROCK1
Neurotrophin/TRK Signaling	2.4	0.12	ATF2,CDC42,GAB1,MAP2K4,MAP2K7,PIK3C2A,PIK3CB,PIK3R1,PTPN11,RASD1
Endocannabinoid Cancer Inhibition Pathway	2.39	0.0974	ADCY6,ATF2,GNAI1,GUCY1B1,MAP2K4,MAP2K7,MTOR,PIK3C2A,PIK3CB,PIK3R1,PRKAA2,PRKACB,PRKAR2B,ROCK1,TRPV1
Hepatic Fibrosis Signaling Pathway	2.37	0.0739	ACVR2A,APC,ATF2,CACNB2,CDC42,CSNK1A1,GNAI1,IL1RAPL2,IRS2,ITGB8,JAK1,LRP6,MAP2K4,MAP2K7,MTOR,MYLK,PIK3C2A,PIK3CB,PIK3R1,PRKACB,PRKAR2B,PRKCB,PTCH2,RASD1,RHOBTB1,RHOBTB2,RHOT2,ROCK1,SDHC,SPP1,TFRC,TGFBR1
Apelin Pancreas Signaling Pathway	2.32	0.149	MAP2K4,PIK3C2A,PIK3CB,PIK3R1,PRKAA2,PRKACB,PRKAR2B
P2Y Purigenic Receptor Signaling Pathway	2.29	0.0979	ADCY6,ATF2,GNAI1,GNB5,GNG2,GUCY1B1,PIK3C2A,PIK3CB,PIK3R1,PLCL1,PRKACB,PRKAR2B,PRKCB,RASD1
Melanocyte Development and Pigmentation Signaling	2.28	0.11	ADCY6,ATF2,GUCY1B1,PIK3C2A,PIK3CB,PIK3R1,PRKACB,PRKAR2B,PTPN11,RASD1,RPS6KC1
Glutamate Receptor Signaling	2.27	0.123	GLUL,GNB5,GNG2,GRIA3,GRIA4,GRIN1,GRIN2B,GRM1,GRM3
Protein Kinase A Signaling	2.26	0.0733	ADCY6,ADD2,ADD3,ANAPC4,ATF2,CAMK2G,EPM2A,GNAI1,GNB5,GNG2,GUCY1B1,HHAT,MPPE1,MPPED2,MYH10,MYLK,PDE1C,PDE8B,PHKA2,PHKB,PLCL1,PRKACB,PRKAR2B,PRKCB,PTCH2,PTPN11,PTPN3,PTPN5,PYGB,ROCK1,TGFBR1
Ephrin B Signaling	2.24	0.122	CDC42,GNAI1,GNB5,GNG2,ITSN1,KALRN,LIMK1,NCK2,ROCK1
Semaphorin Signaling in Neurons	2.24	0.131	ARHGAP1,CDC42,CRMP1,LIMK1,RHOBTB1,RHOBTB2,RHOT2,ROCK1
Ephrin A Signaling	2.22	0.143	CDC42,LIMK1,PIK3C2A,PIK3CB,PIK3R1,PTPN11,ROCK1
CXCR4 Signaling	2.22	0.0909	ADCY6,CDC42,GNAI1,GNB5,GNG2,GUCY1B1,MAP2K4,PIK3C2A,PIK3CB,PIK3R1,PRKCB,RASD1,RHOBTB1,RHOBTB2,RHOT2,ROCK1
Axonal Guidance Signaling	2.21	0.0699	ABLIM3,ADAM11,ADAM19,ADAMTS10,ADAMTS13,AFG3L2,BRCC3,CDC42,FARP2,GNAI1,GNB5,GNG2,HERC2,ITGB8,ITSN1,KALRN,LIMK1,MMP24,NCK2,PIK3C2A,PIK3CB,PIK3R1,PLCL1,PRKACB,PRKAR2B,PRKCB,PTCH2,PTPN11,RASD1,ROBO2,ROCK1,SEMA5A,SLIT3,SRGAP2,TUBB4A,WASL
Gαq Signaling	2.18	0.0899	CDC42,EPM2A,GNAI1,GNB5,GNG2,GPLD1,GRM1,PIK3C2A,PIK3CB,PIK3R1,PLD1,PRKCB,RHOBTB1,RHOBTB2,RHOT2,ROCK1
Macropinocytosis Signaling	2.16	0.118	ANKFY1,CDC42,ITGB8,PIK3C2A,PIK3CB,PIK3R1,PRKCB,RAB5A,RASD1
Unfolded protein response	2.15	0.111	DNAJA3,DNAJC10,DNAJC11,DNAJC13,DNAJC17,DNAJC18,HSPH1,MAP2K7,MBTPS2,SCAP
Autophagy	2.15	0.0837	ATF2,ATG14,ATR,EPG5,IRS2,MAP2K4,MAP2K7,MTOR,PIK3C2A,PIK3CB,PIK3R1,PRKAA2,PRKACB,PRKAR2B,TSC1,TSC2,ULK1,VPS33A,VPS39
Apelin Endothelial Signaling Pathway	2.13	0.094	ADCY6,GNAI1,GNB5,GNG2,GUCY1B1,MAP2K4,MEF2C,MTOR,PIK3C2A,PIK3CB,PIK3R1,PRKAA2,PRKCB,RASD1
Relaxin Signaling	2.12	0.0909	ADCY6,GNAI1,GNB5,GNG2,GUCY1B1,MPPE1,MPPED2,PDE1C,PDE8B,PIK3C2A,PIK3CB,PIK3R1,PRKACB,PRKAR2B,RXFP1
GNRH Signaling	2.11	0.0863	ADCY6,ATF2,CACNB2,CAMK2G,CDC42,GNAI1,GNB5,GNG2,GUCY1B1,MAP2K4,MAP2K7,MAP3K10,MAP3K3,PRKACB,PRKAR2B,PRKCB,RASD1
Integrin Signaling	2.11	0.0845	BCAR3,CDC42,ITGB8,MAP2K4,MYLK,NCK2,PIK3C2A,PIK3CB,PIK3R1,RAPGEF1,RASD1,RHOBTB1,RHOBTB2,RHOT2,ROCK1,TSPAN3,WASL,ZYX
ERBB Signaling	2.05	0.108	CDC42,MAP2K4,MTOR,NCK2,NRG1,PIK3C2A,PIK3CB,PIK3R1,PRKCB,RASD1
Leptin Signaling in Obesity	2.02	0.113	ADCY6,GUCY1B1,PIK3C2A,PIK3CB,PIK3R1,PLCL1,PRKACB,PRKAR2B,PTPN11
Myelination Signaling Pathway	2.01	0.0744	ACVR2A,APC,APH1B,ARHGAP1,ARHGAP12,ATF2,CDC42,CHD8,DLC1,ITGB8,LAMA4,MTOR,NRG1,PIK3C2A,PIK3CB,PIK3R1,PRKACB,PRKAR2B,PTPN11,RAPGEF2,RASD1,ROCK1,SMAD1,TSC1,TSC2
Sphingosine-1-phosphate Signaling	2	0.0968	ACER3,ADCY6,CDC42,GNAI1,GUCY1B1,PIK3C2A,PIK3CB,PIK3R1,PLCL1,RHOBTB1,RHOBTB2,RHOT2
Synaptic Long Term Potentiation	1.98	0.0929	ATF2,CAMK2G,GRIA3,GRIA4,GRIN1,GRIN2B,GRM1,GRM3,PLCL1,PRKACB,PRKAR2B,PRKCB,RASD1
mTOR Signaling	1.97	0.0818	CDC42,EIF3A,GPLD1,MTOR,PIK3C2A,PIK3CB,PIK3R1,PLD1,PRKAA2,PRKCB,RASD1,RHOBTB1,RHOBTB2,RHOT2,RPS6KC1,TSC1,TSC2,ULK1
NRF2-mediated Oxidative Stress Response	1.96	0.0802	ABCC1,CYP2E1,DNAJA3,DNAJC10,DNAJC11,DNAJC13,DNAJC17,DNAJC18,GCLM,GSR,HSP90AA1,HSP90AB1,MAP2K4,MAP2K7,PIK3C2A,PIK3CB,PIK3R1,PRKCB,RASD1
Ephrin Receptor Signaling	1.94	0.0829	ATF2,CDC42,GNAI1,GNB5,GNG2,GRIN1,GRIN2B,ITGB8,ITSN1,KALRN,LIMK1,NCK2,PTPN11,RAPGEF1,RASD1,ROCK1,WASL
CNTF Signaling	1.87	0.123	JAK1,MTOR,PIK3C2A,PIK3CB,PIK3R1,PTPN11,RASD1
IL-1 Signaling	1.87	0.101	ADCY6,GNAI1,GNB5,GNG2,GUCY1B1,MAP2K4,MAP2K7,PRKACB,PRKAR2B,TAB1
14-3-3-mediated Signaling	1.87	0.093	MAP2K4,MAPT,PIK3C2A,PIK3CB,PIK3R1,PLCL1,PRKCB,RASD1,STRADA,TSC1,TSC2,TUBB4A
Glioblastoma Multiforme Signaling	1.87	0.0852	APC,CDC42,MDM2,MTOR,PIK3C2A,PIK3CB,PIK3R1,PLCL1,RASD1,RHOBTB1,RHOBTB2,RHOT2,SHC2,TSC1,TSC2
Gαs Signaling	1.85	0.0923	ADCY6,ADD2,ADD3,ATF2,GNAI1,GNB5,GNG2,GUCY1B1,PRKACB,PRKAR2B,RAPGEF2,VIPR1
Renin-Angiotensin Signaling	1.85	0.0923	ADCY6,ATF2,GUCY1B1,MAP2K4,PIK3C2A,PIK3CB,PIK3R1,PRKACB,PRKAR2B,PRKCB,RASD1,SHC2
GM-CSF Signaling	1.85	0.113	BCL2L1,CAMK2G,PIK3C2A,PIK3CB,PIK3R1,PRKCB,PTPN11,RASD1
Cleavage and Polyadenylation of Pre-mRNA	1.83	0.25	CPSF3,CSTF3,PABPN1
HER-2 Signaling in Breast Cancer	1.82	0.0789	CDC42,COX15,ETS2,ITGB8,MDM2,MTOR,NRG1,NUP133,NUP214,NUP85,PIK3C2A,PIK3CB,PIK3R1,PRKCB,RASD1,RBL2,TSC1,TSC2
Tight Junction Signaling	1.81	0.0838	ARHGEF2,CDC42,CPSF3,CSTF3,GOSR1,MYH10,MYLK,MYO18A,MYO5C,PRKACB,PRKAR2B,STX16,SYMPK,TGFBR1,VAPA
Prostate Cancer Signaling	1.76	0.0932	ATF2,HSP90AA1,HSP90AB1,MDM2,MTOR,PIK3C2A,PIK3CB,PIK3R1,RASD1,RBL2,SIN3A
Glioma Invasiveness Signaling	1.75	0.108	CDC42,PIK3C2A,PIK3CB,PIK3R1,RASD1,RHOBTB1,RHOBTB2,RHOT2
EGF Signaling	1.75	0.117	JAK1,MAP2K4,MAP2K7,MTOR,PIK3C2A,PIK3CB,PIK3R1
PAK Signaling	1.74	0.0924	CDC42,ITGB8,LIMK1,MAP2K4,MYLK,NCK2,PIK3C2A,PIK3CB,PIK3R1,RASD1,WASL
Leukocyte Extravasation Signaling	1.74	0.0804	ARHGAP1,ARHGAP12,CDC42,DLC1,EDIL3,GNAI1,MAP2K4,MMP24,PIK3C2A,PIK3CB,PIK3R1,PRKCB,PTPN11,RAP1GAP,ROCK1,WASL
PPARα/RXRα Activation	1.73	0.08	ACVR2A,ADCY6,GUCY1B1,HSP90AA1,HSP90AB1,IL1RAPL2,MAP2K4,MAP2K7,MEF2C,PLCL1,PRKAA2,PRKACB,PRKAR2B,PRKCB,RASD1,TGFBR1
IL-9 Signaling	1.72	0.143	IRS2,JAK1,PIK3C2A,PIK3CB,PIK3R1
ILK Signaling	1.67	0.0788	ATF2,CDC42,IRS2,ITGB8,MAP2K4,MTOR,MYH10,MYO18A,MYO5C,NCK2,PIK3C2A,PIK3CB,PIK3R1,RHOBTB1,RHOBTB2,RHOT2
GABA Receptor Signaling	1.66	0.087	ADCY6,ALDH5A1,CACNB2,GABRA4,GABRB2,GABRG3,GNAI1,GNB5,GNG2,GUCY1B1,UBC,UBQLN1
PI3K/AKT Signaling	1.64	0.078	BCL2L1,EPM2A,GAB1,HSP90AA1,HSP90AB1,IL10RB,ITGB8,JAK1,MDM2,MTOR,PIK3CB,PIK3R1,RASD1,THEM4,TSC1,TSC2
Melatonin Signaling	1.63	0.103	CAMK2G,GNAI1,MAP2K4,MAP2K7,PLCL1,PRKACB,PRKAR2B,PRKCB
RAC Signaling	1.62	0.0857	CDC42,ITGB8,LIMK1,MAP2K4,MAP2K7,PI4KA,PIK3C2A,PIK3CB,PIK3R1,PLD1,RASD1,SH3RF1
Virus Entry via Endocytic Pathways	1.62	0.0887	AP1B1,AP5B1,CDC42,ITGB8,ITSN1,PIK3C2A,PIK3CB,PIK3R1,PRKCB,RASD1,TFRC
Actin Nucleation by ARP-WASP Complex	1.62	0.0968	CDC42,ITGB8,NCK2,RASD1,RHOBTB1,RHOBTB2,RHOT2,ROCK1,WASL
GDNF Family Ligand-Receptor Interactions	1.6	0.101	CDC42,GAB1,IRS2,MAP2K4,PIK3C2A,PIK3CB,PIK3R1,RASD1
Amyotrophic Lateral Sclerosis Signaling	1.6	0.088	BCL2L1,CACNB2,GLUL,GRIA3,GRIA4,GRIN1,GRIN2B,PIK3C2A,PIK3CB,PIK3R1,RAB5A
Role Of Osteoclasts In Rheumatoid Arthritis Signaling Pathway	1.59	0.0705	ADAM11,ADAM19,ATF2,CDC42,COL11A1,COL12A1,COL19A1,COL21A1,COL28A1,IL1RAPL2,MAP2K4,MAP2K7,MMP24,PIK3C2A,PIK3CB,PIK3R1,RASD1,RHOBTB1,RHOBTB2,RHOT2,SHC2,SPP1
Insulin Secretion Signaling Pathway	1.58	0.0712	ADCY6,AGO4,ASIC2,ATF2,CACNB2,CAMK2G,GOSR1,GUCY1B1,JAK1,KCNB1,MTOR,PABPC1,PIK3C2A,PIK3CB,PIK3R1,PLCL1,PRKACB,PRKAR2B,PRKCB,SSR1,STX16
Regulation Of The Epithelial Mesenchymal Transition By Growth Factors Pathway	1.57	0.0781	CDC42,FGF9,GAB1,JAK1,MAP2K4,MAP2K7,MTOR,PIK3C2A,PIK3CB,PIK3R1,PTPN11,RASD1,SHC2,TAB1,TGFBR1
γ-linolenate Biosynthesis II (Animals)	1.56	0.154	ACSL1,ACSL6,FADS1,SLC27A4
Amyloid Processing	1.55	0.115	APH1B,CSNK1A1,MAPT,MARK1,PRKACB,PRKAR2B
UVB-Induced MAPK Signaling	1.55	0.115	MAP2K4,MTOR,PIK3C2A,PIK3CB,PIK3R1,PRKCB
Antiproliferative Role of Somatostatin Receptor 2	1.54	0.0988	GNB5,GNG2,GUCY1B1,PIK3C2A,PIK3CB,PIK3R1,PTPN11,RASD1
Ovarian Cancer Signaling	1.54	0.0813	APC,ARRB1,FGF9,MTOR,PIK3C2A,PIK3CB,PIK3R1,PMS2,PRKACB,PRKAR2B,RASD1,RBL2,SIN3A
Thrombopoietin Signaling	1.52	0.104	IRS2,PIK3C2A,PIK3CB,PIK3R1,PRKCB,PTPN11,RASD1
Cardiomyocyte Differentiation via BMP Receptors	1.51	0.148	ACVR2A,ATF2,MEF2C,SMAD1
JAK/STAT Signaling	1.51	0.0976	BCL2L1,JAK1,MTOR,PIK3C2A,PIK3CB,PIK3R1,PTPN11,RASD1
Production of Nitric Oxide and Reactive Oxygen Species in Macrophages	1.48	0.0761	APOD,CDC42,CLU,JAK1,MAP2K4,MAP2K7,MAP3K10,MAP3K3,PIK3C2A,PIK3CB,PIK3R1,PRKCB,RHOBTB1,RHOBTB2,RHOT2
MicroRNA Biogenesis Signaling Pathway	1.47	0.0758	AGO4,DDX17,DIS3L,EXOSC10,HSP90AA1,HSP90AB1,MTOR,NUP133,NUP214,NUP85,PIK3C2A,PIK3CB,PIK3R1,RASD1,SMAD1
UVA-Induced MAPK Signaling	1.47	0.0909	BCL2L1,MAP2K4,MTOR,PIK3C2A,PIK3CB,PIK3R1,PLCL1,RASD1,RPS6KC1
Role of JAK1 and JAK3 in γc Cytokine Signaling	1.46	0.101	IRS2,JAK1,PIK3C2A,PIK3CB,PIK3R1,PTPN11,RASD1
Stearate Biosynthesis I (Animals)	1.46	0.0952	ACSL1,ACSL6,CYP2E1,DBT,LPCAT4,LPGAT1,SLC27A4,THEM4
Estrogen Receptor Signaling	1.46	0.0652	ADCY6,ATF2,CACNB2,GNAI1,GNB5,GNG2,GUCY1B1,HSP90AA1,HSP90AB1,JAK1,LIMK1,MED14,MED15,MMP24,MTOR,PIK3C2A,PIK3CB,PIK3R1,PLCL1,PRKAA2,PRKACB,PRKAR2B,PRKCB,RASD1,ROCK1,SDHC,SHC2
Glioma Signaling	1.43	0.0827	CAMK2G,IDH2,MDM2,MTOR,PIK3C2A,PIK3CB,PIK3R1,PRKCB,RASD1,RBL2,SIN3A
Nitric Oxide Signaling in the Cardiovascular System	1.43	0.0827	CACNB2,GUCY1B1,HSP90AA1,HSP90AB1,PDE1C,PIK3C2A,PIK3CB,PIK3R1,PRKACB,PRKAR2B,PRKCB
ERBB4 Signaling	1.43	0.1	APH1B,NRG1,PIK3C2A,PIK3CB,PIK3R1,PRKCB,RASD1
LPS-stimulated MAPK Signaling	1.43	0.0941	ATF2,CDC42,MAP2K4,PIK3C2A,PIK3CB,PIK3R1,PRKCB,RASD1
Regulation of Actin-based Motility by Rho	1.42	0.0855	CDC42,ITGB8,LIMK1,MYLK,PI4KA,RHOBTB1,RHOBTB2,RHOT2,ROCK1,WASL
Gα12/13 Signaling	1.41	0.0821	CDC42,CDH4,CDH7,MAP2K4,MAP2K7,MEF2C,PIK3C2A,PIK3CB,PIK3R1,RASD1,ROCK1
Opioid Signaling Pathway	1.41	0.069	ADCY6,ARRB1,ATF2,CACNB2,CAMK2G,CDC42,GNAI1,GNB5,GNG2,GRIN1,GRIN2B,GUCY1B1,MAP2K4,MAP2K7,PDE1C,PRKACB,PRKAR2B,PRKCB,RASD1,RGS17
Role of Tissue Factor in Cancer	1.4	0.0847	ARRB1,BCL2L1,CDC42,LIMK1,MTOR,PIK3C2A,PIK3CB,PIK3R1,PTPN11,RASD1
Pulmonary Fibrosis Idiopathic Signaling Pathway	1.4	0.0673	ACVR2A,ATF2,COL11A1,COL12A1,COL19A1,COL21A1,COL28A1,FGF9,MAP2K4,MMP24,MTF2,MTOR,PIK3C2A,PIK3CB,PIK3R1,PRKN,RASD1,RBPJ,ROCK1,RPS6KC1,RTEL1,TGFBR1
p38 MAPK Signaling	1.36	0.0833	ATF2,IL1RAPL2,MAP2K4,MAPKAPK5,MAPT,MAX,MEF2C,RPS6KC1,TAB1,TGFBR1
Role of p14/p19ARF in Tumor Suppression	1.36	0.133	MDM2,PIK3C2A,PIK3CB,PIK3R1
Cardiac β-adrenergic Signaling	1.35	0.0745	ADCY6,CACNB2,GNAI1,GNB5,GNG2,GUCY1B1,MPPE1,MPPED2,PDE1C,PDE8B,PKIG,PRKACB,PRKAR2B,SLC8A3
Glycogen Degradation II	1.35	0.167	AGL,MTAP,PYGB
Apelin Cardiomyocyte Signaling Pathway	1.35	0.0865	GNAI1,MYLK,PIK3C2A,PIK3CB,PIK3R1,PLCL1,PRKCB,SLC8A3,SLC9A8
Mouse Embryonic Stem Cell Pluripotency	1.35	0.0865	APC,JAK1,PIK3C2A,PIK3CB,PIK3R1,PTPN11,RASD1,SMAD1,TAB1
Factors Promoting Cardiogenesis in Vertebrates	1.34	0.0779	ACVR2A,APC,ATF2,CAMK2G,LRP6,MAP2K4,MEF2C,PLCL1,PRKCB,ROCK1,SMAD1,TGFBR1
CCR3 Signaling in Eosinophils	1.31	0.0791	GNAI1,GNB5,GNG2,LIMK1,MYLK,PIK3C2A,PIK3CB,PIK3R1,PRKCB,RASD1,ROCK1
Ingenuity Toxicity Lists	-log(p-value)	Ratio	Molecules
NRF2-mediated Oxidative Stress Response	1.92	0.0795	MAP2K7,DNAJC13,DNAJC10,PIK3C2A,DNAJC11,DNAJC17,ABCC1,CYP2E1,PIK3R1,PIK3CB,RASD1,DNAJA3,DNAJC18,MAP2K4,GSR,PRKCB,HSP90AB1,HSP90AA1,GCLM
PPARα/RXRα Activation	1.82	0.0821	MAP2K7,PRKAR2B,ADCY6,GUCY1B1,ACVR2A,PRKACB,MEF2C,RASD1,MAP2K4,IL1RAPL2,PRKAA2,PRKCB,TGFBR1,HSP90AB1,HSP90AA1,PLCL1
Decreases Transmembrane Potential of Mitochondria and Mitochondrial Membrane	1.51	0.0828	DNM1L,IMMT,PRKN,HTT,MAP2K4,BNIP3L,SIN3A,BCL2L1,LETMD1,TRPV1,SLC25A27,NMNAT3
Mitochondrial Dysfunction	1.49	0.0674	MAP2K7,APH1B,PRKN,ATF2,RHOT2,MTOR,PIK3C2A,PRKAR2B,MFN1,COX15,CACNB2,PIK3R1,PRKACB,PIK3CB,DNM1L,HTT,MAP2K4,GSR,CAMK2G,PRKAA2,MDM2,MAPT,IDH2,SDHC
Decreases Permeability Transition of Mitochondria and Mitochondrial Membrane	1.44	0.286	HTT,BCL2L1
Fatty Acid Metabolism	1.42	0.0855	ALDH1A2,ACSL1,CYP4X1,ACADSB,ACAD11,ALDH5A1,SLC27A4,CYP2E1,ACAD10,ACSL6
Cardiac Necrosis/Cell Death	1.31	0.0657	PRKN,UBE4B,CRYAB,ADCY6,APOD,BNIP3L,NRG1,MYH10,CACNB2,ZYX,ALDH1A2,ACSL1,MAP2K4,PTPN11,ADAMTS13,PRKAA2,PRKCB,MDM2,BCL2L1,GAPDH,SPP1,SGCD

## Sheet: Table S6 IN
Ingenuity Canonical Pathways	-log(p-value)	Ratio	Molecules
Synaptogenesis Signaling Pathway	7.4	0.102	ATF2,CADM1,CDC42,CDH12,CDH13,CDH2,CHN1,CLASP2,CREB1,CTNNB1,EPHA6,EPHA7,GUCY1B1,ITSN2,LRRTM2,MAPK1,MAPK14,MTOR,NAPB,NECTIN3,NLGN4X,PAFAH1B1,PIK3R1,PRKACB,PRKAR2B,RASGRF1,SNCB,SOS1,SYN1,SYT1,SYT12,VAMP2,WASL
Melanocyte Development and Pigmentation Signaling	5.71	0.15	ATF2,CREB1,GNAS,GUCY1B1,KITLG,MAP2K1,MAPK1,PIK3R1,PRKACB,PRKAR2B,PTPN11,RPS6KA2,RPS6KA5,RPS6KA6,SOS1
CNTF Signaling	5.43	0.193	IL6ST,JAK1,MAP2K1,MAPK1,MTOR,PIK3R1,PTPN11,RPS6KA2,RPS6KA5,RPS6KA6,SOS1
Opioid Signaling Pathway	4.93	0.0897	ATF2,CACNA2D3,CAMK4,CDC42,CREB1,CTNNB1,GNAI1,GNAS,GNB1,GRK4,GUCY1B1,MAP2K1,MAP2K4,MAPK1,OGFR,PRKACB,PRKAR2B,PRKCB,PRKD1,RGS5,RPS6KA2,RPS6KA5,RPS6KA6,SCN7A,SOS1,TCF4
Pulmonary Fibrosis Idiopathic Signaling Pathway	4.88	0.0856	ACTB,ACVR2A,AEBP2,ATF2,CDH2,COL19A1,COL28A1,CTNNB1,FZD3,IL6ST,MAP2K1,MAP2K4,MAPK1,MAPK14,MMP16,MMP24,MTOR,PDGFC,PIK3R1,PRKN,PTEN,PTK2B,RBPJ,RPS6KA2,RPS6KA5,RPS6KA6,SOS1,TCF4
Protein Ubiquitination Pathway	4.81	0.0903	BTRC,CUL1,DNAJB14,DNAJC10,DNAJC11,DNAJC17,DNAJC9,HSP90AA1,HSP90AB1,HSPA12A,NEDD4L,PRKN,PSMD5,UBE2D3,UBE2E2,UBE2H,UBE2O,UBE2V1,UBE4B,UBR2,USP14,USP4,USP40,USP47,XIAP
BMP signaling pathway	4.74	0.141	ACVR2A,ATF2,CAMK4,CREB1,MAGED1,MAP2K1,MAP2K4,MAPK1,MAPK14,PRKACB,PRKAR2B,SOS1,XIAP
FLT3 Signaling in Hematopoietic Progenitor Cells	4.58	0.146	ATF2,CREB1,MAP2K1,MAPK1,MAPK14,MTOR,PIK3R1,PTPN11,RPS6KA2,RPS6KA5,RPS6KA6,SOS1
Hypoxia Signaling in the Cardiovascular System	4.2	0.145	ATF2,CREB1,CSNK1D,HSP90AA1,HSP90AB1,PTEN,UBE2D3,UBE2E2,UBE2H,UBE2O,UBE2V1
PFKFB4 Signaling Pathway	4.16	0.156	ATF2,CREB1,GNAS,HK1,MAP2K1,MAP2K4,MAPK1,PRKACB,PRKAR2B,RPS6KA5
UVB-Induced MAPK Signaling	4.15	0.173	MAP2K1,MAP2K4,MAPK1,MAPK14,MTOR,PIK3R1,PRKCB,PRKD1,RPS6KA5
Leukocyte Extravasation Signaling	4.13	0.0955	ACTB,ARHGAP5,CDC42,CTNNA3,CTNNB1,DLC1,EDIL3,GNAI1,MAP2K4,MAPK1,MAPK14,MMP16,MMP24,PIK3R1,PRKCB,PRKD1,PTK2B,PTPN11,WASL
Endocannabinoid Cancer Inhibition Pathway	4	0.104	ATF2,CCND2,CREB1,CTNNB1,GNAI1,GUCY1B1,MAP2K1,MAP2K4,MAPK1,MAPK14,MTOR,PDGFC,PIK3R1,PRKACB,PRKAR2B,TCF4
Myelination Signaling Pathway	3.85	0.0774	ACVR2A,ARHGAP5,ATF2,CDC42,CNTN6,CREB1,CTNNB1,DLC1,FZD3,IGF2R,MAP2K1,MAPK1,MTOR,NDRG1,PDGFC,PIK3R1,PLP1,PRKACB,PRKAR2B,PTEN,PTK2B,PTPN11,SOS1,SREBF2,TCF4,TSC1
Circadian Rhythm Signaling	3.83	0.0819	ATF2,BTRC,CACNA2D3,CLOCK,CREB1,CSNK1D,GNAI1,GNAS,GNB1,GUCY1A2,GUCY1B1,MAP2K1,MAP2K4,MAPK1,MKNK1,MTOR,NR1D2,PRKACB,PRKAR2B,PRKCB,PRKD1,PTGDS,RPS6KA5
Endocannabinoid Developing Neuron Pathway	3.81	0.109	ATF2,CREB1,CTNNB1,GNAI1,GNB1,GUCY1B1,MAP2K1,MAP2K4,MAPK1,MAPK14,MTOR,PIK3R1,PRKACB,PRKAR2B
Corticotropin Releasing Hormone Signaling	3.74	0.0988	ATF2,CACNA2D3,CAMK4,CREB1,GNAI1,GNAS,GUCY1A2,GUCY1B1,MAP2K1,MAPK1,MAPK14,MEF2C,PRKACB,PRKAR2B,PRKCB,PRKD1
Role of NFAT in Cardiac Hypertrophy	3.73	0.0866	CABIN1,CACNA2D3,CAMK4,CSNK1A1,GNAI1,GNAS,GNB1,GUCY1B1,IL6ST,MAP2K1,MAP2K4,MAPK1,MAPK14,MEF2C,PIK3R1,PRKACB,PRKAR2B,PRKCB,PRKD1,SOS1
GNRH Signaling	3.7	0.0914	ATF2,CACNA2D3,CDC42,CREB1,GNAI1,GNAS,GNB1,GUCY1B1,MAP2K1,MAP2K4,MAPK1,MAPK14,PRKACB,PRKAR2B,PRKCB,PRKD1,PTK2B,SOS1
Signaling by Rho Family GTPases	3.68	0.0818	ACTB,ARHGEF12,ARHGEF18,CDC42,CDH12,CDH13,CDH2,CYFIP1,GNAI1,GNAS,GNB1,MAP2K1,MAP2K4,MAPK1,PI4KA,PIK3R1,PIKFYVE,PIP5K1A,PTK2B,SEPTIN7,WASF3,WASL
MicroRNA Biogenesis Signaling Pathway	3.67	0.0909	AGO4,AHCTF1,DDX5,DICER1,EWSR1,EXOSC10,FUS,HSP90AA1,HSP90AB1,MAPK1,MAPK14,MTOR,NUP133,NUP160,NUP214,PIK3R1,QKI,TUT4
Huntington's Disease Signaling	3.65	0.0796	ATF2,CAPN7,CREB1,DNM1,DNM1L,DNM3,DYNC1I2,GNB1,MAP2K4,MAPK1,MTOR,NAPB,PIK3R1,PRKCB,PRKD1,PSMD5,RCOR3,SH3GL3,SIN3A,SOS1,TCERG1,VAMP2,ZDHHC17
Aldosterone Signaling in Epithelial Cells	3.64	0.0934	DNAJB14,DNAJC10,DNAJC11,DNAJC17,DNAJC9,HSP90AA1,HSP90AB1,HSPA12A,MAP2K1,MAPK1,PI4KA,PIK3R1,PIKFYVE,PIP5K1A,PRKCB,PRKD1,SOS1
NRF2-mediated Oxidative Stress Response	3.58	0.0844	ACTB,DNAJA3,DNAJB14,DNAJC10,DNAJC11,DNAJC17,DNAJC9,HACD3,HSP90AA1,HSP90AB1,MAF,MAP2K1,MAP2K4,MAPK1,MAPK14,NQO2,PIK3R1,PRKCB,PRKD1,USP14
ERK5 Signaling	3.57	0.133	ATF2,CREB1,IL6ST,MEF2C,PTPN11,RPS6KA2,RPS6KA5,RPS6KA6,WNK1,YWHAG
α-Adrenergic Signaling	3.57	0.109	CAMK4,GNAI1,GNAS,GNB1,GUCY1B1,MAP2K1,MAPK1,PHKB,PRKACB,PRKAR2B,PRKCB,PRKD1,PYGB
Mouse Embryonic Stem Cell Pluripotency	3.56	0.115	CTNNB1,FZD3,IL6ST,JAK1,MAP2K1,MAPK1,MAPK14,PIK3R1,PTPN11,SOS1,TCF4,XIAP
Estrogen Receptor Signaling	3.48	0.07	ATF2,CACNA2D3,CREB1,DDX5,GNAI1,GNAS,GNB1,GUCY1B1,HSP90AA1,HSP90AB1,IGF2R,JAK1,LEPR,MAP2K1,MAPK1,MED13L,MMP16,MMP24,MTOR,NCOA2,NRIP1,PDGFC,PIK3R1,PRKACB,PRKAR2B,PRKCB,PRKD1,PTEN,SOS1
Reelin Signaling in Neurons	3.43	0.101	APP,ARHGEF10L,ARHGEF12,ARHGEF18,CDC42,CDH2,MAP2K1,MAP2K4,MAPK1,MTOR,NECTIN3,PAFAH1B1,PIK3R1,WASL
Amyloid Processing	3.39	0.154	APP,CAPN7,CSNK1A1,CSNK1D,MAPK1,MAPK14,PRKACB,PRKAR2B
Tight Junction Signaling	3.25	0.0894	ACTB,CDC42,CPSF6,CSTF3,CTNNB1,MYO18A,NAPB,NECTIN3,PATJ,PPP2R2B,PRKACB,PRKAR2B,PTEN,SPTAN1,VAMP2,VAPA
Renin-Angiotensin Signaling	3.2	0.1	ATF2,GUCY1B1,MAP2K1,MAP2K4,MAPK1,MAPK14,PIK3R1,PRKACB,PRKAR2B,PRKCB,PRKD1,PTK2B,SOS1
BEX2 Signaling Pathway	3.17	0.119	CDH2,CTNNB1,MAP2,MAP2K4,MTOR,PDGFC,PPP2R2B,PTEN,TCF4,TSC1
Insulin Secretion Signaling Pathway	3.14	0.0746	ABCC8,AGO4,ATF2,CACNA2D3,CPE,CREB1,GNAS,GUCY1B1,JAK1,MAPK1,MAPK14,MTOR,NALCN,NAPB,PIK3R1,PRKACB,PRKAR2B,PRKCB,PRKD1,RPS6KA5,SSR1,VAMP2
LPS-stimulated MAPK Signaling	3.13	0.118	ATF2,CDC42,CREB1,MAP2K1,MAP2K4,MAPK1,MAPK14,PIK3R1,PRKCB,PRKD1
Colorectal Cancer Metastasis Signaling	3.13	0.0761	CDC42,CTNNB1,FZD3,GNAI1,GNAS,GNB1,GUCY1B1,IL6ST,JAK1,MAP2K1,MAP2K4,MAPK1,MMP16,MMP24,MSH3,PDGFC,PIK3R1,PRKACB,PRKAR2B,SOS1,TCF4
Fcγ Receptor-mediated Phagocytosis in Macrophages and Monocytes	3.13	0.11	ACTB,CDC42,GPLD1,MAPK1,NAPEPLD,PIK3R1,PIP5K1A,PRKCB,PRKD1,PTEN,PTK2B
Glioma Signaling	3.11	0.0977	CAMK4,CCND2,IGF2R,MAP2K1,MAPK1,MTOR,PDGFC,PIK3R1,PRKCB,PRKD1,PTEN,SIN3A,SOS1
Nitric Oxide Signaling in the Cardiovascular System	3.11	0.0977	CACNA2D3,GUCY1A2,GUCY1B1,HSP90AA1,HSP90AB1,MAP2K1,MAPK1,PDGFC,PIK3R1,PRKACB,PRKAR2B,PRKCB,PRKD1
AMPK Signaling	3.11	0.0775	ACTB,AK3,ATF2,CAB39,CREB1,GNAI1,GNAS,GNB1,MAPK1,MAPK14,MTOR,PIK3R1,PPM1K,PPP2R2B,PRKACB,PRKAR2B,RAB2A,SMARCA2,STRADA,TSC1
Prostate Cancer Signaling	3.06	0.102	ATF2,CREB1,CTNNB1,HSP90AA1,HSP90AB1,MAP2K1,MAPK1,MTOR,PIK3R1,PTEN,SIN3A,SOS1
Protein Kinase A Signaling	3	0.0662	ADD3,ATF2,CREB1,CTNNB1,GNAI1,GNAS,GNB1,GUCY1B1,MAP2K1,MAPK1,MPPED2,NAPEPLD,PHKB,PRKACB,PRKAR2B,PRKCB,PRKD1,PTEN,PTK2B,PTPN11,PTPN4,PTPN5,PTPRB,PTPRN,PTPRT,PYGB,TCF4,YWHAG
Ribonucleotide Reductase Signaling Pathway	2.98	0.0872	ACTB,ATF2,ATR,BTRC,CREB1,CTNNB1,CUL1,MAP2K4,MAPK1,MAPK14,MTOR,NFYC,PARP8,PIK3R1,SMARCA2
EGF Signaling	2.96	0.133	JAK1,MAP2K1,MAP2K4,MAPK1,MAPK14,MTOR,PIK3R1,SOS1
Role of IL-17F in Allergic Inflammatory Airway Diseases	2.94	0.149	ATF2,CREB1,MAP2K1,MAPK1,RPS6KA2,RPS6KA5,RPS6KA6
Neuregulin Signaling	2.93	0.0984	HSP90AA1,HSP90AB1,MAP2K1,MAPK1,MTOR,PIK3R1,PRKCB,PRKD1,PTEN,PTPN11,SOS1,TMEFF2
MSP-RON Signaling In Cancer Cells Pathway	2.9	0.0929	ATF2,CREB1,CTNNB1,MAP2K1,MAPK1,MTOR,PDGFC,PIK3R1,PTK2B,RPS6KA2,SOS1,TCF4,YWHAG
IL-8 Signaling	2.84	0.0794	CCND2,CDC42,GNAI1,GNAS,GNB1,GPLD1,MAP2K1,MAP2K4,MAP4K4,MAPK1,MTOR,NAPEPLD,PDGFC,PIK3R1,PRKCB,PRKD1,PTK2B
ERBB Signaling	2.82	0.108	CDC42,MAP2K1,MAP2K4,MAPK1,MAPK14,MTOR,PIK3R1,PRKCB,PRKD1,SOS1
NGF Signaling	2.81	0.0952	ATF2,CDC42,CREB1,MAP2K1,MAP2K4,MAPK1,PIK3R1,PTPN11,RPS6KA2,RPS6KA5,RPS6KA6,SOS1
Molecular Mechanisms of Cancer	2.8	0.0633	ACVR2A,ARHGEF12,ARHGEF18,ATR,CCND2,CDC42,CTNNB1,FZD3,GNAI1,GNAS,GNB1,GUCY1B1,JAK1,MAP2K1,MAP2K4,MAPK1,MAPK14,PIK3R1,PRKACB,PRKAR2B,PRKCB,PRKD1,PTPN11,RASGRF1,RBPJ,SIN3A,SOS1,TCF4,XIAP
Role of JAK family kinases in IL-6-type Cytokine Signaling	2.77	0.114	HSP90AA1,HSP90AB1,IL6ST,JAK1,MAP2K4,MAPK1,MAPK14,PDGFC,PTPN11
PPARα/RXRα Activation	2.74	0.08	ACVR2A,CLOCK,GNAS,GUCY1B1,HSP90AA1,HSP90AB1,MAP2K1,MAP2K4,MAP4K4,MAPK1,MAPK14,MEF2C,PRKACB,PRKAR2B,PRKCB,SOS1
UVC-Induced MAPK Signaling	2.73	0.137	ATR,MAP2K1,MAP2K4,MAPK1,MAPK14,PRKCB,PRKD1
Insulin Receptor Signaling	2.73	0.089	INPP5B,JAK1,MAP2K1,MAPK1,MTOR,PIK3R1,PRKACB,PRKAR2B,PTEN,PTPN11,SOS1,TSC1,VAMP2
Neurotrophin/TRK Signaling	2.62	0.108	ATF2,CDC42,CREB1,MAP2K1,MAP2K4,MAPK1,PIK3R1,PTPN11,SOS1
Axonal Guidance Signaling	2.61	0.0602	ABLIM2,ADAM32,ADAM9,AFG3L2,ARHGEF12,CDC42,DPYSL2,ECE2,EPHA6,EPHA7,FARP2,FZD3,GNAI1,GNAS,GNB1,MAP2K1,MAPK1,MKNK1,MMP16,MMP24,PDGFC,PIK3R1,PRKACB,PRKAR2B,PRKCB,PRKD1,PTPN11,RTN4,SOS1,SRGAP2,WASL
RHOGDI Signaling	2.59	0.0752	ACTB,ARHGAP5,ARHGEF12,ARHGEF18,CDC42,CDH12,CDH13,CDH2,DLC1,GNAI1,GNAS,GNB1,MYO18A,PI4KA,PIKFYVE,PIP5K1A,WASL
Role of Tissue Factor in Cancer	2.55	0.0932	CDC42,MAPK1,MAPK14,MTOR,PIK3R1,PTEN,PTK2B,PTPN11,RPS6KA2,RPS6KA5,RPS6KA6
Hepatic Fibrosis Signaling Pathway	2.55	0.0624	ACVR2A,ATF2,CACNA2D3,CDC42,CREB1,CSNK1A1,CSNK1D,CTNNB1,FZD3,GNAI1,JAK1,LEPR,MAP2K1,MAP2K4,MAPK1,MAPK14,MTOR,PDGFC,PIK3R1,PRKACB,PRKAR2B,PRKCB,PRKD1,PTEN,SOS1,TCF4,TFRC
Oxytocin Signaling Pathway	2.51	0.069	ATF2,ATP2B1,ATP2B2,CACNA2D3,CREB1,GNAI1,GNB1,GUCY1A2,GUCY1B1,MAP2K4,MAPK1,MAPK14,MEF2C,MYO18A,PIK3R1,PRKACB,PRKAR2B,PRKCB,PRKD1,SOS1
Clathrin-mediated Endocytosis Signaling	2.51	0.0758	AAK1,ACTB,AP1B1,AP3B2,CD2AP,CDC42,DNM1,DNM1L,DNM3,GAK,PDGFC,PICALM,PIK3R1,SH3GL3,TFRC,WASL
Gap Junction Signaling	2.51	0.0758	ACTB,CSNK1A1,CSNK1D,CTNNB1,GNAI1,GNAS,GUCY1A2,GUCY1B1,MAP2K1,MAPK1,PIK3R1,PRKACB,PRKAR2B,PRKCB,PRKD1,SOS1
Thrombin Signaling	2.49	0.0736	ARHGEF10L,ARHGEF12,ARHGEF18,CAMK4,CDC42,CREB1,GNAI1,GNAS,GNB1,GUCY1B1,MAP2K1,MAPK1,MAPK14,PIK3R1,PRKCB,PRKD1,SOS1
Sperm Motility	2.47	0.0699	EPHA6,GNAI1,GNAS,GNB1,GUCY1A2,GUCY1B1,JAK1,LMTK2,MAP2K1,MAP2K4,PLA2R1,PRKACB,PRKAR2B,PRKCB,PRKD1,PTK2B,ROR1,RYK,TNK2
Sertoli Cell-Sertoli Cell Junction Signaling	2.45	0.0748	ACTB,ATF2,CDC42,CTNNB1,DLG1,GUCY1A2,GUCY1B1,MAP2K1,MAP2K4,MAPK1,MAPK14,NECTIN3,PRKACB,PRKAR2B,PTEN,SPTAN1
FGF Signaling	2.38	0.1	ATF2,CREB1,MAP2K1,MAPK1,MAPK14,PIK3R1,PTPN11,RPS6KA5,SOS1
Unfolded protein response	2.38	0.1	CANX,DNAJA3,DNAJB14,DNAJC10,DNAJC11,DNAJC17,DNAJC9,ERO1B,SREBF2
Cholecystokinin/Gastrin-mediated Signaling	2.38	0.0887	ATF2,CDC42,MAP2K1,MAP2K4,MAPK1,MAPK14,MEF2C,PRKCB,PRKD1,PTK2B,SOS1
P2Y Purigenic Receptor Signaling Pathway	2.36	0.0839	ATF2,CREB1,GNAI1,GNB1,GUCY1B1,MAP2K1,MAPK1,PIK3R1,PRKACB,PRKAR2B,PRKCB,PRKD1
Dopamine-DARPP32 Feedback in cAMP Signaling	2.34	0.075	ATF2,CACNA2D3,CAMK4,CREB1,CSNK1A1,CSNK1D,GNAI1,GNAS,GUCY1A2,GUCY1B1,PPP2R2B,PRKACB,PRKAR2B,PRKCB,PRKD1
Pyridoxal 5'-phosphate Salvage Pathway	2.34	0.107	ACVR2A,ADPGK,CSNK1A1,CSNK1D,GRK4,MAP2K1,MAP2K4,MAPK1
Inhibition of ARE-Mediated mRNA Degradation Pathway	2.34	0.0802	AGO4,CNOT4,EXOSC10,MAPK1,MAPK14,PAPOLA,PARN,PPP2R2B,PRKACB,PRKAR2B,PSMD5,TIA1,YWHAG
mTOR Signaling	2.33	0.0727	CDC42,GPLD1,MAPK1,MTOR,NAPEPLD,PDGFC,PIK3R1,PPP2R2B,PRKCB,PRKD1,RPS12,RPS3A,RPS6KA2,RPS6KA5,RPS6KA6,TSC1
PDGF Signaling	2.29	0.0968	INPP5B,JAK1,MAP2K1,MAP2K4,MAPK1,PDGFC,PIK3R1,PRKCB,SOS1
Relaxin Signaling	2.27	0.0788	CREB1,GNAI1,GNAS,GNB1,GUCY1A2,GUCY1B1,MAP2K1,MAPK1,MPPED2,NAPEPLD,PIK3R1,PRKACB,PRKAR2B
Melatonin Signaling	2.24	0.103	GNAI1,MAP2K1,MAP2K4,MAPK1,PRKACB,PRKAR2B,PRKCB,PRKD1
Ephrin Receptor Signaling	2.24	0.0732	ATF2,CDC42,CREB1,EPHA6,EPHA7,GNAI1,GNAS,GNB1,MAP2K1,MAP4K4,MAPK1,PDGFC,PTPN11,SOS1,WASL
Human Embryonic Stem Cell Pluripotency	2.24	0.0732	ACVR2A,CTNNB1,FZD3,HSP90AA1,HSP90AB1,JAK1,MAP2K1,MAP2K4,MAPK1,NFYC,PDGFC,PIK3R1,PRKCB,PRKD1,SOS1
PI3K/AKT Signaling	2.24	0.0732	CTNNB1,HSP90AA1,HSP90AB1,IL6ST,INPP5B,JAK1,MAP2K1,MAPK1,MTOR,PIK3R1,PPP2R2B,PTEN,SOS1,TSC1,YWHAG
Gαs Signaling	2.23	0.0846	ADD3,ATF2,CREB1,GNAI1,GNAS,GNB1,GUCY1B1,MAP2K1,MAPK1,PRKACB,PRKAR2B
4-1BB Signaling in T Lymphocytes	2.21	0.147	ATF2,MAP2K1,MAP2K4,MAPK1,MAPK14
Apelin Endothelial Signaling Pathway	2.21	0.0805	GNAI1,GNAS,GNB1,GUCY1B1,MAP2K1,MAP2K4,MAPK1,MEF2C,MTOR,PIK3R1,PRKCB,PRKD1
Salvage Pathways of Pyrimidine Ribonucleotides	2.18	0.0877	ACVR2A,ADPGK,CSNK1A1,CSNK1D,GRK4,MAP2K1,MAP2K4,MAPK1,UPP1,UPP2
HER-2 Signaling in Breast Cancer	2.18	0.0702	AHCTF1,CDC42,COX15,MAP2K1,MAPK1,MTOR,NUP133,NUP160,NUP214,PIK3R1,PRKCB,PRKD1,PTEN,SOS1,TSC1,XIAP
IL-2 Signaling	2.17	0.109	JAK1,MAP2K1,MAPK1,PIK3R1,PTK2B,PTPN11,SOS1
Leptin Signaling in Obesity	2.17	0.1	GUCY1B1,LEPR,MAP2K1,MAPK1,PIK3R1,PRKACB,PRKAR2B,PTPN11
Role Of Osteoclasts In Rheumatoid Arthritis Signaling Pathway	2.16	0.0641	ADAM32,ADAM9,ATF2,CAMK4,CDC42,COL19A1,COL28A1,CREB1,CTNNA3,CTNNB1,MAP2K1,MAP2K4,MAPK1,MAPK14,MMP16,MMP24,PIK3R1,PTK2B,SOS1,XIAP
Cardiac Hypertrophy Signaling	2.16	0.0667	ATF2,CACNA2D3,CDC42,CREB1,GNAI1,GNAS,GNB1,GUCY1B1,MAP2K1,MAP2K4,MAPK1,MAPK14,MEF2C,MTOR,PIK3R1,PRKACB,PRKAR2B,SOS1
Dilated Cardiomyopathy Signaling Pathway	2.15	0.0789	ACTB,CACNA2D3,CAMK4,GNAS,GUCY1B1,MAPK1,MAPK14,MTOR,MYO18A,PRKACB,PRKAR2B,PTPN11
RAR Activation	2.13	0.0711	ACTB,ALDH1A2,GUCY1B1,MAP2K1,MAP2K4,MAPK1,MAPK14,NRIP1,PIK3R1,PRKACB,PRKAR2B,PRKCB,PRKD1,PTEN,SMARCA2
Gα12/13 Signaling	2.13	0.0821	CDC42,CDH12,CDH13,CDH2,CTNNB1,MAP2K1,MAP2K4,MAPK1,MEF2C,PIK3R1,PTK2B
Cleavage and Polyadenylation of Pre-mRNA	2.13	0.25	CPSF6,CSTF3,PAPOLA
Regulation Of The Epithelial Mesenchymal Transition By Growth Factors Pathway	2.12	0.0729	CDC42,CDH12,CDH2,DOCK10,JAK1,MAP2K1,MAP2K4,MAPK1,MAPK14,MTOR,PDGFC,PIK3R1,PTPN11,SOS1
IL-1 Signaling	2.11	0.0909	GNAI1,GNAS,GNB1,GUCY1B1,MAP2K4,MAPK1,MAPK14,PRKACB,PRKAR2B
UVA-Induced MAPK Signaling	2.11	0.0909	MAP2K4,MAPK1,MAPK14,MTOR,PARP8,PIK3R1,RPS6KA2,RPS6KA5,RPS6KA6
Thrombopoietin Signaling	2.06	0.104	MAP2K1,MAPK1,PIK3R1,PRKCB,PRKD1,PTPN11,SOS1
IL-22 Signaling	2.05	0.167	JAK1,MAP2K4,MAPK1,MAPK14
Remodeling of Epithelial Adherens Junctions	2.03	0.103	ACTB,CTNNB1,DNM1,DNM1L,DNM3,EXOC2,MAPRE2
G Beta Gamma Signaling	2.02	0.0791	CACNA2D3,CDC42,GNAI1,GNAS,GNB1,MAPK1,PRKACB,PRKAR2B,PRKCB,PRKD1,SOS1
3-phosphoinositide Biosynthesis	2.01	0.0688	FIG4,INPP5B,MTMR4,PI4KA,PIK3R1,PIKFYVE,PIP5K1A,PPIP5K1,PPM1K,PPP2R2B,PTEN,PTPN11,PTPRN,RNGTT,SGPP1
Superpathway of Inositol Phosphate Compounds	2.01	0.0656	FIG4,INPP5B,IP6K1,MTMR4,PI4KA,PIK3R1,PIKFYVE,PIP5K1A,PPIP5K1,PPIP5K2,PPM1K,PPP2R2B,PTEN,PTPN11,PTPRN,RNGTT,SGPP1
SNARE Signaling Pathway	2	0.0786	GUCY1B1,MYO18A,NAPB,PRKACB,PRKAR2B,RAB2A,SNCB,SYN1,SYT1,SYT12,VAMP2
IL-17A Signaling in Airway Cells	1.99	0.101	JAK1,MAP2K1,MAP2K4,MAPK1,MAPK14,PIK3R1,PTEN
Ovarian Cancer Signaling	1.98	0.075	CTNNB1,FZD3,MAP2K1,MAPK1,MTOR,PDGFC,PIK3R1,PRKACB,PRKAR2B,PTEN,SIN3A,TCF4
IL-10 Signaling	1.96	0.0745	ATF2,CREB1,IL6ST,JAK1,MAF,MAP2K4,MAP4K4,MAPK1,MAPK14,MTOR,PBX1,PRDM1
Inhibition of Angiogenesis by TSP1	1.96	0.128	GUCY1A2,GUCY1B1,MAP2K4,MAPK1,MAPK14
HIPPO signaling	1.96	0.092	BTRC,CSNK1D,CUL1,DLG1,PATJ,PPP2R2B,WWC1,YWHAG
Neuropathic Pain Signaling In Dorsal Horn Neurons	1.95	0.0857	CAMK4,CREB1,MAPK1,PIK3R1,PRKACB,PRKAR2B,PRKCB,PRKD1,TACR1
VEGF Signaling	1.95	0.0857	ACTB,MAP2K1,MAPK1,PDGFC,PIK3R1,PRKCB,PTK2B,PTPN11,SOS1
Pulmonary Healing Signaling Pathway	1.95	0.0697	CDC42,CTNNB1,FZD3,MAP2K4,MAPK1,MAPK14,MMP16,MMP24,PDGFC,PRKCB,PRKD1,RBPJ,SOS1,TCF4
Calcium Transport I	1.94	0.214	ATP2B1,ATP2B2,ATP2C1
Fc Epsilon RI Signaling	1.93	0.0806	INPP5B,MAP2K1,MAP2K4,MAPK1,MAPK14,PIK3R1,PRKCB,PRKD1,PTPN11,SOS1
ILK Signaling	1.92	0.069	ACTB,ATF2,CDC42,CREB1,CTNNB1,MAP2K4,MAPK1,MTOR,MYO18A,PDGFC,PIK3R1,PPP2R2B,PTEN,RPS6KA5
IGF-1 Signaling	1.9	0.0841	JAK1,MAP2K1,MAPK1,PIK3R1,PRKACB,PRKAR2B,PTPN11,SOS1,YWHAG
Paxillin Signaling	1.9	0.0841	ACTB,CDC42,GIT2,MAP2K4,MAPK1,MAPK14,PIK3R1,PTK2B,SOS1
CSDE1 Signaling Pathway	1.88	0.107	AGO4,CTNNB1,FUS,HNRNPC,PTEN,PUM1
Autophagy	1.86	0.0661	ARL8B,ATF2,ATG7,ATR,CREB1,MAP2K1,MAP2K4,MAPK1,MTOR,PIK3R1,PPP2R2B,PRKACB,PRKAR2B,PTEN,TSC1
Inositol Pyrophosphates Biosynthesis	1.85	0.2	IP6K1,PPIP5K1,PPIP5K2
Ephrin B Signaling	1.84	0.0946	CDC42,CTNNB1,GNAI1,GNAS,GNB1,ITSN2,MAPK1
Pancreatic Adenocarcinoma Signaling	1.84	0.0781	CDC42,GPLD1,JAK1,MAP2K1,MAP2K4,MAPK1,NAPEPLD,PDGFC,PIK3R1,SIN3A
Endothelin-1 Signaling	1.82	0.067	ECE2,GNAI1,GNAS,GPLD1,GUCY1A2,GUCY1B1,MAPK1,MAPK14,NAPEPLD,PIK3R1,PLA2R1,PRKCB,PRKD1,SOS1
Growth Hormone Signaling	1.81	0.0933	MAPK1,PIK3R1,PRKCB,PRKD1,RPS6KA2,RPS6KA5,RPS6KA6
Role of IL-17A in Arthritis	1.78	0.102	ATF2,MAP2K1,MAP2K4,MAPK1,MAPK14,PIK3R1
Oncostatin M Signaling	1.78	0.116	IL6ST,JAK1,MAP2K1,MAPK1,SOS1
Acute Myeloid Leukemia Signaling	1.77	0.0851	KITLG,MAP2K1,MAP2K4,MAPK1,MTOR,PIK3R1,SOS1,TCF4
Parkinson's Signaling	1.77	0.188	MAPK1,MAPK14,PRKN
GADD45 Signaling	1.75	0.1	ACVR2A,ATR,CCND2,MAP2K4,MAPK1,MAPK14
Androgen Signaling	1.75	0.0698	CACNA2D3,GNAI1,GNAS,GNB1,GTF2A1,HSP90AA1,MAPK1,NCOA2,PRKACB,PRKAR2B,PRKCB,PRKD1
Integrin Signaling	1.75	0.0657	ACTB,ARHGAP5,BCAR3,CAPN7,CDC42,MAP2K1,MAP2K4,MAPK1,PIK3R1,PIKFYVE,PTEN,SOS1,TNK2,WASL
HIF1α Signaling	1.73	0.0654	CAMK4,HK1,HSP90AA1,MAP2K1,MAP2K4,MAPK1,MKNK1,MMP16,MMP24,MTOR,PDGFC,PIK3R1,PRKCB,PRKD1
Death Receptor Signaling	1.72	0.0833	ACTB,GAS2,MAP2K4,MAP4K4,PARP8,SPTAN1,TANK,XIAP
TGF-β Signaling	1.72	0.0833	ACVR2A,CDC42,MAP2K1,MAP2K4,MAPK1,MAPK14,PMEPA1,SOS1
Regulation of the Epithelial-Mesenchymal Transition Pathway	1.71	0.0667	CDH12,CDH2,CTNNB1,FZD3,JAK1,MAP2K1,MAP2K4,MAPK1,PIK3R1,PTPN11,RBPJ,SOS1,TCF4
Factors Promoting Cardiogenesis in Vertebrates	1.71	0.0714	ACVR2A,ATF2,CREB1,CTNNB1,FZD3,MAP2K4,MAPK14,MEF2C,PRKCB,PRKD1,TCF4
HGF Signaling	1.7	0.0741	ATF2,CDC42,MAP2K1,MAP2K4,MAPK1,PIK3R1,PRKCB,PRKD1,PTPN11,SOS1
GDNF Family Ligand-Receptor Interactions	1.69	0.0886	CDC42,CREB1,MAP2K1,MAP2K4,MAPK1,PIK3R1,SOS1
IL-3 Signaling	1.69	0.0886	JAK1,MAP2K1,MAPK1,PIK3R1,PRKCB,PRKD1,SOS1
Senescence Pathway	1.68	0.0592	ACVR2A,ASXL3,ATR,CACNA2D3,CAPN7,CBX7,CCND2,ITSN2,MAP2K1,MAP2K4,MAPK1,MAPK14,MTOR,PCGF6,PIK3R1,PPP2R2B,PTEN,RPS6KA5
Glioblastoma Multiforme Signaling	1.68	0.0682	CCND2,CDC42,CTNNB1,FZD3,MAP2K1,MAPK1,MTOR,PDGFC,PIK3R1,PTEN,SOS1,TSC1
Endometrial Cancer Signaling	1.68	0.0968	CTNNB1,MAP2K1,MAPK1,PIK3R1,PTEN,SOS1
3-phosphoinositide Degradation	1.66	0.0657	FIG4,INPP5B,MTMR1,MTMR4,PIKFYVE,PPIP5K1,PPM1K,PPP2R2B,PTEN,PTPN11,PTPRN,RNGTT,SGPP1
ERK/MAPK Signaling	1.66	0.0639	ATF2,CREB1,MAP2K1,MAPK1,MKNK1,PIK3R1,PPP2R2B,PRKACB,PRKAR2B,PRKCB,PTK2B,RPS6KA5,SOS1,YWHAG
Role of PKR in Interferon Induction and Antiviral Response	1.66	0.073	ATF2,HSP90AA1,HSP90AB1,IFNAR2,JAK1,MAP2K4,MAPK1,MAPK14,METAP2,PDGFC
Gαq Signaling	1.65	0.0674	CDC42,GNAI1,GNAS,GNB1,GPLD1,MAP2K1,MAPK1,NAPEPLD,PIK3R1,PRKCB,PRKD1,PTK2B
Antiproliferative Role of Somatostatin Receptor 2	1.64	0.0864	GNB1,GUCY1A2,GUCY1B1,MAP2K1,MAPK1,PIK3R1,PTPN11
Thyroid Cancer Signaling	1.64	0.0864	CTNNB1,MAP2K1,MAPK1,MTOR,PIK3R1,PTEN,TCF4
PAK Signaling	1.63	0.0756	CDC42,MAP2K1,MAP2K4,MAPK1,PDGFC,PIK3R1,PTK2B,SOS1,WASL
p38 MAPK Signaling	1.61	0.075	ATF2,CREB1,MAP2K4,MAPK14,MEF2C,MKNK1,RPS6KA2,RPS6KA5,RPS6KA6
JAK/STAT Signaling	1.61	0.0854	JAK1,MAP2K1,MAPK1,MTOR,PIK3R1,PTPN11,SOS1
RAC Signaling	1.6	0.0714	CDC42,CYFIP1,MAP2K1,MAP2K4,MAPK1,PI4KA,PIK3R1,PIKFYVE,PIP5K1A,PTK2B
Epithelial Adherens Junction Signaling	1.6	0.0688	ACVR2A,CDC42,CDH2,CTNNB1,FARP2,NECTIN3,PPP2R2B,PTEN,TCF4,WWC1,YWHAG
CLEAR Signaling Pathway	1.58	0.0586	ATF2,BMT2,CREB1,DEPDC5,IGF2R,MAP4K3,MAPK1,MAPK14,MTOR,PPP2R2B,PRKCB,PRKD1,PRKN,SUMF1,TSC1,WDR59,YWHAG
Oxytocin In Brain Signaling Pathway	1.57	0.0637	ATF2,CACNA2D3,CREB1,GNAI1,GNB1,MAP2K1,MAPK1,MEF2C,MTOR,PIK3R1,PLA2R1,PRKCB,PRKD1
Ephrin A Signaling	1.56	0.102	CDC42,EPHA6,EPHA7,PIK3R1,PTPN11
IL-15 Production	1.55	0.0732	EPHA6,JAK1,LMTK2,MAP2K1,MAP2K4,PTK2B,ROR1,RYK,TNK2
Apoptosis Signaling	1.54	0.0769	CAPN7,GAS2,MAP2K1,MAP2K4,MAP4K4,MAPK1,SPTAN1,XIAP
Chemokine Signaling	1.54	0.0824	CAMK4,GNAI1,MAP2K1,MAPK1,MAPK14,PRKCB,PTK2B
Role of NANOG in Mammalian Embryonic Stem Cell Pluripotency	1.53	0.0726	ACVR2A,CTNNB1,FZD3,IL6ST,JAK1,MAP2K1,MAPK1,PIK3R1,SOS1
Virus Entry via Endocytic Pathways	1.53	0.0726	ACTB,AP1B1,AP3B2,CDC42,DNM1,PIK3R1,PRKCB,PRKD1,TFRC
Cell Cycle: G2/M DNA Damage Checkpoint Regulation	1.53	0.1	ATR,BTRC,CUL1,TOP2B,YWHAG
Calcium Signaling	1.53	0.0614	ATF2,ATP2B1,ATP2B2,ATP2C1,CABIN1,CACNA2D3,CAMK4,CREB1,MAPK1,MEF2C,MYO18A,PRKACB,PRKAR2B,TRPC5
CD40 Signaling	1.53	0.0896	MAP2K1,MAP2K4,MAPK1,MAPK14,PIK3R1,TANK
D-myo-inositol (1,4,5,6)-Tetrakisphosphate Biosynthesis	1.52	0.0645	FIG4,INPP5B,MTMR4,PIKFYVE,PPIP5K1,PPM1K,PPP2R2B,PTEN,PTPN11,PTPRN,RNGTT,SGPP1
D-myo-inositol (3,4,5,6)-tetrakisphosphate Biosynthesis	1.52	0.0645	FIG4,INPP5B,MTMR4,PIKFYVE,PPIP5K1,PPM1K,PPP2R2B,PTEN,PTPN11,PTPRN,RNGTT,SGPP1
HOTAIR Regulatory Pathway	1.52	0.0667	AEBP2,AGO4,ATG7,CTNNB1,DZIP3,MMP16,MMP24,PIK3R1,PTEN,TCF4,XIAP
Polyamine Regulation in Colon Cancer	1.51	0.0882	CTNNB1,MAP2K1,MAP2K4,MAPK1,MTOR,TCF4
RHOA Signaling	1.49	0.0714	ACTB,ARHGAP5,ARHGEF12,DLC1,PI4KA,PIKFYVE,PIP5K1A,PTK2B,SEPTIN7
PPAR Signaling	1.47	0.0748	HSP90AA1,HSP90AB1,MAP2K1,MAP4K4,MAPK1,NRIP1,PDGFC,SOS1
Fatty Acid Activation	1.45	0.143	ACSL3,ACSL6,SLC27A4
ERBB4 Signaling	1.45	0.0857	MAP2K1,MAPK1,PIK3R1,PRKCB,PRKD1,SOS1
eNOS Signaling	1.45	0.0651	GNAS,GUCY1A2,GUCY1B1,HSP90AA1,HSP90AB1,PDGFC,PIK3R1,PRKACB,PRKAR2B,PRKCB,PRKD1
GM-CSF Signaling	1.43	0.0845	MAP2K1,MAPK1,PIK3R1,PRKCB,PTPN11,SOS1
14-3-3-mediated Signaling	1.43	0.0698	MAP2K1,MAP2K4,MAPK1,PIK3R1,PRKCB,PRKD1,STRADA,TSC1,YWHAG
IL-6 Signaling	1.43	0.0698	IL6ST,MAP2K1,MAP2K4,MAP4K4,MAPK1,MAPK14,PIK3R1,PTPN11,SOS1
White Adipose Tissue Browning Pathway	1.41	0.0662	ATF2,CACNA2D3,CREB1,GNAS,GUCY1A2,GUCY1B1,MAPK1,MAPK14,PRKACB,PRKAR2B
TR/RXR Activation	1.4	0.0769	CAMK4,MTOR,NCOA2,NXPH2,PIK3R1,SREBF2,SYT12
Semaphorin Neuronal Repulsive Signaling Pathway	1.39	0.0658	ARHGEF12,DPYSL2,FARP2,GUCY1A2,GUCY1B1,MAP2K1,MAP2K4,PIK3R1,PRKACB,PRKAR2B
Germ Cell-Sertoli Cell Junction Signaling	1.39	0.0636	ACTB,CDC42,CDH2,CTNNB1,MAP2K1,MAP2K4,MAPK1,MAPK14,NECTIN3,PIK3R1,WASL
Type II Diabetes Mellitus Signaling	1.38	0.0632	ABCC8,ACSL3,ACSL6,CACNA2D3,MAP2K4,MAPK1,MTOR,PIK3R1,PRKCB,PRKD1,SLC27A4
WNT/β-catenin Signaling	1.38	0.0632	ACVR2A,BTRC,CDH12,CDH2,CSNK1A1,CSNK1D,CTNNB1,FZD3,PPP2R2B,SOX6,TCF4
RANK Signaling in Osteoclasts	1.38	0.0761	MAP2K1,MAP2K4,MAPK1,MAPK14,PIK3R1,PTK2B,XIAP
cAMP-mediated signaling	1.37	0.0583	ATF2,CAMK4,CREB1,GNAI1,GNAS,GRK4,GUCY1B1,MAP2K1,MAPK1,MPPED2,NAPEPLD,PKIA,PRKACB,PRKAR2B
CXCR4 Signaling	1.35	0.0625	CDC42,GNAI1,GNAS,GNB1,GUCY1B1,MAP2K1,MAP2K4,MAPK1,PIK3R1,PRKCB,PRKD1
Mitochondrial L-carnitine Shuttle Pathway	1.35	0.13	ACSL3,ACSL6,SLC27A4
Role Of Osteoblasts In Rheumatoid Arthritis Signaling Pathway	1.31	0.0571	ACVR2A,CSNK1A1,CSNK1D,CTNNB1,FZD3,IGF2R,IL6ST,JAK1,MAPK1,MMP16,MMP24,PDGFC,PIK3R1,TCF4
Ingenuity Toxicity Lists	-log(p-value)	Ratio	Molecules
Renal Necrosis/Cell Death	3.79	0.0633	NCLN,SARM1,CDC42,MAPK14,PTEN,CD2AP,PKD1,BNIP3L,UFM1,KYAT1,MAP2K1,SREBF2,ATP2B2,TRPM2,PTGDS,EMC3,FUT8,PRKCB,GFPT1,XIAP,PSIP1,TFRC,MIB1,GAS7,TMEFF2,TCF12,MTOR,USP14,CTNNB1,TCF4,AAK1,APP,ATG7,MT3,SHLD2,PTK2B,MAP2K4,TMEM175,DPYD,SLC47A1,GATAD1,HK1
NRF2-mediated Oxidative Stress Response	3.53	0.0837	HACD3,MAPK14,USP14,DNAJC10,DNAJC11,DNAJC17,NQO2,MAF,MAP2K1,PIK3R1,DNAJA3,DNAJC9,ACTB,MAP2K4,PRKCB,MAPK1,PRKD1,HSP90AB1,HSP90AA1,DNAJB14
PPARα/RXRα Activation	2.85	0.0821	MAP4K4,MAPK14,PRKAR2B,GUCY1B1,ACVR2A,MAP2K1,CLOCK,PRKACB,SOS1,MEF2C,GNAS,MAP2K4,PRKCB,MAPK1,HSP90AB1,HSP90AA1
Cardiac Necrosis/Cell Death	2.77	0.0687	PRKN,MAPK14,PTEN,UBE4B,CTNNB1,RAP1GDS1,BNIP3L,GNB1,ATG7,LEPR,MAP2K1,RTN4,IL6ST,ALDH1A2,DICER1,PTK2B,PTPN11,RPS6KA2,MAP2K4,PRKCB,MAPK1,XIAP,HK1
Mechanism of Gene Regulation by Peroxisome Proliferators via PPARα	2.75	0.105	PRKAR2B,PRKCB,MAPK1,MAP2K1,PIK3R1,HSP90AB1,PRKACB,HSP90AA1,SOS1,NRIP1
Cardiac Hypertrophy	2.63	0.0649	RAB2A,MAPK14,PTEN,ABCC8,HPRT1,MAP2K1,PPARGC1B,DICER1,PTPN11,CACNA2D3,PRKCB,USP4,MTOR,RAP1GDS1,MBNL1,MEF2C,IGF2R,IL6ST,CABIN1,PBX1,MAP2K4,PRMT7,MAPK1,MKNK1,SPTAN1
Hypoxia-Inducible Factor Signaling	2.53	0.114	CSNK1D,CREB1,UBE2H,PRKCB,PIK3R1,HSP90AB1,HSP90AA1,UBE2D3
Increases Cardiac Proliferation	2.48	0.103	MAPK14,DICER1,CCND2,CTNNB1,DHX36,RBPJ,MAPK1,MAP2K1,MEF2C
RAR Activation	2.24	0.0732	MAPK14,PTEN,PRKAR2B,GUCY1B1,SMARCA2,MAP2K1,PIK3R1,PRKACB,ALDH1A2,ACTB,MAP2K4,PRKCB,MAPK1,PRKD1,NRIP1
TGF-β Signaling	1.65	0.0808	CDC42,MAPK14,MAP2K4,MAPK1,ACVR2A,PMEPA1,MAP2K1,SOS1
Aryl Hydrocarbon Receptor Signaling	1.59	0.0683	MAPK14,ALDH1A2,NCOA7,CCND2,NQO2,ATR,MAPK1,HSP90AB1,HSP90AA1,NCOA2,NRIP1
TR/RXR Activation	1.56	0.0833	MTOR,NXPH2,SYT12,CAMK4,PIK3R1,NCOA2,SREBF2
Vasopressin-induced Genes in Inner Medullary Renal Collecting Duct Cells (Rat)	1.53	0.25	WNK1,PRKACB
Cell Cycle: G2/M DNA Damage Checkpoint Regulation	1.46	0.0962	YWHAG,ATR,CUL1,BTRC,TOP2B

## Sheet: Table S6 OLG
Ingenuity Canonical Pathways	-log(p-value)	Ratio	Molecules
Autophagy	9.57	0.159	AKT3,AMBRA1,ARL8B,ARNT,ATF2,ATG10,ATG14,ATG4B,ATG5,ATM,ATR,BCL2,CALM1 (includes others),CREB5,CREBBP,DAPK2,GABARAP,IRS2,LAMP1,MAP2K4,MTOR,PIK3C2A,PIK3C2B,PPP2R2A,PPP2R2B,PPP2R2C,PPP2R3A,PPP2R5A,PPP3CA,PRKACB,PRKCQ,SQSTM1,TRAF6,TSC2,UVRAG,VPS39
Molecular Mechanisms of Cancer	8.93	0.118	ADCY5,ADCY9,AKT3,ARHGEF10,ARHGEF2,ATM,ATR,BCL2,BCL2L1,BMPR2,BRAF,CAMK2D,CDH1,CDK13,CDK17,CREBBP,CTNND1,FNBP1,FYN,GAB2,GNAI1,GNAI2,HDAC4,HDAC8,HIPK2,ITGA2,ITGB8,JAK1,LRP6,MAP2K4,MAP2K6,MAP3K7,NLK,PAK2,PIK3C2A,PIK3C2B,PRKACB,PRKCA,PRKCQ,PRKDC,PSEN1,PTK2,RALGDS,RAPGEF3,RASA1,RB1,RBPJ,RHOB,RHOT1,RHOU,SOS1,SOS2,TAB1,TCF4
Myelination Signaling Pathway	8.78	0.131	AKT3,ARHGAP1,ARHGAP35,ARHGAP5,ATF2,BACE1,BMPR2,BRAF,CALM1 (includes others),CNP,CREB5,CREBBP,CYTH1,ERBB3,ERBB4,FGFR2,FYN,HDAC4,HDAC8,ITGA2,ITGB8,LAMA2,MBP,MTOR,MYRF,NDRG1,PIK3C2A,PIK3C2B,PMP2,PPP3CA,PRKACB,PSEN1,PTK2,RAPGEF2,RAPGEF3,SOS1,SOS2,SREBF2,TCF4,TRAF6,TSC2,YY1,ZEB2,ZNF24
Synaptogenesis Signaling Pathway	7.36	0.124	ACTR2,ADCY5,ADCY9,AKT3,ATF2,BRAF,CACNB4,CALM1 (includes others),CAMK2D,CDH1,CDH11,CDH13,CDH19,CDH20,CHN1,CLASP2,CREB5,CREBBP,CTNND1,FYN,GRIA2,KALRN,MAPT,MTOR,NAP1L4,NECTIN1,NLGN1,PIK3C2A,PIK3C2B,PRKACB,RAB5A,RELN,SNAP25,SOS1,SOS2,STX16,SYT1,SYT14,VAMP2,VTI1A
Protein Ubiquitination Pathway	6.74	0.126	ANAPC10,ANAPC4,CUL1,DNAJB2,DNAJC1,DNAJC6,HSP90AA1,HSP90B1,HSPA12A,PRKN,SMURF1,SMURF2,SUGT1,TRAF6,UBB,UBC,UBE2B,UBE2D3,UBE2E3,UBE2G2,UBE2K,UBE2W,UBE3B,UBR2,USO1,USP12,USP13,USP15,USP22,USP33,USP34,USP40,USP47,USP48,USP54
ILK Signaling	5.28	0.128	ACTB,AKT3,ATF2,CDH1,CREB5,CREBBP,FNBP1,IRS2,ITGB8,MAP2K4,MAP2K6,MTOR,MYO10,MYO18A,PIK3C2A,PIK3C2B,PPP2R2A,PPP2R2B,PPP2R2C,PPP2R3A,PPP2R5A,PTK2,RHOB,RHOT1,RHOU,TMSB10/TMSB4X
AMPK Signaling	5.13	0.116	ACACA,ACACB,ACTB,AK5,AKT3,ATF2,CREB5,CREBBP,EPM2A,GNAI1,GNAI2,IRS2,MAP3K7,MTOR,PBRM1,PIK3C2A,PIK3C2B,PPM1H,PPM1K,PPP2R2A,PPP2R2B,PPP2R2C,PPP2R3A,PPP2R5A,PRKACB,RAB22A,RAB6A,SMARCA2,STRADA,TSC2
Protein Kinase A Signaling	4.77	0.0969	ADCY5,ADCY9,AKAP11,AKAP6,AKAP7,AKAP9,ANAPC10,ANAPC4,ATF2,BRAF,CALM1 (includes others),CAMK2D,CREB5,CREBBP,DCC,DUSP22,EPM2A,GNAI1,GNAI2,MTMR7,NAPEPLD,PDE1C,PDE4D,PDE7A,PHKB,PPP1R10,PPP3CA,PRKACB,PRKCA,PRKCQ,PTK2,PTPDC1,PTPN1,PTPN12,PTPN2,PTPRE,PTPRJ,RYR2,TCF4,YWHAG,YWHAQ
Tight Junction Signaling	4.77	0.128	ACTB,AKT3,ARHGEF2,CNKSR3,CSTF3,MPDZ,MYO10,MYO18A,NECTIN1,PPP2R2A,PPP2R2B,PPP2R2C,PPP2R3A,PPP2R5A,PRKACB,SMURF1,SNAP25,STX16,TJP1,TJP2,VAMP2,VAPA,VTI1A
ERK/MAPK Signaling	4.69	0.119	ATF2,BCAR1,BRAF,CREB5,CREBBP,FYN,ITGA2,ITGB8,PAK2,PIK3C2A,PIK3C2B,PPP1R10,PPP2R2A,PPP2R2B,PPP2R2C,PPP2R3A,PPP2R5A,PRKACB,PRKCA,PTK2,RAPGEF3,SOS1,SOS2,VRK2,YWHAG,YWHAQ
Epithelial Adherens Junction Signaling	4.55	0.131	ACTR2,ACVR1C,AKT3,ARHGAP35,BMPR2,CDH1,CTNND1,FARP2,FGF1,FYN,MAGI1,NECTIN1,PAK2,PPP2R2A,PPP2R2B,PPP2R2C,PPP2R3A,PPP2R5A,TCF4,YWHAG,YWHAQ
Clathrin-mediated Endocytosis Signaling	4.52	0.118	ACTB,ACTR2,AP1S2,AP3S2,CLU,DNM1,DNM1L,DNM2,EPS15,FGF1,FGF12,HIP1R,ITGB8,LDLRAP1,MYO1E,MYO6,PICALM,PIK3C2A,PIK3C2B,PPP3CA,RAB5A,SH3GLB2,SH3KBP1,UBB,UBC
RHOA Signaling	4.48	0.143	ABL2,ACTB,ACTR2,ANLN,ARHGAP1,ARHGAP35,ARHGAP5,CDC42EP1,KTN1,LPAR1,MPRIP,PIKFYVE,PTK2,RAPGEF2,RAPGEF6,RTKN,SEPTIN10,SEPTIN4
Integrin Signaling	4.45	0.117	ACTB,ACTR2,AKT3,ARHGAP5,BCAR1,BRAF,CAPN3,FNBP1,FYN,GSN,ITGA2,ITGB8,MAP2K4,MPRIP,PAK2,PIK3C2A,PIK3C2B,PIKFYVE,PTK2,RHOB,RHOT1,RHOU,SOS1,SOS2,TSPAN5
RHOGDI Signaling	4.45	0.115	ACTB,ACTR2,ARHGAP1,ARHGAP35,ARHGAP5,ARHGEF10,ARHGEF2,CDH1,CDH11,CDH13,CDH19,CDH20,CREBBP,FNBP1,GNAI1,GNAI2,ITGA2,ITGB8,MYO10,MYO18A,PAK2,PIKFYVE,PRKCA,RHOB,RHOT1,RHOU
Pulmonary Fibrosis Idiopathic Signaling Pathway	4.3	0.101	ACTB,ACVR1C,ADAM10,AEBP2,AKT3,ATF2,BCL2,BMPR2,BRAF,CDH1,COL16A1,COL4A5,COL9A2,CREBBP,EZH1,FGFR2,ITGA2,LPAR1,MAP2K4,MAP2K6,MAP3K7,MTF2,MTOR,PIK3C2A,PIK3C2B,PRKN,PTK2,RBPJ,SOS1,SOS2,STK38,TCF4,YY1
Telomerase Signaling	4.25	0.148	AKT3,HDAC4,HDAC8,HSP90AA1,HSP90B1,PIK3C2A,PIK3C2B,PPP2R2A,PPP2R2B,PPP2R2C,PPP2R3A,PPP2R5A,RB1,SOS1,SOS2,TERF1
Hypoxia Signaling in the Cardiovascular System	4.21	0.171	ARNT,ATF2,ATM,CREB5,CREBBP,HSP90AA1,HSP90B1,UBE2B,UBE2D3,UBE2E3,UBE2G2,UBE2K,UBE2W
Hepatic Fibrosis Signaling Pathway	4.2	0.0924	ACVR1C,AKT3,ATF2,BCL2,BMPR2,BRAF,CACNB4,CALM1 (includes others),CREB5,CREBBP,CSNK1A1,FNBP1,FTL,GNAI1,GNAI2,IL1RAPL1,IRS2,ITGA2,ITGB8,JAK1,LRP6,MAP2K4,MAP2K6,MAP3K7,MTOR,PIK3C2A,PIK3C2B,PRKACB,PRKCA,PRKCQ,PTK2,RHOB,RHOT1,RHOU,SOS1,SOS2,SPP1,TCF4,TRAF6,TRPM7
CLEAR Signaling Pathway	4.16	0.103	AKT3,ATF2,ATP6V0C,BMPR2,CREB5,CREBBP,DEPDC5,FGFR2,FNIP1,GABARAP,LAMP1,MAP4K3,MTOR,PPP2R2A,PPP2R2B,PPP2R2C,PPP2R3A,PPP2R5A,PPP3CA,PRKCA,PRKCQ,PRKN,PSAP,SLC38A9,SUMF1,TSC2,UVRAG,VPS8,YWHAG,YWHAQ
D-myo-inositol (1,4,5,6)-Tetrakisphosphate Biosynthesis	4.04	0.118	ITPK1,MTMR7,PIKFYVE,PPFIA1,PPFIA2,PPM1H,PPM1K,PPP1R10,PPP1R16B,PPP2R2A,PPP2R2B,PPP2R2C,PPP2R3A,PPP2R5A,PPP3CA,PPP4R1,PTPN1,PTPN12,PTPN2,PTPRJ,RASA1,SSH2
D-myo-inositol (3,4,5,6)-tetrakisphosphate Biosynthesis	4.04	0.118	ITPK1,MTMR7,PIKFYVE,PPFIA1,PPFIA2,PPM1H,PPM1K,PPP1R10,PPP1R16B,PPP2R2A,PPP2R2B,PPP2R2C,PPP2R3A,PPP2R5A,PPP3CA,PPP4R1,PTPN1,PTPN12,PTPN2,PTPRJ,RASA1,SSH2
Role Of Osteoclasts In Rheumatoid Arthritis Signaling Pathway	3.95	0.0994	ADAM10,ADAM19,AKT3,ATF2,BCL2,BRAF,CALM1 (includes others),CDH1,COL16A1,COL4A5,COL9A2,CREB5,CREBBP,CTNNA3,FNBP1,GSN,IL1RAPL1,MAP2K4,MAP2K6,MAP3K7,PIK3C2A,PIK3C2B,PPP3CA,PTPN1,RHOB,RHOT1,RHOU,SOS1,SOS2,SPP1,TRAF6
SNARE Signaling Pathway	3.87	0.129	ADCY5,ADCY9,CACNB4,CALM1 (includes others),CAMK2D,MYO10,MYO18A,PRKACB,RAB22A,RAB6A,RIMS1,SNAP23,SNAP25,STX16,SYT1,SYT14,VAMP2,VTI1A
3-phosphoinositide Biosynthesis	3.86	0.11	ITPK1,MTMR7,PIK3C2A,PIK3C2B,PIKFYVE,PPFIA1,PPFIA2,PPM1H,PPM1K,PPP1R10,PPP1R16B,PPP2R2A,PPP2R2B,PPP2R2C,PPP2R3A,PPP2R5A,PPP3CA,PPP4R1,PTPN1,PTPN12,PTPN2,PTPRJ,RASA1,SSH2
Huntington's Disease Signaling	3.81	0.1	AKT3,ATF2,BCL2L1,CAPN3,CREB5,CREBBP,DNM1,DNM1L,DNM2,HDAC4,HDAC8,MAP2K4,MTOR,PIK3C2A,PIK3C2B,POLR2F,POLR2J2/POLR2J3,PRKCA,PRKCQ,PSMF1,RASA1,SNAP25,SOS1,SOS2,STX16,UBB,UBC,VAMP2,VTI1A
Senescence Pathway	3.79	0.0987	ACVR1C,AKT3,ANAPC10,ANAPC4,ATM,ATR,BMPR2,BRAF,CACNB4,CALM1 (includes others),CAPN3,CREBBP,HBP1,HIPK2,MAP2K4,MAP2K6,MAP3K7,MTOR,PIK3C2A,PIK3C2B,PPP2R2A,PPP2R2B,PPP2R2C,PPP2R3A,PPP2R5A,PPP3CA,RB1,SQSTM1,TRAF6,YPEL3
NRF2-mediated Oxidative Stress Response	3.7	0.105	ACTB,BACH1,CBR1,CREBBP,DNAJB2,DNAJC1,DNAJC6,ENC1,FKBP5,FTL,HSP90AA1,HSP90B1,MAP2K4,MAP2K6,MAP3K7,NFE2L2,PIK3C2A,PIK3C2B,PRDX1,PRKCA,PRKCQ,SQSTM1,UBB,UBE2E3,UBE2K
3-phosphoinositide Degradation	3.65	0.111	ITPK1,MTMR7,PIKFYVE,PPFIA1,PPFIA2,PPM1H,PPM1K,PPP1R10,PPP1R16B,PPP2R2A,PPP2R2B,PPP2R2C,PPP2R3A,PPP2R5A,PPP3CA,PPP4R1,PTPN1,PTPN12,PTPN2,PTPRJ,RASA1,SSH2
HIPPO signaling	3.6	0.149	CRB1,CUL1,DLG2,ITCH,PPP1R10,PPP2R2A,PPP2R2B,PPP2R2C,PPP2R3A,PPP2R5A,TJP2,YWHAG,YWHAQ
WNT/β-catenin Signaling	3.56	0.115	ACVR1C,AKT3,BMPR2,CDH1,CREBBP,CSNK1A1,LRP6,MAP3K7,NLK,PPARD,PPP2R2A,PPP2R2B,PPP2R2C,PPP2R3A,PPP2R5A,TAB1,TCF4,TLE4,UBB,UBC
Cardiac β-adrenergic Signaling	3.54	0.112	ADCY5,ADCY9,AKAP11,AKAP6,AKAP7,AKAP9,CACNB4,GNAI1,GNAI2,NAPEPLD,PDE1C,PDE4D,PDE7A,PPP1R10,PPP2R2A,PPP2R2B,PPP2R2C,PPP2R3A,PPP2R5A,PRKACB,RYR2
ATM Signaling	3.53	0.14	ATF2,ATM,ATR,CBX5,CREB5,CREBBP,HERC2,HP1BP3,MAP2K4,PPP2R2A,PPP2R2B,PPP2R2C,PPP2R3A,PPP2R5A
Inhibition of ARE-Mediated mRNA Degradation Pathway	3.53	0.117	AGO3,AGO4,AKT3,CNOT2,CNOT4,DDX6,MAP3K7,PAPOLA,PARN,PPP2R2A,PPP2R2B,PPP2R2C,PPP2R3A,PPP2R5A,PRKACB,PSMF1,TIA1,YWHAG,YWHAQ
D-myo-inositol-5-phosphate Metabolism	3.52	0.109	ITPK1,MTMR7,PIKFYVE,PPFIA1,PPFIA2,PPM1H,PPM1K,PPP1R10,PPP1R16B,PPP2R2A,PPP2R2B,PPP2R2C,PPP2R3A,PPP2R5A,PPP3CA,PPP4R1,PTPN1,PTPN12,PTPN2,PTPRJ,RASA1,SSH2
Mitotic Roles of Polo-Like Kinase	3.49	0.164	ANAPC10,ANAPC4,HSP90AA1,HSP90B1,PPP2R2A,PPP2R2B,PPP2R2C,PPP2R3A,PPP2R5A,RAD21,STAG2
Role of NFAT in Cardiac Hypertrophy	3.48	0.104	ADCY5,ADCY9,AKT3,CABIN1,CACNB4,CALM1 (includes others),CAMK2D,CSNK1A1,GNAI1,GNAI2,HDAC4,HDAC8,MAP2K4,MAP2K6,MAP3K7,MEF2A,PIK3C2A,PIK3C2B,PPP3CA,PRKACB,PRKCA,PRKCQ,SOS1,SOS2
FGF Signaling	3.45	0.144	AKT3,ATF2,CREB5,CREBBP,FGF1,FGF12,FGFR2,MAP2K6,PIK3C2A,PIK3C2B,PRKCA,SOS1,SOS2
PI3K/AKT Signaling	3.43	0.107	AKT3,BCL2,BCL2L1,EPM2A,GAB2,HSP90AA1,HSP90B1,ITGA2,ITGB8,JAK1,MAPK8IP1,MTOR,PPP2R2A,PPP2R2B,PPP2R2C,PPP2R3A,PPP2R5A,SOS1,SOS2,TSC2,YWHAG,YWHAQ
Endocannabinoid Cancer Inhibition Pathway	3.36	0.117	ADCY5,ADCY9,AKT3,ATF2,CDH1,CREB5,CREBBP,GNAI1,GNAI2,MAP2K4,MAP2K6,MTOR,PIK3C2A,PIK3C2B,PRKACB,PTK2,SPTLC2,TCF4
EGF Signaling	3.28	0.167	AKT3,JAK1,MAP2K4,MTOR,PIK3C2A,PIK3C2B,PRKCA,RASA1,SOS1,SOS2
Prostate Cancer Signaling	3.27	0.127	AKT3,ATF2,BCL2,CREB5,CREBBP,HDAC4,HDAC8,HSP90AA1,HSP90B1,MTOR,PIK3C2A,PIK3C2B,RB1,SOS1,SOS2
Signaling by Rho Family GTPases	3.23	0.0967	ACTB,ACTR2,ARHGEF10,ARHGEF2,CDC42EP1,CDH1,CDH11,CDH13,CDH19,CDH20,FNBP1,GNAI1,GNAI2,ITGA2,ITGB8,MAP2K4,PAK2,PIK3C2A,PIK3C2B,PIKFYVE,PTK2,RHOB,RHOT1,RHOU,SEPTIN10,SEPTIN4
Regulation of eIF4 and p70S6K Signaling	3.22	0.108	AGO3,AGO4,AKT3,EIF1,EIF3E,EIF3H,EIF4G2,ITGA2,ITGB8,MTOR,PABPC1,PIK3C2A,PIK3C2B,PPP2R2A,PPP2R2B,PPP2R2C,PPP2R3A,PPP2R5A,SOS1,SOS2
IGF-1 Signaling	3.22	0.131	AKT3,GRB10,IRS2,JAK1,PIK3C2A,PIK3C2B,PRKACB,PTK2,RASA1,SOCS6,SOS1,SOS2,YWHAG,YWHAQ
Ribonucleotide Reductase Signaling Pathway	3.2	0.11	ACTB,AKT3,ATF2,ATM,ATR,BCL2,BRAF,CDH1,CREB5,CREBBP,CUL1,MAP2K4,MTOR,PARP6,PBRM1,PIK3C2A,PIK3C2B,RB1,SMARCA2
IL-8 Signaling	3.18	0.103	AKT3,BCL2,BCL2L1,BRAF,CDH1,FNBP1,GNAI1,GNAI2,MAP2K4,MTOR,NAPEPLD,PAK2,PIK3C2A,PIK3C2B,PRKCA,PRKCQ,PTK2,RAB11FIP2,RHOB,RHOT1,RHOU,TRAF6
Dopamine-DARPP32 Feedback in cAMP Signaling	3.18	0.105	ADCY5,ADCY9,ATF2,CACNB4,CALM1 (includes others),CREB5,CREBBP,CSNK1A1,GNAI1,GNAI2,KCNJ2,PPP1R10,PPP2R2A,PPP2R2B,PPP2R2C,PPP2R3A,PPP2R5A,PPP3CA,PRKACB,PRKCA,PRKCQ
BEX2 Signaling Pathway	3.18	0.143	AKT3,BCL2,MAP2K4,MTOR,PPP2R2A,PPP2R2B,PPP2R2C,PPP2R3A,PPP2R5A,SPP1,TCF4,TSC2
TGF-β Signaling	3.17	0.135	ACVR1C,BCL2,BMPR2,CREBBP,MAP2K4,MAP2K6,MAP3K7,SMURF1,SMURF2,SOS1,SOS2,TAB1,TRAF6
Superpathway of Inositol Phosphate Compounds	3.12	0.0965	INPP5A,ITPK1,MTMR7,PIK3C2A,PIK3C2B,PIKFYVE,PPFIA1,PPFIA2,PPM1H,PPM1K,PPP1R10,PPP1R16B,PPP2R2A,PPP2R2B,PPP2R2C,PPP2R3A,PPP2R5A,PPP3CA,PPP4R1,PTPN1,PTPN12,PTPN2,PTPRJ,RASA1,SSH2
Reelin Signaling in Neurons	2.98	0.115	ACTR2,AKT3,APBB1,ARHGEF10,ARHGEF2,ARHGEF37,CAMK2D,FYN,MAP2K4,MAP2K6,MAPK8IP1,MAPT,MTOR,PIK3C2A,PIK3C2B,RELN
Endocannabinoid Developing Neuron Pathway	2.91	0.117	ADCY5,ADCY9,AKT3,ATF2,BRAF,CREB5,CREBBP,GNAI1,GNAI2,MAP2K4,MAP2K6,MTOR,PIK3C2A,PIK3C2B,PRKACB
GNRH Signaling	2.88	0.102	ADCY5,ADCY9,ATF2,CACNB4,CALM1 (includes others),CAMK2D,CREB5,CREBBP,GNAI1,GNAI2,MAP2K4,MAP2K6,MAP3K7,PAK2,PRKACB,PRKCA,PRKCQ,PTK2,SOS1,SOS2
Production of Nitric Oxide and Reactive Oxygen Species in Macrophages	2.88	0.102	AKT3,CLU,CREBBP,FNBP1,JAK1,MAP2K4,MAP3K7,PIK3C2A,PIK3C2B,PPP1R10,PPP2R2A,PPP2R2B,PPP2R2C,PPP2R3A,PPP2R5A,PRKCA,PRKCQ,RHOB,RHOT1,RHOU
Hereditary Breast Cancer Signaling	2.81	0.111	ACTB,AKT3,ATM,ATR,CREBBP,HDAC4,HDAC8,PBRM1,PIK3C2A,PIK3C2B,POLR2F,POLR2J2/POLR2J3,RB1,SMARCA2,UBB,UBC
ERBB Signaling	2.79	0.129	ERBB3,ERBB4,MAP2K4,MAP2K6,MTOR,PAK2,PIK3C2A,PIK3C2B,PRKCA,PRKCQ,SOS1,SOS2
Germ Cell-Sertoli Cell Junction Signaling	2.77	0.104	ACTB,BCAR1,CDH1,CTNND1,FNBP1,GSN,ITGA2,MAP2K4,MAP2K6,MAP3K7,PAK2,PIK3C2A,PIK3C2B,PTK2,RHOB,RHOT1,RHOU,TJP1
Estrogen Receptor Signaling	2.76	0.0821	ADCY5,ADCY9,AKT3,ATF2,BCL2,CACNB4,CREB5,CREBBP,CTBP2,DDX5,GNAI1,GNAI2,HSP90AA1,HSP90B1,JAK1,MED14,MED15,MED27,MPRIP,MTOR,NCOA2,NCOA3,NDUFS4,NDUFS7,NR3C1,NRF1,PIK3C2A,PIK3C2B,PRKACB,PRKCA,PRKCQ,PRKDC,SOS1,SOS2
Insulin Receptor Signaling	2.75	0.11	AKT3,EPM2A,FYN,GRB10,IRS2,JAK1,MTOR,PIK3C2A,PIK3C2B,PPP1R10,PRKACB,PTPN1,SOS1,SOS2,TSC2,VAMP2
Actin Cytoskeleton Signaling	2.69	0.0927	ABI2,ACTB,ACTR2,ARHGAP35,BCAR1,FGF1,FGF12,GSN,ITGA2,ITGB8,MPRIP,MYO10,MYO18A,PAK2,PIK3C2A,PIK3C2B,PTK2,SOS1,SOS2,SSH2,TIAM2,TMSB10/TMSB4X,TRIO
Xenobiotic Metabolism Signaling	2.68	0.0884	ALDH3A2,ARNT,CAMK2D,CES4A,CHST3,CREBBP,FTL,HDAC4,HS3ST5,HSP90AA1,HSP90B1,MAP2K4,MAP2K6,MAP3K7,NDST1,NFE2L2,PIK3C2A,PIK3C2B,PPP2R2A,PPP2R2B,PPP2R2C,PPP2R3A,PPP2R5A,PRKCA,PRKCQ,UGT8
CXCR4 Signaling	2.68	0.102	ADCY5,ADCY9,AKT3,BCAR1,ELMO2,FNBP1,GNAI1,GNAI2,MAP2K4,PAK2,PIK3C2A,PIK3C2B,PRKCA,PRKCQ,PTK2,RHOB,RHOT1,RHOU
Insulin Secretion Signaling Pathway	2.66	0.0881	ADCY5,ADCY9,AGO3,AGO4,ATF2,CACNB4,CAMK2D,CREB5,CREBBP,EIF1,EIF4G2,FYN,JAK1,MTOR,NALCN,PABPC1,PIK3C2A,PIK3C2B,PRKACB,PRKCA,PRKCQ,RYR2,SNAP25,STX16,VAMP2,VTI1A
mTOR Signaling	2.66	0.0955	AKT3,EIF3E,EIF3H,EIF4G2,FNBP1,MTOR,NAPEPLD,PIK3C2A,PIK3C2B,PPP2R2A,PPP2R2B,PPP2R2C,PPP2R3A,PPP2R5A,PRKCA,PRKCQ,PRR5L,RHOB,RHOT1,RHOU,TSC2
Neuregulin Signaling	2.66	0.115	AKT3,ERBB3,ERBB4,HSP90AA1,HSP90B1,ITGA2,ITGB8,MTOR,PRKCA,PRKCQ,PSEN1,SOS1,SOS2,TMEFF2
IL-15 Production	2.63	0.114	AATK,ABL2,CLK1,DYRK1A,ERBB3,ERBB4,FGFR2,FYN,JAK1,MAP2K4,MAP2K6,PTK2,RYK,TYRO3
Semaphorin Signaling in Neurons	2.62	0.148	ARHGAP1,DPYSL2,FNBP1,FYN,PAK2,PTK2,RHOB,RHOT1,RHOU
Cell Cycle: G2/M DNA Damage Checkpoint Regulation	2.61	0.16	ATM,ATR,CUL1,HIPK2,PRKDC,TOP2B,YWHAG,YWHAQ
Cyclins and Cell Cycle Regulation	2.61	0.129	ATM,ATR,CUL1,HDAC4,HDAC8,PPP2R2A,PPP2R2B,PPP2R2C,PPP2R3A,PPP2R5A,RB1
Cholecystokinin/Gastrin-mediated Signaling	2.6	0.113	ATF2,BCAR1,FNBP1,MAP2K4,MAP2K6,MEF2A,PRKCA,PRKCQ,PTK2,RHOB,RHOT1,RHOU,SOS1,SOS2
Semaphorin Neuronal Repulsive Signaling Pathway	2.57	0.105	AKT3,DPYSL2,FARP2,FYN,ITGA2,ITGB8,MAP2K4,MAP2K6,MAPT,MPRIP,PAK2,PDE4D,PIK3C2A,PIK3C2B,PRKACB,SEMA6A
Amyotrophic Lateral Sclerosis Signaling	2.56	0.112	AKT3,BCL2,BCL2L1,CACNB4,CAPN3,GRIA2,GRID1,GRIK2,GRIK4,PIK3C2A,PIK3C2B,PPP3CA,RAB5A,SLC1A2
cAMP-mediated signaling	2.54	0.0917	ADCY5,ADCY9,AKAP11,AKAP6,AKAP7,AKAP9,ATF2,BRAF,CALM1 (includes others),CAMK2D,CREB5,CREBBP,GNAI1,GNAI2,LPAR1,NAPEPLD,PDE1C,PDE4D,PDE7A,PPP3CA,PRKACB,RAPGEF3
MSP-RON Signaling In Cancer Cells Pathway	2.52	0.107	AKT3,ARNT,ATF2,BRAF,CREB5,CREBBP,MTOR,PIK3C2A,PIK3C2B,PTK2,SOS1,SOS2,TCF4,YWHAG,YWHAQ
Gap Junction Signaling	2.52	0.0948	ACTB,ADCY5,ADCY9,AKT3,CSNK1A1,GNAI1,GNAI2,GRIA2,GRIK2,LPAR1,PIK3C2A,PIK3C2B,PPP3CA,PRKACB,PRKCA,PRKCQ,SOS1,SOS2,TJP1,TJP2
Caveolar-mediated Endocytosis Signaling	2.43	0.13	ACTB,COPA,COPG2,DNM2,FYN,ITGA2,ITGB8,PRKCA,PTPN1,RAB5A
Colorectal Cancer Metastasis Signaling	2.42	0.087	ADCY5,ADCY9,AKT3,BCL2L1,BRAF,CDH1,DCC,FNBP1,GNAI1,GNAI2,JAK1,LRP6,MAP2K4,MSH3,PIK3C2A,PIK3C2B,PRKACB,RALGDS,RHOB,RHOT1,RHOU,SOS1,SOS2,TCF4
Melatonin Signaling	2.39	0.128	BRAF,CALM1 (includes others),CAMK2D,GNAI1,GNAI2,MAP2K4,MAP2K6,PRKACB,PRKCA,PRKCQ
Mouse Embryonic Stem Cell Pluripotency	2.38	0.115	AKT3,BMPR2,CREBBP,JAK1,LIFR,MAP3K7,PIK3C2A,PIK3C2B,SOS1,SOS2,TAB1,TCF4
VEGF Signaling	2.35	0.114	ACTB,AKT3,ARNT,BCL2,BCL2L1,EIF1,PIK3C2A,PIK3C2B,PRKCA,PTK2,SOS1,SOS2
Ephrin Receptor Signaling	2.32	0.0927	ACTR2,ADAM10,AKT3,ATF2,BCAR1,CREB5,CREBBP,FGF1,FYN,GNAI1,GNAI2,ITGA2,ITGB8,KALRN,PAK2,PTK2,RASA1,SOS1,SOS2
Circadian Rhythm Signaling	2.32	0.0854	ADCY5,ADCY9,ATF2,BHLHE41,BRAF,CACNB4,CAMK2D,CIRBP,CREB5,CREBBP,FYN,GNAI1,GNAI2,GRIA2,MAP2K4,MAP2K6,MTOR,NR1D2,NR3C1,PRKACB,PRKCA,PRKCQ,PTGDS,RYR2
IL-7 Signaling Pathway	2.31	0.125	AKT3,BCL2,BCL6,FYN,JAK1,PIK3C2A,PIK3C2B,PTK2,SOS1,SOS2
Regulation Of The Epithelial Mesenchymal Transition By Growth Factors Pathway	2.28	0.0938	AKT3,BRAF,CDH1,FGF1,FGF12,FGFR2,JAK1,MAP2K4,MAP2K6,MAP3K7,MTOR,PIK3C2A,PIK3C2B,SMURF1,SOS1,SOS2,TAB1,ZEB2
Paxillin Signaling	2.28	0.112	ACTB,BCAR1,ITGA2,ITGB8,MAP2K4,PAK2,PIK3C2A,PIK3C2B,PTK2,PTPN12,SOS1,SOS2
Renal Cell Carcinoma Signaling	2.27	0.123	AKT3,ARNT,CREBBP,PAK2,PIK3C2A,PIK3C2B,SOS1,SOS2,UBB,UBC
Apelin Endothelial Signaling Pathway	2.26	0.101	ADCY5,ADCY9,AKT3,ARNT,CALM1 (includes others),GNAI1,GNAI2,HDAC4,MAP2K4,MEF2A,MTOR,PIK3C2A,PIK3C2B,PRKCA,PRKCQ
FLT3 Signaling in Hematopoietic Progenitor Cells	2.24	0.122	AKT3,ATF2,CREB5,CREBBP,GAB2,MTOR,PIK3C2A,PIK3C2B,SOS1,SOS2
JAK/STAT Signaling	2.24	0.122	AKT3,BCL2L1,JAK1,MTOR,PIK3C2A,PIK3C2B,PTPN1,SOCS6,SOS1,SOS2
Cardiac Hypertrophy Signaling	2.24	0.0852	ADCY5,ADCY9,ATF2,CACNB4,CALM1 (includes others),CREBBP,FNBP1,GNAI1,GNAI2,MAP2K4,MAP2K6,MAP3K7,MEF2A,MTOR,PIK3C2A,PIK3C2B,PPP3CA,PRKACB,RHOB,RHOT1,RHOU,SOS1,TAB1
Regulation of the Epithelial-Mesenchymal Transition Pathway	2.21	0.0923	AKT3,BRAF,CDH1,FGF1,FGF12,FGFR2,JAK1,MAP2K4,MAP2K6,PIK3C2A,PIK3C2B,PSEN1,RBPJ,SMURF1,SOS1,SOS2,TCF4,ZEB2
Sperm Motility	2.2	0.0846	AATK,ABL2,CALM1 (includes others),CLK1,DYRK1A,ERBB3,ERBB4,FGFR2,FYN,GNAI1,GNAI2,JAK1,MAP2K4,MAP2K6,PDE1C,PDE4D,PLAAT3,PRKACB,PRKCA,PRKCQ,PTK2,RYK,TYRO3
Virus Entry via Endocytic Pathways	2.18	0.105	ACTB,AP1S2,AP3S2,CXADR,DNM1,DNM2,FYN,ITGA2,ITGB8,PIK3C2A,PIK3C2B,PRKCA,PRKCQ
Opioid Signaling Pathway	2.16	0.0828	ADCY5,ADCY9,AKT3,ATF2,BRAF,CACNB4,CALM1 (includes others),CAMK2D,CREB5,CREBBP,FYN,GNAI1,GNAI2,MAP2K4,MAP2K6,PDE1C,PPP3CA,PRKACB,PRKCA,PRKCQ,RYR2,SOS1,SOS2,TCF4
Small Cell Lung Cancer Signaling	2.14	0.112	AKT3,BCL2,BCL2L1,FHIT,HDAC4,HDAC8,PIK3C2A,PIK3C2B,PTK2,RB1,TRAF6
MicroRNA Biogenesis Signaling Pathway	2.14	0.0909	AGO3,AGO4,AHCTF1,AKT3,ATM,DDX17,DDX5,HNRNPA2B1,HSP90AA1,HSP90B1,MTOR,PIK3C2A,PIK3C2B,PNPT1,POLR2F,POLR2J2/POLR2J3,QKI,TUT4
Leukocyte Extravasation Signaling	2.12	0.0905	ACTB,ARHGAP1,ARHGAP35,ARHGAP5,BCAR1,CTNNA3,CTNND1,GNAI1,GNAI2,ITGA2,MAP2K4,PIK3C2A,PIK3C2B,PRKCA,PRKCQ,PTK2,RAPGEF3,THY1
Adipogenesis pathway	2.12	0.1	ATG5,BMPR2,CTBP2,FGF1,FGFR2,HDAC4,HDAC8,KAT6A,KAT6B,KAT7,KLF3,LPIN1,RB1,SAP130
PPARα/RXRα Activation	2.1	0.09	ACVR1C,ADCY5,ADCY9,ADIPOR2,BMPR2,CREBBP,HSP90AA1,HSP90B1,IL1RAPL1,MAP2K4,MAP2K6,MAP3K7,NCOA3,PRKACB,PRKCA,SOS1,SOS2,TRAF6
Thrombin Signaling	2.09	0.0866	ADCY5,ADCY9,AKT3,ARHGEF10,ARHGEF2,ARHGEF37,CAMK2D,FNBP1,GNAI1,GNAI2,MPRIP,PIK3C2A,PIK3C2B,PRKCA,PRKCQ,PTK2,RHOB,RHOT1,RHOU,SOS1
Melanocyte Development and Pigmentation Signaling	2.07	0.11	ADCY5,ADCY9,ATF2,BCL2,CREB5,CREBBP,PIK3C2A,PIK3C2B,PRKACB,SOS1,SOS2
Cell Cycle Regulation by BTG Family Proteins	2.05	0.158	PPP2R2A,PPP2R2B,PPP2R2C,PPP2R3A,PPP2R5A,RB1
Pyridoxal 5'-phosphate Salvage Pathway	2.02	0.12	BRAF,CSNK1A1,DYRK1A,MAP2K4,MAP2K6,PAK2,PRKCQ,PRKX,PRPF4B
Renin-Angiotensin Signaling	2.01	0.1	ADCY5,ADCY9,ATF2,MAP2K4,PAK2,PIK3C2A,PIK3C2B,PRKACB,PRKCA,PRKCQ,PTK2,SOS1,SOS2
Axonal Guidance Signaling	2	0.0718	ACTR2,ADAM10,ADAM19,ADAMTS18,ADAMTS4,AKT3,BCAR1,DCC,DPYSL2,EIF3H,FARP2,FYN,GNAI1,GNAI2,HERC2,HHIP,ITGA2,ITGB8,KALRN,LNPEP,LRRC4C,PAK2,PIK3C2A,PIK3C2B,PMPCB,PPP3CA,PRKACB,PRKCA,PRKCQ,PTK2,RASA1,ROBO2,SEMA4B,SEMA6A,SOS1,SOS2,UNC5C
Regulation of Actin-based Motility by Rho	1.98	0.103	ACTB,ACTR2,FNBP1,GSN,ITGA2,ITGB8,MPRIP,PAK2,PIKFYVE,RHOB,RHOT1,RHOU
Xenobiotic Metabolism CAR Signaling Pathway	1.97	0.089	ALDH3A2,CHST3,CREBBP,HS3ST5,HSP90AA1,HSP90B1,MAP2K4,MAP2K6,NDST1,PPP2R2A,PPP2R2B,PPP2R2C,PPP2R3A,PPP2R5A,PRKCA,PRKCQ,UGT8
GP6 Signaling Pathway	1.96	0.0985	ADAM10,AKT3,CALM1 (includes others),COL16A1,COL4A5,COL9A2,FYN,LAMA2,PIK3C2A,PIK3C2B,PRKCA,PRKCQ,PTK2
TR/RXR Activation	1.93	0.11	ACACA,AKT3,MTOR,NCOA2,NCOA3,NRGN,PIK3C2A,PIK3C2B,SREBF2,THRA
Glioma Signaling	1.93	0.0977	AKT3,CALM1 (includes others),CAMK2D,HDAC4,HDAC8,MTOR,PIK3C2A,PIK3C2B,PRKCA,PRKCQ,RB1,SOS1,SOS2
Amyloid Processing	1.93	0.135	AKT3,BACE1,CAPN3,CSNK1A1,MAPT,PRKACB,PSEN1
nNOS Signaling in Neurons	1.93	0.135	CALM1 (includes others),CAPN3,DLG2,NOS1AP,PPP3CA,PRKCA,PRKCQ
CDK5 Signaling	1.92	0.101	ADCY5,ADCY9,ITGA2,LAMA2,MAPT,PPP1R10,PPP2R2A,PPP2R2B,PPP2R2C,PPP2R3A,PPP2R5A,PRKACB
Gα12/13 Signaling	1.91	0.097	AKT3,CDH1,CDH11,CDH13,CDH19,CDH20,LPAR1,MAP2K4,MEF2A,PIK3C2A,PIK3C2B,PTK2,RASA1
RANK Signaling in Osteoclasts	1.89	0.109	AKT3,CALM1 (includes others),GSN,MAP2K4,MAP2K6,MAP3K7,PIK3C2A,PIK3C2B,PPP3CA,TRAF6
IL-3 Signaling	1.88	0.114	AKT3,GAB2,JAK1,PIK3C2A,PIK3C2B,PPP3CA,PRKCA,PRKCQ,SOS1
HGF Signaling	1.88	0.0963	AKT3,ATF2,ITGA2,ITGB8,MAP2K4,MAP3K7,PIK3C2A,PIK3C2B,PRKCA,PRKCQ,PTK2,SOS1,SOS2
Triacylglycerol Biosynthesis	1.84	0.119	AGPAT4,ELOVL6,LPGAT1,LPIN1,MBOAT2,PLPP1,PLPP3,PLPP4
Acute Myeloid Leukemia Signaling	1.83	0.106	AKT3,BRAF,MAP2K4,MAP2K6,MTOR,PIK3C2A,PIK3C2B,SOS1,SOS2,TCF4
Dopamine Receptor Signaling	1.83	0.106	ADCY5,ADCY9,PPP1R10,PPP2R2A,PPP2R2B,PPP2R2C,PPP2R3A,PPP2R5A,PRKACB,QDPR
Sumoylation Pathway	1.81	0.101	CDH1,CREBBP,CTBP2,DNMT3A,FNBP1,MAP2K4,NR3C1,RANGAP1,RHOB,RHOT1,RHOU
Remodeling of Epithelial Adherens Junctions	1.8	0.118	ACTB,ACTR2,CDH1,CTNND1,DNM1,DNM1L,DNM2,RAB5A
Ceramide Signaling	1.8	0.105	AKT3,BCL2,MAP2K4,PIK3C2A,PIK3C2B,PPP2R2A,PPP2R2B,PPP2R2C,PPP2R3A,PPP2R5A
Sphingosine-1-phosphate Signaling	1.79	0.0968	ADCY5,ADCY9,AKT3,FNBP1,GNAI1,GNAI2,PIK3C2A,PIK3C2B,PTK2,RHOB,RHOT1,RHOU
Biotin-carboxyl Carrier Protein Assembly	1.76	0.25	ACACA,ACACB,HLCS
Cleavage and Polyadenylation of Pre-mRNA	1.76	0.25	CSTF3,PAPOLA,WDR33
Neurotrophin/TRK Signaling	1.75	0.108	ATF2,CREB5,CREBBP,MAP2K4,MAP2K6,PIK3C2A,PIK3C2B,SOS1,SOS2
NGF Signaling	1.74	0.0952	AKT3,ATF2,CREB5,CREBBP,MAP2K4,MAP3K7,PIK3C2A,PIK3C2B,SOS1,SOS2,TRAF6,TRIO
Role of Osteoblasts, Osteoclasts and Chondrocytes in Rheumatoid Arthritis	1.74	0.0812	ADAMTS4,AKT3,BCL2,BMPR2,CALM1 (includes others),CSNK1A1,GSN,IL1RAPL1,LRP6,MAP2K4,MAP2K6,MAP3K7,PIK3C2A,PIK3C2B,PPP3CA,SMURF1,SPP1,TCF4,TRAF6
ERBB4 Signaling	1.73	0.114	ERBB4,PIK3C2A,PIK3C2B,PRKCA,PRKCQ,PSEN1,SOS1,SOS2
Prolactin Signaling	1.72	0.102	CREBBP,FYN,NR3C1,PIK3C2A,PIK3C2B,PRKCA,PRKCQ,SOCS6,SOS1,SOS2
p53 Signaling	1.72	0.102	AKT3,ATM,ATR,BCL2,BCL2L1,HIPK2,PIK3C2A,PIK3C2B,PRKDC,RB1
GM-CSF Signaling	1.7	0.113	AKT3,BCL2L1,CAMK2D,PIK3C2A,PIK3C2B,PPP3CA,SOS1,SOS2
Role of CHK Proteins in Cell Cycle Checkpoint Control	1.69	0.121	ATM,ATR,PPP2R2A,PPP2R2B,PPP2R2C,PPP2R3A,PPP2R5A
IL-1 Signaling	1.69	0.101	ADCY5,ADCY9,GNAI1,GNAI2,MAP2K4,MAP2K6,MAP3K7,PRKACB,TAB1,TRAF6
P2Y Purigenic Receptor Signaling Pathway	1.69	0.0909	ADCY5,ADCY9,AKT3,ATF2,CREB5,CREBBP,GNAI1,GNAI2,PIK3C2A,PIK3C2B,PRKACB,PRKCA,PRKCQ
Pancreatic Adenocarcinoma Signaling	1.69	0.0938	AKT3,BCL2,BCL2L1,HDAC4,HDAC8,JAK1,MAP2K4,NAPEPLD,PIK3C2A,PIK3C2B,RALGDS,RB1
14-3-3-mediated Signaling	1.67	0.093	AKT3,MAP2K4,MAPT,PDCD6IP,PIK3C2A,PIK3C2B,PRKCA,PRKCQ,STRADA,TSC2,YWHAG,YWHAQ
Role of OCT4 in Mammalian Embryonic Stem Cell Pluripotency	1.66	0.13	MEF2A,PHC3,RB1,SPP1,TASOR,WWP2
Non-Small Cell Lung Cancer Signaling	1.66	0.1	AKT3,FHIT,HDAC4,HDAC8,PIK3C2A,PIK3C2B,PRKCA,RB1,SOS1,SOS2
Gαs Signaling	1.65	0.0923	ADCY5,ADCY9,ATF2,BRAF,CREB5,CREBBP,GNAI1,GNAI2,PRKACB,RAPGEF2,RAPGEF3,RYR2
Xenobiotic Metabolism General Signaling Pathway	1.63	0.089	AKT3,ARNT,CREBBP,FTL,MAP2K4,MAP2K6,MAP3K7,NFE2L2,PIK3C2A,PIK3C2B,PRKCA,PRKCQ,UGT8
Oxytocin Signaling Pathway	1.63	0.0759	AKT3,ATF2,CACNB4,CALM1 (includes others),CREB5,CREBBP,GNAI1,GNAI2,MAP2K4,MPRIP,MYO10,MYO18A,NFE2L2,PIK3C2A,PIK3C2B,PPARD,PPP3CA,PRKACB,PRKCA,PRKCQ,SOS1,SOS2
IL-10 Signaling	1.63	0.087	AKT3,ATF2,BCL2,BCL2L1,CREB5,CREBBP,IL1RAPL1,JAK1,MAP2K4,MAP2K6,MAP3K7,MTOR,TAB1,TRAF6
Gαq Signaling	1.61	0.0843	AKT3,CALM1 (includes others),EPM2A,FNBP1,GNAI1,GNAI2,NAPEPLD,PIK3C2A,PIK3C2B,PPP3CA,PRKCA,PRKCQ,RHOB,RHOT1,RHOU
Corticotropin Releasing Hormone Signaling	1.61	0.0864	ADCY5,ADCY9,ATF2,BRAF,CACNB4,CALM1 (includes others),CREB5,CREBBP,GNAI1,GNAI2,MEF2A,PRKACB,PRKCA,PRKCQ
Mitochondrial Dysfunction	1.59	0.0716	ATF2,BACE1,BCL2,CACNB4,CALM1 (includes others),CAMK2D,CAPN3,CREB5,CREBBP,DNM1L,MAP2K4,MAPT,MFN1,MTOR,NDUFS4,NDUFS7,NFE2L2,NRF1,OPA1,PIK3C2A,PIK3C2B,PPP3CA,PRKACB,PRKN,PSEN1,RAPGEF3,RHOT1
Nitric Oxide Signaling in the Cardiovascular System	1.58	0.0902	AKT3,CACNB4,CALM1 (includes others),HSP90AA1,HSP90B1,PDE1C,PIK3C2A,PIK3C2B,PRKACB,PRKCA,PRKCQ,RYR2
DNA Double-Strand Break Repair by Non-Homologous End Joining	1.57	0.214	ATM,PRKDC,XRCC4
Calcium Signaling	1.57	0.0789	ATF2,ATP2C1,CABIN1,CACNB4,CALM1 (includes others),CAMK2D,CREB5,CREBBP,GRIA2,HDAC4,HDAC8,MEF2A,MYO10,MYO18A,PPP3CA,PRKACB,RYR2,TRPC1
Interferon Signaling	1.56	0.139	BCL2,IFNAR2,JAK1,MED14,PTPN2
Cardiac Hypertrophy Signaling (Enhanced)	1.56	0.0668	ACVR1C,ADCY5,ADCY9,AKT3,ATF2,BMPR2,CACNB4,CALM1 (includes others),CAMK2D,EDA,FGF1,FGF12,FGFR2,GNAI1,GNAI2,HDAC4,HDAC8,ITGA2,ITGB8,MAP2K4,MAP2K6,MAP3K7,MEF2A,MTOR,NAPEPLD,PDE1C,PDE4D,PDE7A,PIK3C2A,PIK3C2B,PPP3CA,PRKACB,PRKCA,PRKCQ,PTK2,RYR2,TSC2
HOTAIR Regulatory Pathway	1.55	0.0848	AEBP2,AGO3,AGO4,AKT3,CDH1,CREBBP,KMT2A,MTF2,PIK3C2A,PIK3C2B,SPP1,STK38,TCF4,YY1
Ephrin A Signaling	1.54	0.122	ADAM10,BCAR1,FYN,PIK3C2A,PIK3C2B,PTK2
p38 MAPK Signaling	1.53	0.0917	ATF2,CREB5,CREBBP,IL1RAPL1,MAP2K4,MAP2K6,MAP3K7,MAPT,MEF2A,TAB1,TRAF6
Chronic Myeloid Leukemia Signaling	1.53	0.075	AKT3,BCL2,BCL2L1,CALM1 (includes others),CTBP2,GAB2,HDAC4,HDAC8,HSP90AA1,HSP90B1,ITCH,MSI2,MTOR,PIK3C2A,PIK3C2B,PPP3CA,RB1,SOS1,SOS2,SPP1,TCF4
HMGB1 Signaling	1.51	0.0838	AKT3,EDA,FNBP1,HMGB1,KAT6A,KAT6B,KAT7,MAP2K4,MAP2K6,PIK3C2A,PIK3C2B,RHOB,RHOT1,RHOU
Dilated Cardiomyopathy Signaling Pathway	1.5	0.0855	ACTB,ADCY5,ADCY9,AKT3,BCL2,CACNB4,CAMK2D,KDM5A,MTOR,MYO10,MYO18A,PRKACB,RYR2
BMP signaling pathway	1.49	0.0978	ATF2,BMPR2,CREBBP,MAP2K4,MAP3K7,PRKACB,SMURF1,SOS1,TAB1
PFKFB4 Signaling Pathway	1.48	0.109	ATF2,CREB5,CREBBP,MAP2K4,MAP2K6,NCOA3,PRKACB
PTEN Signaling	1.48	0.085	AKT3,BCAR1,BCL2,BCL2L1,BMPR2,CNKSR3,FGFR2,ITGA2,ITGB8,MAGI1,PTK2,SOS1,SOS2
PPAR Signaling	1.48	0.0935	CREBBP,HSP90AA1,HSP90B1,IL1RAPL1,MAP3K7,PPARD,SOS1,SOS2,TAB1,TRAF6
GABA Receptor Signaling	1.47	0.087	ADCY5,ADCY9,CACNB4,DNM1,GABARAP,GABRB2,GNAI1,GNAI2,SLC6A1,UBB,UBC,UBQLN1
ID1 Signaling Pathway	1.46	0.0792	ACVR1C,AKT3,BCL2,BCL2L1,BMPR2,BRAF,CDKN1C,CREBBP,FGFR2,FYN,LIFR,MCAM,PIK3C2A,PIK3C2B,RNF125,ZNF148
Actin Nucleation by ARP-WASP Complex	1.46	0.0968	ACTR2,FNBP1,ITGA2,ITGB8,RHOB,RHOT1,RHOU,SOS1,SOS2
PDGF Signaling	1.46	0.0968	ABL2,JAK1,MAP2K4,PIK3C2A,PIK3C2B,PRKCA,RASA1,SOS1,SOS2
Melanoma Signaling	1.43	0.115	AKT3,BRAF,CDH1,PIK3C2A,PIK3C2B,RB1
UVB-Induced MAPK Signaling	1.43	0.115	MAP2K4,MTOR,PIK3C2A,PIK3C2B,PRKCA,PRKCQ
Oxytocin In Brain Signaling Pathway	1.43	0.0784	AKT3,ATF2,CACNB4,CALM1 (includes others),CREB5,CREBBP,GNAI1,GNAI2,MEF2A,MTOR,PIK3C2A,PIK3C2B,PLAAT3,PRKCA,PRKCQ,PTPN1
Synaptic Long Term Potentiation	1.43	0.0857	ATF2,CALM1 (includes others),CAMK2D,CREB5,CREBBP,GRIA2,PPP1R10,PPP3CA,PRKACB,PRKCA,PRKCQ,RAPGEF3
Role of BRCA1 in DNA Damage Response	1.42	0.1	ACTB,ATM,ATR,BABAM2,PBRM1,POU2F1,RB1,SMARCA2
Androgen Signaling	1.42	0.0814	CACNB4,CALM1 (includes others),CREBBP,GNAI1,GNAI2,HSP90AA1,KAT7,NCOA2,POLR2F,POLR2J2/POLR2J3,PRKACB,PRKCA,PRKCQ,TAF3
Human Embryonic Stem Cell Pluripotency	1.41	0.078	AKT3,BMPR2,BRAF,FGFR2,HSP90AA1,HSP90B1,JAK1,LIFR,MAP2K4,MAP2K6,PIK3C2A,PIK3C2B,PRKCA,PRKCQ,SOS1,SOS2
Thrombopoietin Signaling	1.39	0.104	GAB2,IRS2,PIK3C2A,PIK3C2B,PRKCA,PRKCQ,SOS1
Kinetochore Metaphase Signaling Pathway	1.39	0.0901	ANAPC10,ANAPC4,ARPP19,CENPC,ENSA,NSL1,PPP1R10,PPP2R5A,RAD21,STAG2
Thyroid Cancer Signaling	1.39	0.0988	AKT3,BRAF,CDH1,IRS2,MTOR,PIK3C2A,PIK3C2B,TCF4
Polyamine Regulation in Colon Cancer	1.36	0.103	AKT3,BRAF,MAP2K4,MAP2K6,MTOR,TCF4,TRPC1
Mechanisms of Viral Exit from Host Cells	1.34	0.122	ACTB,PDCD6IP,PRKCA,PRKCQ,SH3GLB2
IL-17A Signaling in Airway Cells	1.33	0.101	AKT3,JAK1,MAP2K4,MAP3K7,PIK3C2A,PIK3C2B,TRAF6
IL-6 Signaling	1.33	0.0853	AKT3,IL1RAPL1,MAP2K4,MAP2K6,MAP3K7,PIK3C2A,PIK3C2B,SOS1,SOS2,TAB1,TRAF6
PEDF Signaling	1.32	0.0952	AKT3,BCL2,BCL2L1,DOCK3,PIK3C2A,PIK3C2B,TCF12,TCF4
Salvage Pathways of Pyrimidine Ribonucleotides	1.32	0.0877	AK5,BRAF,CSNK1A1,DYRK1A,MAP2K4,MAP2K6,PAK2,PRKCQ,PRKX,PRPF4B
Ingenuity Toxicity Lists	-log(p-value)	Ratio	Molecules
Renal Necrosis/Cell Death	7.02	0.0965	GRB10,ERBB4,ATG5,BNIP3L,DYRK1A,SREBF2,PPP1R10,RHOT1,LRP6,PSIP1,SPP1,EEF1A1,TCF12,UBE2G2,HNRNPK,TCF4,HSP90B1,TRPM7,NRGN,PTK2,RNF13,EMSY,PPARD,BCL6,PRNP,BRAF,CLU,GSN,YY1,BCL2L1,MAP2K6,YWHAQ,FGF1,HNRNPU,PEA15,FYN,PTGDS,ITCH,DCC,MAPT,PRKDC,AKAP11,MIB1,BOK,PSEN1,TMEFF2,DDX17,PAK2,MTOR,TJP2,PPP3CA,MT3,P2RX7,UNC5C,RAD21,NEO1,PRKCA,MAP2K4,PRMT2,BCL2,GATAD1,HIPK2,PDCD6IP,NFE2L2
TGF-β Signaling	4.13	0.152	MAP3K7,SOS2,SMURF2,SOS1,BMPR2,ACVR1C,MAP2K4,BCL2,UBB,CREBBP,TAB1,MAP2K6,SMURF1,UBC,TRAF6
NRF2-mediated Oxidative Stress Response	3.65	0.105	SQSTM1,FTL,PIK3C2A,PRKCQ,UBE2E3,DNAJC1,PRDX1,ENC1,DNAJB2,FKBP5,ACTB,CREBBP,HSP90AA1,DNAJC6,MAP3K7,BACH1,CBR1,HSP90B1,PIK3C2B,PRKCA,MAP2K4,UBB,UBE2K,MAP2K6,NFE2L2
Hypoxia-Inducible Factor Signaling	2.74	0.143	UBE2B,PRKCA,UBE2G2,ATM,UBE2E3,ARNT,EIF1,HSP90AA1,PTK2,UBE2D3
Mechanism of Gene Regulation by Peroxisome Proliferators via PPARα	2.71	0.126	PPARD,MAP3K7,SOS2,PRKCA,HSD17B4,CREBBP,TAB1,RB1,PRKACB,HSP90AA1,SOS1,TRAF6
Cell Cycle: G2/M DNA Damage Checkpoint Regulation	2.5	0.154	YWHAQ,YWHAG,ATM,ATR,CUL1,HIPK2,PRKDC,TOP2B
PPARα/RXRα Activation	2.21	0.0923	MAP3K7,SOS2,ADCY5,HSP90B1,PRKACB,SOS1,NCOA3,BMPR2,ACVR1C,PRKCA,MAP2K4,ADIPOR2,CREBBP,IL1RAPL1,MAP2K6,HSP90AA1,ADCY9,TRAF6
TR/RXR Activation	2.16	0.119	AKT3,MTOR,PIK3C2A,THRA,PIK3C2B,NRGN,ACACA,NCOA2,SREBF2,NCOA3
Cardiac Hypertrophy	1.94	0.0753	KLF15,THRA,CAMK2D,HPRT1,DYRK1A,RAPGEF3,HMGB1,EGLN1,ECE1,DPF3,MAP3K7,FGF12,MTOR,RAP1GDS1,MBNL1,PPP3CA,PTK2,BMPR2,BRAF,PRKCA,CABIN1,MAP2K4,TAB1,FNIP1,MAP2K6,COL9A2,RYR2,MEF2A,CDK13
Xenobiotic Metabolism Signaling	1.94	0.0767	FTL,PIK3C2A,PRKCQ,CAMK2D,PPP2R3A,ALDH3A2,PPP2R5A,HS3ST5,ARNT,CREBBP,UGT8,HDAC4,CES4A,HSP90AA1,MAP3K7,CHST3,HSP90B1,PIK3C2B,PPP2R2C,PPP2R2A,GAL3ST1,PRKCA,MAP2K4,PPP2R2B,NDST1,MAP2K6,NFE2L2
Mitochondrial Dysfunction	1.88	0.0758	ATF2,PIK3C2A,CALM1 (includes others),CACNB4,CAMK2D,PRKACB,RAPGEF3,DNM1L,CAPN3,RHOT1,CREBBP,MAPT,NRF1,BACE1,PSEN1,PRKN,MTOR,NDUFS7,MFN1,PIK3C2B,PPP3CA,NDUFS4,CREB5,MAP2K4,BCL2,OPA1,NFE2L2
p53 Signaling	1.69	0.101	AKT3,PIK3C2A,ATM,BCL2,ATR,PIK3C2B,BCL2L1,RB1,HIPK2,PRKDC
Cardiac Necrosis/Cell Death	1.47	0.0716	MAP3K7,PRKN,SPTLC2,ATG5,BACH1,ADCY5,RAP1GDS1,BNIP3L,CAMK2D,PPP3CA,PTN,GNAI2,PPP1R10,GSN,MAP2K4,EGLN1,BCL2,BCL2L1,RB1,SPP1,MAP2K6,IVNS1ABP,CXADR,NFE2L2
Decreases Permeability Transition of Mitochondria and Mitochondrial Membrane	1.39	0.286	BCL2,BCL2L1

## Sheet: Table S6 OPC
Ingenuity Canonical Pathways	-log(p-value)	Ratio	Molecules
Pulmonary Fibrosis Idiopathic Signaling Pathway	2.68	0.0275	ACTG1,COL20A1,COL9A2,EGFR,IL6ST,MMP16,PRKN,RBBP4,TCF4
Protein Ubiquitination Pathway	2.57	0.0289	CRYAB,PRKN,PSMD5,UBE2E2,UBE2G2,USO1,USP28,USP47
ERK5 Signaling	2.41	0.0533	CREB3L1,EGFR,IL6ST,YWHAZ
RHOA Signaling	2.34	0.0397	ACTG1,KTN1,PI4KA,PPP1R12A,SEPTIN7
Cardiac β-adrenergic Signaling	2.25	0.0319	ADCY1,CACNG4,PDE8A,PPP1R12A,PPP2R2B,SLC8A3
HIPPO signaling	2.18	0.046	PARD3,PPP1R12A,PPP2R2B,YWHAZ
Dopamine Receptor Signaling	2.06	0.0426	ADCY1,PPP1R12A,PPP2R2B,QDPR
Protein Kinase A Signaling	1.97	0.0213	ADCY1,CREB3L1,NFATC3,NTN1,PDE8A,PPP1R12A,PTPRZ1,TCF4,YWHAZ
ATM Signaling	1.97	0.04	CREB3L1,HP1BP3,PPM1D,PPP2R2B
Epithelial Adherens Junction Signaling	1.91	0.0312	EGFR,FARP2,PPP2R2B,TCF4,YWHAZ
Inhibition of ARE-Mediated mRNA Degradation Pathway	1.89	0.0309	CNOT2,PAPOLA,PPP2R2B,PSMD5,YWHAZ
Agrin Interactions at Neuromuscular Junction	1.66	0.0429	ACTG1,ARHGEF7,EGFR
Superpathway of Inositol Phosphate Compounds	1.62	0.0232	INPP5A,PI4KA,PPIP5K2,PPM1K,PPP1R12A,PPP2R2B
Chondroitin Sulfate Biosynthesis	1.59	0.0405	CHST9,SULT1A1,XYLT1
Estrogen Receptor Signaling	1.58	0.0193	ADCY1,CACNG4,CREB3L1,EGFR,MMP16,NCOR2,PPP1R12A,TBL1XR1
Hypoxia Signaling in the Cardiovascular System	1.56	0.0395	CREB3L1,UBE2E2,UBE2G2
Signaling by Rho Family GTPases	1.55	0.0223	ACTG1,ARHGEF7,PARD3,PI4KA,PPP1R12A,SEPTIN7
Netrin Signaling	1.55	0.039	CACNG4,NFATC3,NTN1
Dopamine-DARPP32 Feedback in cAMP Signaling	1.54	0.025	ADCY1,CACNG4,CREB3L1,PPP1R12A,PPP2R2B
MSP-RON Signaling In Cancer Cells Pathway	1.49	0.0286	CREB3L1,EGFR,TCF4,YWHAZ
RAC Signaling	1.49	0.0286	ABI2,MCF2L,PARD3,PI4KA
Acyl Carrier Protein Metabolism	1.47	0.25	AASDHPPT
CLEAR Signaling Pathway	1.41	0.0207	CREB3L1,EGFR,PPP2R2B,PRKN,RRAGB,YWHAZ
White Adipose Tissue Browning Pathway	1.39	0.0265	ADCY1,CACNG4,CREB3L1,THRB
Dilated Cardiomyopathy Signaling Pathway	1.38	0.0263	ACTG1,ADCY1,CACNG4,CAMK1D
TR/RXR Activation	1.37	0.033	NCOR2,TBL1XR1,THRB
Mitochondrial Dysfunction	1.36	0.0186	CACNG4,CREB3L1,DNM1L,FUS,LRRK2,OGDH,PRKN
Calcium Signaling	1.33	0.0219	CACNG4,CAMK1D,CREB3L1,NFATC3,SLC8A3
Role of NFAT in Cardiac Hypertrophy	1.31	0.0216	ADCY1,CACNG4,CAMK1D,IL6ST,SLC8A3
Thrombin Signaling	1.31	0.0216	ADCY1,ARHGEF7,CAMK1D,EGFR,PPP1R12A
Ingenuity Toxicity Lists	-log(p-value)	Ratio	Molecules
Increases Renal Proliferation	1.76	0.0286	EGFR,ARHGEF7,NTN1,CHKA,CREB3L1
Cardiac Hypertrophy	1.74	0.0208	NFATC3,EGFR,KLF15,PBX1,CRYAB,MBNL1,COL9A2,IL6ST
Increases Renal Nephritis	1.72	0.0455	EGFR,TCF4,SLC15A4
Mitochondrial Dysfunction	1.47	0.0197	DNM1L,PRKN,FUS,OGDH,LRRK2,CREB3L1,CACNG4
TR/RXR Activation	1.45	0.0357	NCOR2,TBL1XR1,THRB
Increases Cardiac Proliferation	1.41	0.0345	EGFR,PROX1,DHX36

## Sheet: Table S6 AS
Ingenuity Canonical Pathways	-log(p-value)	Ratio	Molecules
Molecular Mechanisms of Cancer	6.39	0.0808	ARHGEF12,ARHGEF4,BMP7,BMPR1A,CAMK2A,CAMK2B,CAMK2G,CASP7,CDK13,CDK8,CFLAR,CTNNA1,CTNNA2,CTNND1,FOXO1,GNA13,GNAI2,GRB2,HHAT,ITGAV,ITGB4,ITGB8,JAK1,NOTCH1,PAK2,PIK3C2A,PRKAR1B,RAF1,RAPGEF3,RBPJ,RHOJ,RHOQ,RHOT1,SIN3A,SMAD1,SOS1,SUFU
Myelination Signaling Pathway	5.7	0.0863	ARHGAP35,ARHGAP5,BMP7,BMPR1A,CYTH1,DTX1,EIF4E,FGFR2,FGFR3,GRB2,ITGB4,ITGB8,LYN,NFATC3,NOTCH1,PIK3C2A,PPP3R1,PRKAR1B,PTK2B,RAF1,RAPGEF2,RAPGEF3,ROCK2,RPTOR,SMAD1,SOS1,SREBF1,SREBF2,TSC2
Clathrin-mediated Endocytosis Signaling	5.24	0.0995	ACTR3,AP4S1,APOE,CD2AP,CLU,DNM1,DNM1L,FGF1,GRB2,HIP1,HIP1R,ITGB4,ITGB8,MYO6,NUMB,PICALM,PIK3C2A,PPP3R1,RAB11A,STON2,VEGFA
Synaptogenesis Signaling Pathway	5.1	0.0836	ACTR3,APOE,CAMK2A,CAMK2B,CAMK2G,CDH11,CLASP2,CTNND1,EFNA5,EPHA6,EPHB1,GRB2,GRINA,ITSN1,LYN,MAP1B,NECTIN3,NRXN1,PIK3C2A,PRKAR1B,RAF1,SNAP25,SOS1,STX16,SYT1,SYT11,SYT9
Adipogenesis pathway	4.88	0.114	BMP7,BMPR1A,BSCL2,CCNH,CTBP2,FGF1,FGFR2,FGFR3,FOXO1,KAT6A,LPIN1,SIN3A,SIN3B,SMAD1,SREBF1,TXNIP
Integrin Signaling	4.65	0.0939	ACTR3,ARHGAP26,ARHGAP5,ASAP1,CAPN7,DOCK1,GRB2,ITGAV,ITGB4,ITGB8,PAK2,PIK3C2A,PIKFYVE,RAF1,RHOJ,RHOQ,RHOT1,SOS1,TLN2,TSPAN7
Insulin Receptor Signaling	4.65	0.11	EIF4E,EPM2A,FOXO1,GRB2,INSR,IRS2,JAK1,PIK3C2A,PPP1R10,PRKAR1B,PTPRF,RAF1,RHOQ,RPTOR,SOS1,TSC2
Signaling by Rho Family GTPases	4.59	0.0855	ACTR3,ARHGEF12,ARHGEF4,CDH11,GNA13,GNAI2,ITGAV,ITGB4,ITGB8,NEDD4,PAK2,PARD3,PI4KA,PIK3C2A,PIKFYVE,PTK2B,RAF1,RHOJ,RHOQ,RHOT1,ROCK2,SEPTIN10,SEPTIN4
ERK/MAPK Signaling	4.47	0.0913	DOCK1,EIF4E,GRB2,ITGAV,ITGB4,ITGB8,MKNK1,PAK2,PIK3C2A,PPP1R10,PPP2CB,PPP2R3A,PRKAR1B,PTK2B,RAF1,RAPGEF3,RAPGEF4,SOS1,STAT3,TLN2
AMPK Signaling	4.4	0.0853	ACACA,ACACB,ADRA1A,AK3,AK5,ARID2,EPM2A,FOXO1,GNA13,GNAI2,INSR,IRS2,PIK3C2A,PPP2CB,PPP2R3A,PRKAA2,PRKAR1B,RAB11A,RAB6A,RPTOR,SMARCA2,TSC2
Ephrin Receptor Signaling	4.37	0.0927	ACTR3,EFNA5,EPHA6,EPHB1,FGF1,GNA13,GNAI2,GRB2,GRINA,ITGAV,ITGB4,ITGB8,ITSN1,PAK2,RAF1,ROCK2,SOS1,STAT3,VEGFA
IL-15 Production	4.33	0.114	AATK,ALK,AXL,DYRK1A,EPHA6,EPHB1,FGFR2,FGFR3,INSR,JAK1,LYN,PEAK1,PTK2B,RYK
RHOGDI Signaling	4.28	0.0885	ACTR3,ARHGAP35,ARHGAP5,ARHGEF12,ARHGEF4,CDH11,GNA13,GNAI2,GRIP1,ITGAV,ITGB4,ITGB8,MYO18A,PAK2,PI4KA,PIKFYVE,RHOJ,RHOQ,RHOT1,ROCK2
RHOA Signaling	4.21	0.111	ACTR3,ARHGAP35,ARHGAP5,ARHGEF12,GNA13,KTN1,NEDD4,PI4KA,PIKFYVE,PTK2B,RAPGEF2,ROCK2,SEPTIN10,SEPTIN4
Epithelial Adherens Junction Signaling	4.16	0.1	ACTR3,ARHGAP35,CTNNA1,CTNNA2,CTNND1,FGF1,LATS2,MAGI2,NECTIN3,NOTCH1,PAK2,PPP2CB,PPP2R3A,PRKAA2,ROCK2,WWC1
CNTF Signaling	4.07	0.158	GRB2,IL6ST,JAK1,LIFR,PIK3C2A,RAF1,RPS6KA3,SOS1,STAT3
GM-CSF Signaling	4.02	0.141	CAMK2A,CAMK2B,CAMK2G,GRB2,LYN,PIK3C2A,PPP3R1,RAF1,SOS1,STAT3
Axonal Guidance Signaling	3.74	0.0641	ACTR3,ADAMTS10,AFG3L2,ARHGEF12,BMP7,DOCK1,EFNA5,EIF4E,EPHA6,EPHB1,GNA13,GNAI2,GRB2,ITGAV,ITGB4,ITGB8,ITSN1,MKNK1,NFATC3,NTNG2,PAK2,PIK3C2A,PLCH1,PPP3R1,PRKAR1B,RAF1,ROCK2,SEMA3A,SEMA3B,SEMA3D,SOS1,SUFU,VEGFA
Actin Cytoskeleton Signaling	3.73	0.0806	ACTR3,ARHGAP24,ARHGAP35,ARHGEF12,ARHGEF4,DOCK1,FGF1,GNA13,GRB2,ITGAV,ITGB4,ITGB8,MYO18A,PAK2,PIK3C2A,RAF1,ROCK2,SOS1,TIAM2,TLN2
Thrombin Signaling	3.68	0.0823	ARHGEF12,ARHGEF4,CAMK1D,CAMK2A,CAMK2B,CAMK2G,CAMK4,GNA13,GNAI2,GRB2,ITPR2,PIK3C2A,PLCH1,RAF1,RHOJ,RHOQ,RHOT1,ROCK2,SOS1
Protein Ubiquitination Pathway	3.52	0.0758	DNAJC1,DNAJC10,DNAJC3,HSP90AA1,NEDD4,PRKN,PSMA1,PSMD5,SACS,UBE2B,UBE2D3,UBE2E2,UBE2E3,UBE2G2,UBE2W,UBE3A,UBR2,USO1,USP22,USP25,USP47
Cardiac Hypertrophy Signaling (Enhanced)	3.49	0.0614	ADRA1A,CACNA1A,CAMK2A,CAMK2B,CAMK2G,EDNRB,EIF4E,FGF1,FGFR2,FGFR3,GNA13,GNAI2,IL17RB,IL6ST,ITGAV,ITGB4,ITGB8,ITPR2,MAP3K3,MKNK1,MPPED2,NAPEPLD,NFATC3,PDE5A,PDE7B,PDE9A,PIK3C2A,PLCH1,PPP3R1,PRKAR1B,RAF1,ROCK2,STAT3,TSC2
cAMP-mediated signaling	3.47	0.0792	AKAP7,AKAP9,CAMK1D,CAMK2A,CAMK2B,CAMK2G,CAMK4,GNAI2,MPPED2,NAPEPLD,PDE5A,PDE7B,PDE9A,PPP3R1,PRKAR1B,RAF1,RAPGEF3,RAPGEF4,STAT3
Oncostatin M Signaling	3.37	0.163	GRB2,IL6ST,JAK1,MT2A,RAF1,SOS1,STAT3
Autophagy	3.33	0.0793	ARL8B,ATG14,EPG5,FOXO1,INSR,IRS2,PIK3C2A,PPP2CB,PPP2R3A,PPP3R1,PRKAA2,PRKAR1B,RAF1,RPTOR,SESN1,TSC2,VEGFA,VPS39
PTEN Signaling	3.32	0.0915	BMPR1A,FGFR2,FGFR3,FOXO1,GRB2,INSR,ITGAV,ITGB4,ITGB8,MAGI2,MAGI3,PREX2,RAF1,SOS1
SNARE Signaling Pathway	3.18	0.0929	CAMK2A,CAMK2B,CAMK2G,MYO18A,PRKAR1B,RAB11A,RAB6A,SNAP23,SNAP25,STX16,SYT1,SYT11,SYT9
Gαq Signaling	3.14	0.0843	ADRA1A,EPM2A,GNA13,GNAI2,ITPR2,NAPEPLD,NFATC3,PIK3C2A,PPP3R1,PTK2B,RAF1,RHOJ,RHOQ,RHOT1,ROCK2
Protein Kinase A Signaling	3.14	0.0638	AKAP7,AKAP9,CAMK2A,CAMK2B,CAMK2G,EPM2A,GNA13,GNAI2,HHAT,ITPR2,MPPED2,NAPEPLD,NFATC3,PDE5A,PDE7B,PDE9A,PLCH1,PPP1R10,PPP3R1,PRKAR1B,PTK2B,PTPRF,PTPRJ,PTPRK,PTPRS,RAF1,ROCK2
Actin Nucleation by ARP-WASP Complex	3.06	0.108	ACTR3,GRB2,ITGAV,ITGB4,ITGB8,RHOJ,RHOQ,RHOT1,ROCK2,SOS1
PI3K/AKT Signaling	2.95	0.078	EIF4E,EPM2A,FOXO1,GRB2,HSP90AA1,IL17RB,IL6ST,ITGAV,ITGB4,ITGB8,JAK1,PPP2CB,PPP2R3A,RAF1,SOS1,TSC2
γ-linolenate Biosynthesis II (Animals)	2.88	0.192	ACSBG1,ACSF2,ACSL6,FADS1,FADS2
Sperm Motility	2.82	0.0699	AATK,ALK,AXL,DYRK1A,EPHA6,EPHB1,FGFR2,FGFR3,GNA13,GNAI2,INSR,ITPR2,JAK1,LYN,PEAK1,PLCH1,PRKAR1B,PTK2B,RYK
Role of NFAT in Cardiac Hypertrophy	2.82	0.0736	CACNA1A,CAMK1D,CAMK2A,CAMK2B,CAMK2G,CAMK4,CSNK1A1,GNAI2,GRB2,IL6ST,ITPR2,PIK3C2A,PLCH1,PPP3R1,PRKAR1B,RAF1,SOS1
Xenobiotic Metabolism Signaling	2.8	0.068	ALDH2,CAMK1D,CAMK2A,CAMK2B,CAMK2G,CAMK4,CHST1,CUL3,FTL,GCLC,GRIP1,GSTM2,HSP90AA1,MAP3K3,NFE2L2,NRIP1,PIK3C2A,PPP2CB,PPP2R3A,RAF1
Chemokine Signaling	2.76	0.106	CAMK1D,CAMK2A,CAMK2B,CAMK2G,CAMK4,GNAI2,PTK2B,RAF1,ROCK2
Reelin Signaling in Neurons	2.71	0.0863	ACTR3,APOE,ARHGEF12,ARHGEF4,CAMK2A,CAMK2B,CAMK2G,GRINA,LYN,MAP1B,NECTIN3,PIK3C2A
Mouse Embryonic Stem Cell Pluripotency	2.69	0.0962	BMPR1A,GRB2,IL6ST,JAK1,LIFR,PIK3C2A,RAF1,SMAD1,SOS1,STAT3
RAC Signaling	2.68	0.0857	ACTR3,ITGAV,ITGB4,ITGB8,PAK2,PARD3,PI4KA,PIK3C2A,PIKFYVE,PTK2B,RAF1,SH3RF1
Synaptic Long Term Potentiation	2.68	0.0857	CAMK2A,CAMK2B,CAMK2G,CAMK4,GRINA,ITPR2,PLCH1,PPP1R10,PPP3R1,PRKAR1B,RAF1,RAPGEF3
Neuropathic Pain Signaling In Dorsal Horn Neurons	2.66	0.0952	CAMK1D,CAMK2A,CAMK2B,CAMK2G,CAMK4,GRINA,ITPR2,PIK3C2A,PLCH1,PRKAR1B
Estrogen Receptor Signaling	2.63	0.0604	CACNA1A,CDK8,CTBP2,DDX5,EIF4E,FOXO1,GNA13,GNAI2,GRB2,HSP90AA1,JAK1,MED14,NCOA2,NDUFS1,NDUFV2,NOTCH1,NRIP1,PIK3C2A,PLCH1,PRKAA2,PRKAR1B,RAF1,ROCK2,SOS1,VEGFA
Role of NANOG in Mammalian Embryonic Stem Cell Pluripotency	2.62	0.0887	BMP7,BMPR1A,GRB2,IL6ST,JAK1,LIFR,PIK3C2A,RAF1,SMAD1,SOS1,STAT3
Ferroptosis Signaling Pathway	2.61	0.0802	ABCA1,ACACA,FDFT1,FTL,G3BP1,GCLC,NFE2L2,PRKAA2,RAF1,SAT1,SLC7A11,SREBF2,STAT3
IGF-1 Signaling	2.6	0.0935	FOXO1,GRB2,IRS2,JAK1,NEDD4,PIK3C2A,PRKAR1B,RAF1,SOS1,STAT3
Paxillin Signaling	2.6	0.0935	DOCK1,GRB2,ITGAV,ITGB4,ITGB8,PAK2,PIK3C2A,PTK2B,SOS1,TLN2
Pulmonary Fibrosis Idiopathic Signaling Pathway	2.6	0.0642	AXL,FGFR2,FGFR3,FOXO1,GNA13,GRB2,IL6ST,ITGAV,LATS2,MRTFA,MTF2,NOTCH1,PIK3C2A,PRKN,PTK2B,RAF1,RBPJ,ROCK2,RPS6KA3,SOS1,STAT3
TR/RXR Activation	2.55	0.0989	ACACA,CAMK4,ENO1,ME1,NCOA2,NRGN,PIK3C2A,SREBF1,SREBF2
CLEAR Signaling Pathway	2.5	0.0655	ATP6V0E1,BMPR1A,BMT2,FGFR2,FGFR3,FNIP1,GLB1,HPS5,INSR,ITPR2,PPP2CB,PPP2R3A,PPP3R1,PRKAA2,PRKN,RPTOR,SUMF1,TSC2,VEGFA
Hypoxia Signaling in the Cardiovascular System	2.49	0.105	HSP90AA1,UBE2B,UBE2D3,UBE2E2,UBE2E3,UBE2G2,UBE2W,VEGFA
EGF Signaling	2.49	0.117	GRB2,ITPR2,JAK1,PIK3C2A,RAF1,SOS1,STAT3
Cardiac β-adrenergic Signaling	2.47	0.0745	AKAP7,AKAP9,CACNA1A,GNA13,GNAI2,MPPED2,NAPEPLD,PDE5A,PDE7B,PDE9A,PPP1R10,PPP2CB,PPP2R3A,PRKAR1B
Semaphorin Signaling in Neurons	2.45	0.115	ARHGEF12,PAK2,RHOJ,RHOQ,RHOT1,ROCK2,SEMA3A
Insulin Secretion Signaling Pathway	2.42	0.0644	CACNA1A,CAMK2A,CAMK2B,CAMK2G,EIF2S3,EIF4E,INSR,ITPR2,JAK1,LYN,NALCN,PIK3C2A,PLCH1,PRKAR1B,RAPGEF4,SNAP25,SRP19,STAT3,STX16
Glioma Signaling	2.39	0.0827	CAMK1D,CAMK2A,CAMK2B,CAMK2G,CAMK4,GRB2,IDH2,PIK3C2A,RAF1,SIN3A,SOS1
IL-3 Signaling	2.39	0.101	FOXO1,GRB2,JAK1,PIK3C2A,PPP3R1,RAF1,SOS1,STAT3
HIF1α Signaling	2.35	0.0701	CAMK1D,CAMK2A,CAMK2B,CAMK2G,CAMK4,EIF4E,GPI,HSP90AA1,MKNK1,PIK3C2A,PPP3R1,RAF1,SAT1,STAT3,VEGFA
Regulation of Actin-based Motility by Rho	2.32	0.0855	ACTR3,ITGAV,ITGB4,ITGB8,PAK2,PI4KA,PIKFYVE,RHOJ,RHOQ,RHOT1
CXCR4 Signaling	2.3	0.0739	DOCK1,ELMO2,GNA13,GNAI2,ITPR2,LYN,PAK2,PIK3C2A,RAF1,RHOJ,RHOQ,RHOT1,ROCK2
ERB2-ERBB3 Signaling	2.3	0.108	FOXO1,GRB2,NRG3,PIK3C2A,RAF1,SOS1,STAT3
Biotin-carboxyl Carrier Protein Assembly	2.22	0.25	ACACA,ACACB,HLCS
Cleavage and Polyadenylation of Pre-mRNA	2.22	0.25	CSTF3,NUDT21,PAPOLA
Mitochondrial Dysfunction	2.21	0.0584	CACNA1A,CAMK2A,CAMK2B,CAMK2G,CAPN7,COX10,DNM1L,GSTM2,IDH2,ITPR2,MFN1,NDUFS1,NDUFV2,NFE2L2,OPA1,PIK3C2A,PPP3R1,PRKAA2,PRKAR1B,PRKN,RAPGEF3,RHOT1
G-Protein Coupled Receptor Signaling	2.19	0.0504	ADGRL1,ADGRV1,ADRA1A,CAMK2A,CAMK2B,CAMK2G,CAMK4,EDNRB,FOXO1,GNA13,GNAI2,GPR135,GPR173,GRB2,LATS2,MAP3K3,MKNK1,MPPED2,MRTFA,NAPEPLD,NFATC3,PAK2,PDE5A,PDE7B,PDE9A,PIK3C2A,PPP3R1,PREX2,PRKAR1B,PTK2B,RAF1,RAPGEF3,RAPGEF4,ROCK2,SOS1,STAT3
Aldosterone Signaling in Epithelial Cells	2.18	0.0714	DNAJC1,DNAJC10,DNAJC3,HSP90AA1,ITPR2,NEDD4,PI4KA,PIK3C2A,PIKFYVE,PLCH1,RAF1,SACS,SOS1
HIPPO signaling	2.14	0.092	CRB1,LATS2,PARD3,PPP1R10,PPP2CB,PPP2R3A,SMAD1,WWC1
Human Embryonic Stem Cell Pluripotency	2.14	0.0683	BMP7,BMPR1A,FGFR2,FGFR3,FOXO1,GRB2,HSP90AA1,JAK1,LIFR,PIK3C2A,RAF1,SMAD1,SOS1,STAT3
Cholecystokinin/Gastrin-mediated Signaling	2.14	0.0806	GNA13,GRB2,ITPR2,PTK2B,RAF1,RHOJ,RHOQ,RHOT1,ROCK2,SOS1
tRNA Splicing	2.14	0.113	MPPED2,NAPEPLD,PDE5A,PDE7B,PDE9A,TSEN15
VEGF Signaling	2.14	0.0857	EIF2S3,FOXO1,GRB2,PIK3C2A,PTK2B,RAF1,ROCK2,SOS1,VEGFA
Cardiac Hypertrophy Signaling	2.13	0.063	ADRA1A,CACNA1A,EIF4E,GNA13,GNAI2,GRB2,MAP3K3,PIK3C2A,PLCH1,PPP3R1,PRKAR1B,RAF1,RHOJ,RHOQ,RHOT1,ROCK2,SOS1
HER-2 Signaling in Breast Cancer	2.11	0.0658	AHCTF1,CASP7,COX10,FOXO1,GRB2,ITGB4,ITGB8,LYN,PARD3,PIK3C2A,RAF1,RPTOR,SOS1,STAT3,TSC2
Telomerase Signaling	2.07	0.0833	GRB2,HSP90AA1,PIK3C2A,PPP2CB,PPP2R3A,RAF1,SOS1,TERF1,TERF2IP
FGF Signaling	2.05	0.0889	FGF1,FGFR2,FGFR3,GRB2,PIK3C2A,RAF1,SOS1,STAT3
BMP signaling pathway	2	0.087	BMP7,BMPR1A,CAMK4,GRB2,PRKAR1B,RAF1,SMAD1,SOS1
Circadian Rhythm Signaling	1.97	0.0605	CACNA1A,CAMK2A,CAMK2B,CAMK2G,CIRBP,EIF4E,GNAI2,GRINA,ITPR2,LYN,MKNK1,NR1D2,PLCH1,PRKAA2,PRKAR1B,RAF1,RPTOR
Pyridoxal 5'-phosphate Salvage Pathway	1.96	0.0933	CDK8,CSNK1A1,DYRK1A,HIPK1,PAK2,PDXK,PRKAA2
Salvage Pathways of Pyrimidine Ribonucleotides	1.92	0.0789	AK5,CDK8,CSNK1A1,DYRK1A,HIPK1,NME7,PAK2,PRKAA2,UPP2
GNRH Signaling	1.91	0.066	CACNA1A,CAMK2A,CAMK2B,CAMK2G,GNAI2,GRB2,ITPR2,MAP3K3,PAK2,PRKAR1B,PTK2B,RAF1,SOS1
3-phosphoinositide Degradation	1.89	0.0657	MTMR1,PIKFYVE,PIP4P2,PPFIA2,PPP1R10,PPP2CB,PPP2R3A,PPP3R1,PTPRF,PTPRJ,RNGTT,STYXL1,TNS3
HGF Signaling	1.89	0.0741	DOCK1,GRB2,ITGAV,ITGB4,ITGB8,MAP3K3,PIK3C2A,RAF1,SOS1,STAT3
Melatonin Signaling	1.88	0.0897	CAMK2A,CAMK2B,CAMK2G,GNAI2,PLCH1,PRKAR1B,RAF1
mTOR Signaling	1.88	0.0636	EIF4E,INSR,NAPEPLD,PIK3C2A,PPP2CB,PPP2R3A,PRKAA2,RHOJ,RHOQ,RHOT1,RPS6KA3,RPTOR,TSC2,VEGFA
Osteoarthritis Pathway	1.87	0.0617	BMPR1A,CASP7,CTNNA1,CTNNA2,FGFR3,HMGB1,ITGAV,ITGB4,ITGB8,NOTCH1,PRKAA2,RBPJ,SDC4,SMAD1,VEGFA
GDNF Family Ligand-Receptor Interactions	1.85	0.0886	DOK5,GRB2,IRS2,ITPR2,PIK3C2A,RAF1,SOS1
Tight Junction Signaling	1.85	0.067	CSTF3,CTNNA1,MAGI2,MYO18A,NECTIN3,NUDT21,PPP2CB,PPP2R3A,PRKAR1B,SNAP25,STX16,VAPA
Pulmonary Healing Signaling Pathway	1.84	0.0647	BMPR1A,FGFR2,GRB2,IDH2,LYN,NOTCH1,PRKAA2,RAF1,RBPJ,SMAD1,SOS1,STAT3,VEGFA
Endometrial Cancer Signaling	1.82	0.0968	CTNNA1,CTNNA2,GRB2,PIK3C2A,RAF1,SOS1
D-myo-inositol-5-phosphate Metabolism	1.82	0.0644	PIKFYVE,PIP4P2,PLCH1,PPFIA2,PPP1R10,PPP2CB,PPP2R3A,PPP3R1,PTPRF,PTPRJ,RNGTT,STYXL1,TNS3
ILK Signaling	1.81	0.064	DOCK1,FERMT2,IRS2,ITGB4,ITGB8,MYO18A,PIK3C2A,PPP2CB,PPP2R3A,RHOJ,RHOQ,RHOT1,VEGFA
PAK Signaling	1.81	0.0756	GRB2,ITGAV,ITGB4,ITGB8,PAK2,PIK3C2A,PTK2B,RAF1,SOS1
MSP-RON Signaling In Cancer Cells Pathway	1.79	0.0714	GRB2,ITGB4,KLKB1,PIK3C2A,PTK2B,RAF1,RPS6KA3,SOS1,STAT3,VEGFA
Phosphatidylcholine Biosynthesis I	1.78	0.176	CHKA,CHPT1,PHKA1
FLT3 Signaling in Hematopoietic Progenitor Cells	1.77	0.0854	EIF4E,GRB2,PIK3C2A,RAF1,RPS6KA3,SOS1,STAT3
Inhibition of ARE-Mediated mRNA Degradation Pathway	1.77	0.0679	CNOT1,CNOT2,CNOT4,DDX6,PAPOLA,PPP2CB,PPP2R3A,PRKAR1B,PSMA1,PSMD5,PSME4
IL-2 Signaling	1.76	0.0938	GRB2,JAK1,PIK3C2A,PTK2B,RAF1,SOS1
Calcium Signaling	1.76	0.0614	ATP2B2,CACNA1A,CAMK1D,CAMK2A,CAMK2B,CAMK2G,CAMK4,GRINA,ITPR2,MYO18A,NFATC3,PPP3R1,PRKAR1B,TRPC1
Regulation of eIF4 and p70S6K Signaling	1.75	0.0649	EIF2S3,EIF4E,GRB2,ITGAV,ITGB4,ITGB8,MKNK1,PIK3C2A,PPP2CB,PPP2R3A,RAF1,SOS1
Neuregulin Signaling	1.74	0.0738	ERRFI1,GRB2,HSP90AA1,ITGAV,ITGB4,ITGB8,NRG3,RAF1,SOS1
Sphingosine-1-phosphate Signaling	1.7	0.0726	CASP7,GNA13,GNAI2,PIK3C2A,PLCH1,PTK2B,RHOJ,RHOQ,RHOT1
Amyotrophic Lateral Sclerosis Signaling	1.68	0.072	CACNA1A,CAPN7,CASP7,GRIK2,GRINA,NEFL,PIK3C2A,SLC1A2,VEGFA
Thrombopoietin Signaling	1.67	0.0896	GRB2,IRS2,PIK3C2A,RAF1,SOS1,STAT3
Superpathway of Inositol Phosphate Compounds	1.65	0.0579	PI4KA,PIK3C2A,PIKFYVE,PIP4P2,PLCH1,PPFIA2,PPP1R10,PPP2CB,PPP2R3A,PPP3R1,PTPRF,PTPRJ,RNGTT,STYXL1,TNS3
IL-8 Signaling	1.64	0.0607	GNA13,GNAI2,ITGAV,NAPEPLD,PAK2,PIK3C2A,PTK2B,RAF1,RHOJ,RHOQ,RHOT1,ROCK2,VEGFA
Remodeling of Epithelial Adherens Junctions	1.64	0.0882	ACTR3,CTNNA1,CTNNA2,CTNND1,DNM1,DNM1L
NRF2-mediated Oxidative Stress Response	1.63	0.0591	BACH1,CUL3,DNAJC1,DNAJC10,DNAJC3,EPHX1,FTL,GCLC,GSTM2,HSP90AA1,NFE2L2,PIK3C2A,RAF1,UBE2E3
Pancreatic Adenocarcinoma Signaling	1.62	0.0703	GRB2,JAK1,NAPEPLD,NOTCH1,PIK3C2A,RAF1,SIN3A,STAT3,VEGFA
Role of JAK1 and JAK3 in γc Cytokine Signaling	1.61	0.087	GRB2,IRS2,JAK1,PIK3C2A,PTK2B,STAT3
IL-9 Signaling	1.59	0.114	IRS2,JAK1,PIK3C2A,STAT3
3-phosphoinositide Biosynthesis	1.58	0.0596	PI4KA,PIK3C2A,PIKFYVE,PPFIA2,PPP1R10,PPP2CB,PPP2R3A,PPP3R1,PTPRF,PTPRJ,RNGTT,STYXL1,TNS3
Renin-Angiotensin Signaling	1.58	0.0692	GRB2,ITPR2,PAK2,PIK3C2A,PRKAR1B,PTK2B,RAF1,SOS1,STAT3
Dilated Cardiomyopathy Signaling Pathway	1.57	0.0658	CACNA1A,CAMK1D,CAMK2A,CAMK2B,CAMK2G,CAMK4,ITPR2,MAP3K3,MYO18A,PRKAR1B
Opioid Signaling Pathway	1.55	0.0552	CACNA1A,CAMK1D,CAMK2A,CAMK2B,CAMK2G,CAMK4,GNA13,GNAI2,GRINA,ITPR2,LYN,PPP3R1,PRKAR1B,RAF1,RPS6KA3,SOS1
Glioblastoma Multiforme Signaling	1.54	0.0625	FOXO1,GRB2,ITPR2,PIK3C2A,PLCH1,RAF1,RHOJ,RHOQ,RHOT1,SOS1,TSC2
Endocannabinoid Cancer Inhibition Pathway	1.54	0.0649	CASP7,GNA13,GNAI2,PIK3C2A,PRKAA2,PRKAR1B,RAF1,ROCK2,RPTOR,VEGFA
Fatty Acid Activation	1.53	0.143	ACSBG1,ACSF2,ACSL6
Dopamine-DARPP32 Feedback in cAMP Signaling	1.51	0.06	CACNA1A,CAMK4,CSNK1A1,GNAI2,GRINA,ITPR2,PLCH1,PPP1R10,PPP2CB,PPP2R3A,PPP3R1,PRKAR1B
ERBB Signaling	1.5	0.0753	FOXO1,GRB2,NRG3,PAK2,PIK3C2A,RAF1,SOS1
STAT3 Pathway	1.48	0.0662	BMPR1A,FGFR2,FGFR3,IL17RB,IL6ST,INSR,RAF1,STAT3,VEGFA
Notch Signaling	1.47	0.105	DTX1,NOTCH1,NUMB,RBPJ
Cell Cycle Control of Chromosomal Replication	1.46	0.0893	CDK13,CDK8,ORC2,ORC3,POLA1
Mitochondrial L-carnitine Shuttle Pathway	1.43	0.13	ACSBG1,ACSF2,ACSL6
Necroptosis Signaling Pathway	1.42	0.0621	AXL,CAMK2A,CAMK2B,CAMK2G,CAPN7,CFLAR,DNM1L,GLUD1,JAK1,PPP3R1
Netrin Signaling	1.41	0.0779	CACNA1A,ENAH,ITPR2,NFATC3,PPP3R1,PRKAR1B
Role of Tissue Factor in Cancer	1.41	0.0678	EIF4E,GNA13,ITGAV,LYN,PIK3C2A,PTK2B,RPS6KA3,VEGFA
α-Adrenergic Signaling	1.4	0.0672	ADRA1A,CAMK4,EPM2A,GNA13,GNAI2,ITPR2,PRKAR1B,RAF1
4-aminobutyrate Degradation I	1.4	0.2	ABAT,SUCLG2
D-myo-inositol (1,4,5,6)-Tetrakisphosphate Biosynthesis	1.39	0.0591	PIKFYVE,PPFIA2,PPP1R10,PPP2CB,PPP2R3A,PPP3R1,PTPRF,PTPRJ,RNGTT,STYXL1,TNS3
D-myo-inositol (3,4,5,6)-tetrakisphosphate Biosynthesis	1.39	0.0591	PIKFYVE,PPFIA2,PPP1R10,PPP2CB,PPP2R3A,PPP3R1,PTPRF,PTPRJ,RNGTT,STYXL1,TNS3
Chronic Myeloid Leukemia Signaling	1.39	0.0536	CTBP2,GRB2,HSP90AA1,NFATC3,NOTCH1,NUMB,PIK3C2A,PLCH1,PPP3R1,PRKAA2,RAF1,RPTOR,SIN3A,SOS1,STAT3
Choline Biosynthesis III	1.38	0.125	CHPT1,NAPEPLD,PHKA1
Role of JAK family kinases in IL-6-type Cytokine Signaling	1.36	0.0759	HSP90AA1,IL6ST,JAK1,LIFR,STAT3,VEGFA
Gap Junction Signaling	1.36	0.0569	CSNK1A1,GNAI2,GRB2,GRIK2,ITPR2,PIK3C2A,PLCH1,PPP3R1,PRKAR1B,RAF1,SOS1,SP3
Relaxin Signaling	1.36	0.0606	GNA13,GNAI2,MPPED2,NAPEPLD,PDE5A,PDE7B,PDE9A,PIK3C2A,PRKAR1B,VEGFA
Fcγ Receptor-mediated Phagocytosis in Macrophages and Monocytes	1.35	0.07	ACTR3,DOCK1,LYN,NAPEPLD,PTK2B,RAB11A,TLN2
IL-7 Signaling Pathway	1.34	0.075	FOXO1,GRB2,JAK1,LYN,PIK3C2A,SOS1
Leptin Signaling in Obesity	1.34	0.075	FOXO1,GRB2,PIK3C2A,PLCH1,PRKAR1B,STAT3
Renal Cell Carcinoma Signaling	1.32	0.0741	GRB2,PAK2,PIK3C2A,RAF1,SOS1,VEGFA
Regulation Of The Epithelial Mesenchymal Transition By Growth Factors Pathway	1.31	0.0573	FGF1,FGFR2,FGFR3,FOXO1,GRB2,JAK1,LATS2,PIK3C2A,RAF1,SOS1,STAT3
Ingenuity Toxicity Lists	-log(p-value)	Ratio	Molecules
Cardiac Hypertrophy	4.17	0.0727	PDE5A,ROCK2,DYRK1A,MBNL2,RAPGEF3,PBX3,MYOM1,STAT3,HMGB1,FOXO1,ADRA1A,NOTCH1,RAP1GDS1,RAF1,ABCA1,MFGE8,MBNL1,IL6ST,NFATC3,DNAJC3,SEMA3A,PRKAA2,SP3,MKNK1,FNIP1,APOE,PDE9A,CDK13
Increases Liver Steatosis	3.43	0.0985	FERMT2,ITPR2,SREBF1,RBPJ,IL6ST,SPTBN1,LPIN1,RPTOR,ME1,APOE,TTC39B,FOXO1,NRIP1
Renal Necrosis/Cell Death	3.25	0.0573	ITPR2,FGF1,GNA13,ITGAV,CD2AP,BNIP3L,HNRNPU,KYAT1,SH3RF1,DYRK1A,SREBF2,CABLES1,SIN3B,ATP2B2,CFLAR,STAT3,PPP1R10,HIP1,RHOT1,RNF216,FOXO1,CASP7,TCF12,PAK2,VEGFA,UBE2G2,RAF1,FDFT1,CDK8,NRGN,EMSY,PPP3R1,CLU,PTK2B,VPS13A,APOE,LYN,NFE2L2
Liver Proliferation	3.03	0.0712	FGFR2,ENTPD1,FGF1,PIK3IP1,ITGAV,VEGFA,IFT88,RAF1,INSR,EDNRB,SAT1,IL6ST,SPTBN1,NFATC3,CFLAR,CAMK2G,FGL1,CUL3,BMP7,NFE2L2
Xenobiotic Metabolism Signaling	2.9	0.0653	CAMK2B,GCLC,FTL,PIK3C2A,RAF1,CAMK4,CAMK1D,PPP2R3A,CSGALNACT1,ADHFE1,CAMK2A,CAMK2G,GSTM2,PPP2CB,ALDH2,EPHX1,GRIP1,CHST1,HSP90AA1,CUL3,MAP3K3,NRIP1,NFE2L2
TR/RXR Activation	2.8	0.107	PIK3C2A,SREBF1,CAMK4,ME1,NRGN,ENO1,ACACA,NCOA2,SREBF2
Mitochondrial Dysfunction	2.5	0.0618	CAMK2B,PRKN,ITPR2,PIK3C2A,MFN1,CACNA1A,CAMK2A,RAPGEF3,NDUFS1,DNM1L,COX10,PPP3R1,CAMK2G,GSTM2,PRKAA2,RHOT1,PRKAR1B,OPA1,NDUFV2,IDH2,CAPN7,NFE2L2
Hypoxia-Inducible Factor Signaling	2.12	0.1	EIF2S3,UBE2B,UBE2G2,VEGFA,UBE2E3,HSP90AA1,UBE2D3
Mechanism of Gene Regulation by Peroxisome Proliferators via PPARα	1.92	0.0842	RAF1,GRB2,INSR,PRKAR1B,ME1,HSP90AA1,SOS1,NRIP1
Increases Liver Hepatitis	1.7	0.0769	STAT3,RPTOR,LATS2,CBLB,APOE,TTC39B,G3BP1,PI4KA
Liver Necrosis/Cell Death	1.69	0.0544	ITGAV,HNRNPU,RAF1,TUG1,IL6ST,IRF2,SPTBN1,DNM1L,CFLAR,STAT3,HMGB1,CYB5R4,LATS2,NCL,PRKAA2,ALDH2,APOE,CASP7,NFE2L2
NRF2-mediated Oxidative Stress Response	1.61	0.0586	GCLC,FTL,PIK3C2A,BACH1,DNAJC10,RAF1,UBE2E3,DNAJC1,DNAJC3,GSTM2,EPHX1,HSP90AA1,CUL3,NFE2L2
Vasopressin-induced Genes in Inner Medullary Renal Collecting Duct Cells (Rat)	1.59	0.25	WNK1,AQP4
Cardiac Necrosis/Cell Death	1.58	0.0537	PRKN,TXNIP,BACH1,RAP1GDS1,VEGFA,BNIP3L,RAF1,IL6ST,STAT3,GNAI2,PPP1R10,PTK2B,NCL,PRKAA2,KIFAP3,FOXO1,ADRA1A,NFE2L2
Oxidative Stress	1.43	0.0877	GCLC,STAT3,GSTM2,ME1,NFE2L2

## Sheet: Table S6 MG
Ingenuity Canonical Pathways	-log(p-value)	zScore	Ratio	Molecules
ERK/MAPK Signaling	7.83	1.89737	0.0639	CREB1,ELF1,ELF2,ITGAX,ITGB2,PIK3R5,PPARG,PRKACB,PRKAG2,PTK2,SOS1,STAT3,VRK2,YWHAH
RHOA Signaling	6.62	1	0.0794	ACTB,ARHGAP4,KTN1,LPAR6,MSN,NRP2,PIP4K2A,PPP1R12B,PTK2,RDX
Synaptogenesis Signaling Pathway	5.77	1.38675	0.0433	ADCY7,CREB1,GRIA2,ITSN2,MAP1B,MARCKS,NAP1L1,NECTIN3,PIK3R5,PRKACB,PRKAG2,SNAP25,SOS1,SYT1
HGF Signaling	5.38	2.23607	0.0667	ELF1,ELF2,GAB1,ITGAX,ITGB2,PIK3R5,PTK2,SOS1,STAT3
Aldosterone Signaling in Epithelial Cells	5.16	1.34164	0.0549	CRYAB,DNAJA1,DNAJB6,HSP90AA1,HSP90AB1,ITPR2,PIK3R5,PIP4K2A,PLCB2,SOS1
Leptin Signaling in Obesity	5.07		0.0875	ADCY7,PDE3B,PIK3R5,PLCB2,PRKACB,PRKAG2,STAT3
Glucocorticoid Receptor Signaling	5.06		0.0304	ACTB,B2M,CCNH,CREB1,HSP90AA1,HSP90AB1,IL6R,NCOA1,NRIP1,PIK3R5,PPARG,PRKACB,PRKAG2,SMARCA2,SOS1,STAT3,STAT5B,YWHAH
Protein Ubiquitination Pathway	5.02		0.0433	B2M,CRYAB,DNAJA1,DNAJB6,HSP90AA1,HSP90AB1,NEDD4L,PRKN,UBE2B,UBE2E2,UBE2H,USP47
Semaphorin Neuronal Repulsive Signaling Pathway	4.96	-1.41421	0.0592	ITGAX,ITGB2,NRP2,PDE4B,PIK3R5,PLXND1,PPP1R12B,PRKACB,PRKAG2
Cardiac Hypertrophy Signaling (Enhanced)	4.85	2.32379	0.0307	ADCY7,ATF6,DIAPH2,IL6R,ITGAX,ITGB2,ITPR2,PDE3B,PDE4B,PDE7A,PIK3R5,PLCB2,PRKACB,PRKAG2,PTK2,STAT3,WNT2B
Cellular Effects of Sildenafil (Viagra)	4.72		0.0552	ACTB,ADCY7,ITPR2,PDE3B,PDE4B,PLCB2,PPP1R12B,PRKACB,PRKAG2
Gap Junction Signaling	4.6		0.0474	ACTB,ADCY7,GRIA2,GRIK2,ITPR2,PIK3R5,PLCB2,PRKACB,PRKAG2,SOS1
Renin-Angiotensin Signaling	4.59	2.44949	0.0615	ADCY7,ITPR2,PIK3R5,PRKACB,PRKAG2,PTK2,SOS1,STAT3
MSP-RON Signaling In Cancer Cells Pathway	4.36	1.88982	0.0571	CREB1,ELF1,ELF2,PIK3R5,PTK2,SOS1,STAT3,YWHAH
Neuropathic Pain Signaling In Dorsal Horn Neurons	4.3	1.13389	0.0667	CREB1,GRIA2,ITPR2,PIK3R5,PLCB2,PRKACB,PRKAG2
IGF-1 Signaling	4.25	2.44949	0.0654	PIK3R5,PRKACB,PRKAG2,PTK2,SOS1,STAT3,YWHAH
PPAR Signaling	4.25	-0.377964	0.0654	HSP90AA1,HSP90AB1,NCOA1,NRIP1,PPARG,SOS1,STAT5B
Telomerase Signaling	4.22	2.44949	0.0648	ELF1,ELF2,HSP90AA1,HSP90AB1,PIK3R5,PPP2R2D,SOS1
Hypoxia Signaling in the Cardiovascular System	4.17		0.0789	CREB1,HSP90AA1,HSP90AB1,UBE2B,UBE2E2,UBE2H
Molecular Mechanisms of Cancer	4.07		0.0306	ADCY7,CCND3,CDK13,CFLAR,GAB1,ITGAX,ITGB2,PIK3R5,PLCB2,PRKACB,PRKAG2,PTK2,SOS1,WNT2B
Actin Cytoskeleton Signaling	4.01	1.41421	0.0403	ACTB,DIAPH2,ITGAX,ITGB2,MSN,PIK3R5,PPP1R12B,PTK2,RDX,SOS1
Estrogen Receptor Signaling	3.94	2.11058	0.0314	ADCY7,CREB1,DDX5,HSP90AA1,HSP90AB1,NCOA1,NRIP1,PIK3R5,PLCB2,PPP1R12B,PRKACB,PRKAG2,SOS1
PI3K/AKT Signaling	3.94	1	0.0439	GAB1,HSP90AA1,HSP90AB1,IL6R,ITGAX,ITGB2,PPP2R2D,SOS1,YWHAH
Adrenomedullin signaling pathway	3.91	2.33333	0.0435	ADCY7,ITPR2,PIK3R5,PLCB2,PPARG,PRKACB,PRKAG2,PTK2,SOS1
Relaxin Signaling	3.86	2.23607	0.0485	ADCY7,CREB1,PDE3B,PDE4B,PDE7A,PIK3R5,PRKACB,PRKAG2
RAR Activation	3.85		0.0427	ACTB,ADCY7,CCNH,NCOA1,NRIP1,PRKACB,PRKAG2,SMARCA2,STAT5B
eNOS Signaling	3.79	1.34164	0.0473	ADCY7,HSP90AA1,HSP90AB1,ITPR2,LPAR6,PIK3R5,PRKACB,PRKAG2
Signaling by Rho Family GTPases	3.73	0.707107	0.0372	ACTB,ITGAX,ITGB2,MSN,PIK3R5,PIP4K2A,PPP1R12B,PTK2,RDX,WIPF1
Nitric Oxide Signaling in the Cardiovascular System	3.66	2.64575	0.0526	HSP90AA1,HSP90AB1,ITPR2,PDE3B,PIK3R5,PRKACB,PRKAG2
RHOGDI Signaling	3.63	0.377964	0.0398	ACTB,ARHGAP4,ARHGDIB,ITGAX,ITGB2,MSN,PIP4K2A,PPP1R12B,RDX
Chronic Myeloid Leukemia Signaling	3.59	1.26491	0.0357	CCND3,HSP90AA1,HSP90AB1,PIK3R5,PLCB2,PRKAG2,SOS1,STAT3,STAT5B,WNT2B
Myelination Signaling Pathway	3.57	1.50756	0.0327	ARHGAP4,CREB1,ITGB2,MBP,PIK3R5,PLP1,PRKACB,PRKAG2,PTK2,SOS1,WNT2B
Melanocyte Development and Pigmentation Signaling	3.51	2.44949	0.06	ADCY7,CREB1,PIK3R5,PRKACB,PRKAG2,SOS1
Oxytocin Signaling Pathway	3.47	1.89737	0.0345	CREB1,ITPR2,NFE2L2,PIK3R5,PLCB2,PPARG,PPP1R12B,PRKACB,PRKAG2,SOS1
Insulin Secretion Signaling Pathway	3.41	1.89737	0.0339	ADCY7,CREB1,ITPR2,PIK3R5,PLCB2,PRKACB,PRKAG2,SNAP25,STAT3,STAT5B
Paxillin Signaling	3.35	1	0.0561	ACTB,ITGAX,ITGB2,PIK3R5,PTK2,SOS1
GNRH Signaling	3.34	2.12132	0.0406	ADCY7,CREB1,ITPR2,PLCB2,PRKACB,PRKAG2,PTK2,SOS1
Leukocyte Extravasation Signaling	3.31	1.41421	0.0402	ACTB,ARHGAP4,ITGB2,MSN,PIK3R5,PTK2,RDX,WIPF1
PPARα/RXRα Activation	3.29	-0.377964	0.04	ADCY7,HSP90AA1,HSP90AB1,PLCB2,PRKACB,PRKAG2,SOS1,STAT5B
Endocannabinoid Cancer Inhibition Pathway	3.27	-1.88982	0.0455	ADCY7,CCND3,CREB1,PIK3R5,PRKACB,PRKAG2,PTK2
Hepatic Fibrosis Signaling Pathway	3.19	0	0.0277	CREB1,IRAK3,ITGAX,ITGB2,PIK3R5,PPARG,PRKACB,PRKAG2,PTK2,SOS1,STAT3,WNT2B
Regulation of Actin-based Motility by Rho	3.15	0	0.0513	ACTB,ITGAX,ITGB2,PIP4K2A,PPP1R12B,WIPF1
GDNF Family Ligand-Receptor Interactions	3.11	2	0.0633	CREB1,GAB1,ITPR2,PIK3R5,SOS1
Role of JAK family kinases in IL-6-type Cytokine Signaling	3.11	1.34164	0.0633	HSP90AA1,HSP90AB1,IL6R,STAT3,STAT5B
Integrin Signaling	3.11	0.377964	0.0376	ACTB,ITGAX,ITGB2,PIK3R5,PPP1R12B,PTK2,SOS1,WIPF1
IL-7 Signaling Pathway	3.09	2.23607	0.0625	CCND3,PIK3R5,PTK2,SOS1,STAT5B
Apelin Pancreas Signaling Pathway	3.06	1	0.0851	PDE3B,PIK3R5,PRKACB,PRKAG2
Sperm Motility	3.05	1.88982	0.0331	ABHD3,AXL,DYRK1A,ITPR2,PDE4B,PLCB2,PRKACB,PRKAG2,PTK2
Neuregulin Signaling	3.05		0.0492	HSP90AA1,HSP90AB1,ITGAX,ITGB2,SOS1,STAT5B
Axonal Guidance Signaling	3.04		0.0252	ITGAX,ITGB2,NRP2,PIK3R5,PLCB2,PLXND1,PRKACB,PRKAG2,PTK2,SOS1,SRGAP3,WIPF1,WNT2B
FLT3 Signaling in Hematopoietic Progenitor Cells	3.04	2.23607	0.061	CREB1,PIK3R5,SOS1,STAT3,STAT5B
GPCR-Mediated Integration of Enteroendocrine Signaling Exemplified by an L Cell	3.01	2.23607	0.0602	ADCY7,ITPR2,PLCB2,PRKACB,PRKAG2
Endocannabinoid Developing Neuron Pathway	2.94	1	0.0469	ADCY7,CREB1,PIK3R5,PRKACB,PRKAG2,STAT3
Role of NFAT in Cardiac Hypertrophy	2.89	1.63299	0.0346	ADCY7,IL6R,ITPR2,PIK3R5,PLCB2,PRKACB,PRKAG2,SOS1
Thrombin Signaling	2.89	0.816497	0.0346	ADCY7,CREB1,ITPR2,PIK3R5,PLCB2,PPP1R12B,PTK2,SOS1
FGF Signaling	2.86	2.23607	0.0556	CREB1,GAB1,PIK3R5,SOS1,STAT3
Unfolded protein response	2.86		0.0556	ATF6,DNAJA1,DNAJB6,NFE2L2,PPARG
NRF2-mediated Oxidative Stress Response	2.82		0.0338	ABCC4,ACTB,DNAJA1,DNAJB6,HSP90AA1,HSP90AB1,NFE2L2,PIK3R5
Actin Nucleation by ARP-WASP Complex	2.79		0.0538	ITGAX,ITGB2,PPP1R12B,SOS1,WIPF1
Cardiac β-adrenergic Signaling	2.77	2.44949	0.0372	ADCY7,PDE3B,PDE4B,PDE7A,PPP2R2D,PRKACB,PRKAG2
Synaptic Long Term Potentiation	2.75	0.816497	0.0429	CREB1,GRIA2,ITPR2,PLCB2,PRKACB,PRKAG2
Protein Kinase A Signaling	2.75	2.11058	0.026	ADCY7,CREB1,ITPR2,PDE3B,PDE4B,PDE7A,PLCB2,PRKACB,PRKAG2,PTK2,YWHAH
P2Y Purigenic Receptor Signaling Pathway	2.7	1.63299	0.042	ADCY7,CREB1,PIK3R5,PLCB2,PRKACB,PRKAG2
EGF Signaling	2.66	2	0.0667	ITPR2,PIK3R5,SOS1,STAT3
Insulin Receptor Signaling	2.65	0.816497	0.0411	GAB1,PDE3B,PIK3R5,PRKACB,PRKAG2,SOS1
Dopamine-DARPP32 Feedback in cAMP Signaling	2.62	1.63299	0.035	ADCY7,CREB1,ITPR2,PLCB2,PPP2R2D,PRKACB,PRKAG2
AMPK Signaling	2.59	1.34164	0.031	ACTB,CREB1,PFKFB3,PIK3R5,PPP2R2D,PRKACB,PRKAG2,SMARCA2
White Adipose Tissue Browning Pathway	2.58	2.23607	0.0397	ADCY7,CREB1,ITPR2,PPARG,PRKACB,PRKAG2
Dilated Cardiomyopathy Signaling Pathway	2.57	1	0.0395	ACTB,ADCY7,GAB1,ITPR2,PRKACB,PRKAG2
Ephrin Receptor Signaling	2.56	2.23607	0.0341	CREB1,ITGAX,ITGB2,PTK2,SOS1,STAT3,WIPF1
PTEN Signaling	2.55	-1	0.0392	ITGAX,ITGB2,PIK3R5,PTK2,SOS1,YWHAH
ERB2-ERBB3 Signaling	2.54	2	0.0615	PIK3R5,SOS1,STAT3,STAT5B
Sonic Hedgehog Signaling	2.52		0.0938	DYRK1A,PRKACB,PRKAG2
Endothelin-1 Signaling	2.51	1.13389	0.0335	ABHD3,ADCY7,GAB1,ITPR2,PIK3R5,PLCB2,SOS1
Thrombopoietin Signaling	2.49	2	0.0597	PIK3R5,SOS1,STAT3,STAT5B
Cardiac Hypertrophy Signaling	2.47	1.41421	0.0296	ADCY7,CREB1,IL6R,PIK3R5,PLCB2,PRKACB,PRKAG2,SOS1
IL-8 Signaling	2.45	0.377964	0.0327	CCND3,IRAK3,ITGAX,ITGB2,PIK3R5,PLCB2,PTK2
Inhibition of ARE-Mediated mRNA Degradation Pathway	2.43	1.34164	0.037	PAPOLA,PPP2R2D,PRKACB,PRKAG2,YWHAH,ZFP36L1
Endocannabinoid Neuronal Synapse Pathway	2.42	-2.23607	0.0368	ADCY7,GRIA2,ITPR2,PLCB2,PRKACB,PRKAG2
IL-9 Signaling	2.41		0.0857	PIK3R5,STAT3,STAT5B
Colorectal Cancer Metastasis Signaling	2.41	1.41421	0.029	ADCY7,IL6R,PIK3R5,PRKACB,PRKAG2,SOS1,STAT3,WNT2B
GM-CSF Signaling	2.4	2	0.0563	PIK3R5,SOS1,STAT3,STAT5B
CREB Signaling in Neurons	2.37	0.57735	0.0211	ADCY7,CREB1,CX3CR1,GRIA2,GRID2,GRIK2,ITPR2,LPAR6,PIK3R5,PLCB2,PRKACB,PRKAG2,SOS1
Gustation Pathway	2.36	1.13389	0.0314	ADCY7,ITPR2,LPAR6,PDE3B,PLCB2,PRKACB,PRKAG2
Circadian Rhythm Signaling	2.36		0.0285	ADCY7,CREB1,GRIA2,ITPR2,PLCB2,PRKACB,PRKAG2,RORA
Prostate Cancer Signaling	2.35		0.0424	CREB1,HSP90AA1,HSP90AB1,PIK3R5,SOS1
PAK Signaling	2.33		0.042	ITGAX,ITGB2,PIK3R5,PTK2,SOS1
Androgen Signaling	2.3		0.0349	CCNH,HSP90AA1,ITPR2,NCOA1,PRKACB,PRKAG2
Ribonucleotide Reductase Signaling Pathway	2.3	1.63299	0.0349	ACTB,CREB1,PIK3R5,SMARCA2,STAT3,TNKS2
Cleavage and Polyadenylation of Pre-mRNA	2.29		0.167	PAPOLA,WDR33
MSP-RON Signaling In Macrophages Pathway	2.28	1	0.041	CREB1,ITGB2,PIK3R5,SOS1,STAT3
Phagosome Formation	2.27	1.06904	0.0198	ABHD3,APBB1IP,CLEC7A,CX3CR1,ITGAX,ITGB2,ITPR2,LPAR6,MARCKS,PIK3R5,PIP4K2A,PTK2,SOS1,WIPF1
Caveolar-mediated Endocytosis Signaling	2.27		0.0519	ACTB,B2M,ITGAX,ITGB2
Role of NANOG in Mammalian Embryonic Stem Cell Pluripotency	2.26	2	0.0403	GAB1,PIK3R5,SOS1,STAT3,WNT2B
Virus Entry via Endocytic Pathways	2.26		0.0403	ACTB,B2M,DNM1,ITGB2,PIK3R5
Glioblastoma Multiforme Signaling	2.26	0.447214	0.0341	CCND3,ITPR2,PIK3R5,PLCB2,SOS1,WNT2B
Angiopoietin Signaling	2.25		0.0513	PIK3R5,PTK2,SOS1,STAT5B
Melatonin Signaling	2.25	0	0.0513	PLCB2,PRKACB,PRKAG2,RORA
GPCR-Mediated Nutrient Sensing in Enteroendocrine Cells	2.24	1.34164	0.04	ADCY7,ITPR2,PLCB2,PRKACB,PRKAG2
G-Protein Coupled Receptor Signaling	2.23	0.534522	0.0196	ADCY7,CREB1,CX3CR1,LPAR6,PDE3B,PDE4B,PDE7A,PIK3R5,PLCB2,PRKACB,PRKAG2,PTK2,SOS1,STAT3
IL-3 Signaling	2.23	2	0.0506	PIK3R5,SOS1,STAT3,STAT5B
Tight Junction Signaling	2.22		0.0335	ACTB,NECTIN3,PPP2R2D,PRKACB,PRKAG2,SNAP25
JAK/STAT Signaling	2.18	2	0.0488	PIK3R5,SOS1,STAT3,STAT5B
cAMP-mediated signaling	2.18	2.64575	0.0292	ADCY7,CREB1,PDE3B,PDE4B,PDE7A,PRKACB,STAT3
Oncostatin M Signaling	2.16		0.0698	SOS1,STAT3,STAT5B
Neurotrophin/TRK Signaling	2.16	2	0.0482	CREB1,GAB1,PIK3R5,SOS1
Senescence Pathway	2.16	2.44949	0.0263	CCND3,ELF1,ELF2,ITPR2,ITSN2,PIK3R5,PPP2R2D,ZFP36L1
Telomere Extension by Telomerase	2.1		0.133	HNRNPA2B1,TNKS2
Regulation Of The Epithelial Mesenchymal Transition By Growth Factors Pathway	2.08	1.63299	0.0312	DOCK10,GAB1,IL6R,PIK3R5,SOS1,STAT3
Xenobiotic Metabolism PXR Signaling Pathway	2.07	0.816497	0.0311	HSP90AA1,HSP90AB1,NCOA1,NRIP1,PRKACB,PRKAG2
Xenobiotic Metabolism AHR Signaling Pathway	2.07	0	0.0455	HSP90AA1,HSP90AB1,NCOA1,NRIP1
IL-23 Signaling Pathway	2.07		0.0652	PIK3R5,RORA,STAT3
GABA Receptor Signaling	2.06		0.0362	ADCY7,DNM1,GPHN,ITPR2,UBQLN1
RAC Signaling	2.04		0.0357	ITGAX,ITGB2,PIK3R5,PIP4K2A,PTK2
SNARE Signaling Pathway	2.04	0.447214	0.0357	ADCY7,PRKACB,PRKAG2,SNAP25,SYT1
Regulation of Cellular Mechanics by Calpain Protease	2.02		0.044	CCND3,ITGAX,ITGB2,PTK2
Neurovascular Coupling Signaling Pathway	2.02	0.377964	0.0271	ABHD3,GRIA2,ITPR2,PLCB2,PPP1R12B,PRKACB,PRKAG2
Gαi Signaling	2	-0.447214	0.035	ADCY7,PRKACB,PRKAG2,SOS1,STAT3
BMP signaling pathway	2	2	0.0435	CREB1,PRKACB,PRKAG2,SOS1
Pulmonary Healing Signaling Pathway	1.99	0	0.0299	ETV5,PRKAG2,SOS1,STAT3,STAT5B,WNT2B
Hereditary Breast Cancer Signaling	1.99		0.0347	ACTB,CCND3,DDB2,PIK3R5,SMARCA2
Pulmonary Fibrosis Idiopathic Signaling Pathway	1.98	1.13389	0.0245	ACTB,AXL,PIK3R5,PRKN,PTK2,SOS1,STAT3,WNT2B
ILK Signaling	1.97	0.447214	0.0296	ACTB,CREB1,ITGB2,PIK3R5,PPP2R2D,PTK2
Acute Myeloid Leukemia Signaling	1.97	2	0.0426	PIK3R5,SOS1,STAT3,STAT5B
Dopamine Receptor Signaling	1.97		0.0426	ADCY7,PPP2R2D,PRKACB,PRKAG2
Human Embryonic Stem Cell Pluripotency	1.95	1.63299	0.0293	HSP90AA1,HSP90AB1,PIK3R5,SOS1,STAT3,WNT2B
Neuroinflammation Signaling Pathway	1.95	0.707107	0.0241	B2M,CFLAR,CREB1,CX3CR1,IL6R,IRAK3,NFE2L2,PIK3R5
MYC Mediated Apoptosis Signaling	1.95		0.0588	CFLAR,PRKACB,PRKAG2
Death Receptor Signaling	1.94	0	0.0417	ACTB,ARHGDIB,CFLAR,TNKS2
Synaptic Long Term Depression	1.93	0.447214	0.029	ABHD3,GRIA2,GRID2,ITPR2,PLCB2,PPP2R2D
tRNA Splicing	1.91		0.0566	PDE3B,PDE4B,PDE7A
Prolactin Signaling	1.91	2	0.0408	PIK3R5,SOS1,STAT3,STAT5B
IL-1 Signaling	1.89		0.0404	ADCY7,IRAK3,PRKACB,PRKAG2
Non-Small Cell Lung Cancer Signaling	1.88		0.04	CCND3,ITPR2,PIK3R5,SOS1
Sertoli Cell-Sertoli Cell Junction Signaling	1.86		0.028	ACTB,ITGAX,ITGB2,NECTIN3,PRKACB,PRKAG2
CNTF Signaling	1.82		0.0526	PIK3R5,SOS1,STAT3
VEGF Signaling	1.81	1	0.0381	ACTB,PIK3R5,PTK2,SOS1
IL-10 Signaling	1.8	2.23607	0.0311	CREB1,IL6R,PRKAG2,STAT3,STAT5B
Corticotropin Releasing Hormone Signaling	1.79	2	0.0309	ADCY7,CREB1,ITPR2,PRKACB,PRKAG2
MSP-RON Signaling Pathway	1.78		0.0508	ACTB,ITGB2,PIK3R5
Aryl Hydrocarbon Receptor Signaling	1.76	0.447214	0.0305	CCND3,HSP90AA1,HSP90AB1,NFE2L2,NRIP1
Xenobiotic Metabolism Signaling	1.74		0.0238	HSP90AA1,HSP90AB1,NCOA1,NFE2L2,NRIP1,PIK3R5,PPP2R2D
Calcium Signaling	1.74	1.34164	0.0263	ATP2C1,CREB1,GRIA2,ITPR2,PRKACB,PRKAG2
HER-2 Signaling in Breast Cancer	1.74	1.63299	0.0263	ELF1,ELF2,ITGB2,PIK3R5,SOS1,STAT3
Role of JAK2 in Hormone-like Cytokine Signaling	1.72		0.0484	CCND3,STAT3,STAT5B
IL-22 Signaling	1.7		0.0833	STAT3,STAT5B
IL-2 Signaling	1.69		0.0469	PIK3R5,SOS1,STAT5B
PFKFB4 Signaling Pathway	1.69		0.0469	CREB1,PRKACB,PRKAG2
Th1 and Th2 Activation Pathway	1.68		0.0289	IL6R,ITGB2,PIK3R5,STAT3,STAT5B
Type II Diabetes Mellitus Signaling	1.67		0.0287	ACSL1,ITPR2,PIK3R5,PPARG,PRKAG2
CXCR4 Signaling	1.65	0.447214	0.0284	ADCY7,ITPR2,PIK3R5,PLCB2,PTK2
Mitochondrial Dysfunction	1.65	-2.12132	0.0212	CREB1,ITPR2,NFE2L2,PIK3R5,PPARG,PRKACB,PRKAG2,PRKN
Mitotic Roles of Polo-Like Kinase	1.64		0.0448	HSP90AA1,HSP90AB1,PPP2R2D
CDK5 Signaling	1.63		0.0336	ADCY7,PPP2R2D,PRKACB,PRKAG2
α-Adrenergic Signaling	1.63		0.0336	ADCY7,ITPR2,PRKACB,PRKAG2
PXR/RXR Activation	1.6		0.0435	NCOA1,PRKACB,PRKAG2
Role of JAK1 and JAK3 in γc Cytokine Signaling	1.6		0.0435	PIK3R5,STAT3,STAT5B
SPINK1 General Cancer Pathway	1.6		0.0435	IL6R,PIK3R5,STAT3
Th1 Pathway	1.58		0.0325	IL6R,ITGB2,PIK3R5,STAT3
Regulation of eIF4 and p70S6K Signaling	1.57		0.027	ITGAX,ITGB2,PIK3R5,PPP2R2D,SOS1
Cholecystokinin/Gastrin-mediated Signaling	1.57	1	0.0323	ITPR2,PLCB2,PTK2,SOS1
Sphingosine-1-phosphate Signaling	1.57	0	0.0323	ADCY7,PIK3R5,PLCB2,PTK2
Amyotrophic Lateral Sclerosis Signaling	1.56	0	0.032	GRIA2,GRID2,GRIK2,PIK3R5
NGF Signaling	1.55	2	0.0317	CREB1,GAB1,PIK3R5,SOS1
Glutamate Receptor Signaling	1.54		0.0411	GRIA2,GRID2,GRIK2
IL-33 Signaling Pathway	1.53	2.23607	0.0265	CREB1,PIK3R5,PRKACB,PRKAG2,STAT3
14-3-3-mediated Signaling	1.52		0.031	PIK3R5,PLCB2,SRPK2,YWHAH
IL-6 Signaling	1.52	1	0.031	IL6R,PIK3R5,SOS1,STAT3
Gαs Signaling	1.51	2	0.0308	ADCY7,CREB1,PRKACB,PRKAG2
ERK5 Signaling	1.51		0.04	CREB1,GAB1,YWHAH
Growth Hormone Signaling	1.51		0.04	PIK3R5,STAT3,STAT5B
Xenobiotic Metabolism CAR Signaling Pathway	1.51	2	0.0262	HSP90AA1,HSP90AB1,NCOA1,NRIP1,PPP2R2D
Netrin Signaling	1.48		0.039	ITPR2,PRKACB,PRKAG2
Regulation of the Epithelial-Mesenchymal Transition Pathway	1.48		0.0256	GAB1,PIK3R5,SOS1,STAT3,WNT2B
TREM1 Signaling	1.47		0.0385	ITGAX,STAT3,STAT5B
MicroRNA Biogenesis Signaling Pathway	1.46	2.23607	0.0253	DDX5,HNRNPA2B1,HSP90AA1,HSP90AB1,PIK3R5
Role of Macrophages, Fibroblasts and Endothelial Cells in Rheumatoid Arthritis	1.45		0.0207	CREB1,IL6R,IRAK3,PIK3R5,PLCB2,STAT3,WNT2B
Natural Killer Cell Signaling	1.42	2.23607	0.0246	B2M,LILRB1,PIK3R5,SOS1,WIPF1
CCR3 Signaling in Eosinophils	1.42		0.0288	ITPR2,PIK3R5,PLCB2,PPP1R12B
G Beta Gamma Signaling	1.42		0.0288	ITPR2,PRKACB,PRKAG2,SOS1
Renal Cell Carcinoma Signaling	1.42		0.037	GAB1,PIK3R5,SOS1
PEDF Signaling	1.39		0.0357	CFLAR,PIK3R5,PPARG
Role Of Chondrocytes In Rheumatoid Arthritis Signaling Pathway	1.37	1	0.0278	CFLAR,IL6R,PRKAG2,STAT3
Chemokine Signaling	1.37		0.0353	PLCB2,PPP1R12B,PTK2
Cyclins and Cell Cycle Regulation	1.37		0.0353	CCND3,CCNH,PPP2R2D
Estrogen-Dependent Breast Cancer Signaling	1.37		0.0353	CREB1,PIK3R5,STAT5B
D-myo-inositol (1,4,5)-Trisphosphate Biosynthesis	1.37		0.0556	PIP4K2A,PLCB2
Thiamin Salvage III	1.35		0.2	TPK1
HIF1α Signaling	1.34	1.34164	0.0234	HSP90AA1,IL6R,NCOA1,PIK3R5,STAT3
Apelin Endothelial Signaling Pathway	1.33	0	0.0268	ADCY7,PIK3R5,PLCB2,PRKAG2
Breast Cancer Regulation by Stathmin1	1.33	-1	0.0168	CCND3,CREB1,CX3CR1,LPAR6,PIK3R5,PLCB2,PRKACB,PRKAG2,SOS1,STAT3
Complement System	1.33		0.0526	ITGAX,ITGB2
Huntington's Disease Signaling	1.31		0.0208	CREB1,DNM1,PIK3R5,PLCB2,SNAP25,SOS1
VEGF Family Ligand-Receptor Interactions	1.31		0.0333	NRP2,PIK3R5,SOS1
Ingenuity Toxicity Lists	-log(p-value)	Ratio	Molecules
Mechanism of Gene Regulation by Peroxisome Proliferators via PPARα	5.6	0.0842	NCOA1,HSP90AB1,STAT5B,PPARG,PRKACB,HSP90AA1,SOS1,NRIP1
Hypoxia-Inducible Factor Signaling	4.37	0.0857	UBE2B,CREB1,UBE2H,HSP90AB1,HSP90AA1,PTK2
RAR Activation	3.94	0.0439	NCOA1,CCNH,ACTB,ADCY7,SMARCA2,PRKAG2,STAT5B,PRKACB,NRIP1
PPARα/RXRα Activation	3.37	0.041	PLCB2,ADCY7,PRKAG2,STAT5B,HSP90AB1,PRKACB,HSP90AA1,SOS1
NRF2-mediated Oxidative Stress Response	2.8	0.0335	DNAJA1,ABCC4,ACTB,PIK3R5,DNAJB6,HSP90AB1,HSP90AA1,NFE2L2
Renal Necrosis/Cell Death	2.1	0.0196	ITPR2,CRYAB,PRKAG2,ATF6,PTK2,PPARG,DYRK1A,OLR1,CFLAR,STAT3,ZC3HAV1,FUT8,NFE2L2
Aryl Hydrocarbon Receptor Signaling	1.8	0.0311	CCND3,HSP90AB1,HSP90AA1,NRIP1,NFE2L2
Mitochondrial Dysfunction	1.78	0.0225	ITPR2,PRKN,CREB1,PIK3R5,PRKAG2,PRKACB,PPARG,NFE2L2
PXR/RXR Activation	1.65	0.0455	NCOA1,PRKAG2,PRKACB
Cardiac Hypertrophy	1.6	0.0208	STAT3,CRYAB,IL6R,MBNL1,PTK2,DYRK1A,MBNL2,CDK13
TR/RXR Activation	1.39	0.0357	NCOA1,PDE3B,PIK3R5
Xenobiotic Metabolism Signaling	1.37	0.0199	NCOA1,PIK3R5,HSP90AB1,HSP90AA1,PPP2R2D,NRIP1,NFE2L2
Decreases Transmembrane Potential of Mitochondria and Mitochondrial Membrane	1.36	0.0276	PRKN,ZMAT3,TNKS2,B2M
Liver Proliferation	1.36	0.0214	CCND3,CFLAR,IL6R,STAT5B,PPARG,NFE2L2
Cytochrome P450 Panel - Substrate is an Eicosanoid (Rat)	1.35	0.2	TBXAS1
Genes Upregulated in Response to Chronic Renal Failure (Rat)	1.35	0.2	ABCC4
