# Supplementary material for: Modeling Lewy body disease with SNCA triplication iPSC-derived cortical organoids and identifying therapeutic drugs
Source: Sci Adv. 2024 Sep 11;10(37):eadk3700. doi: 10.1126/sciadv.adk3700 (PMC11389790; doi:10.1126/sciadv.adk3700)
Supplement: Supplementary file 2 — Tables S2, S3, S5, S6, S9 and S10 [file sciadv.adk3700_tables_s2_s3_s5_s6_s9_s10.zip › adk3700_table_s9.xlsx]

## Sheet: Table S9 5 μM 
Hours	DMSO	EGCG	Entacapone (D1)	Carbidopa (D2)	Tolcapone (D3)	Phenazopyridine hydrochloride (D4)	Dyclonine hydrochloride (D5)	Zalcitabine (D6)	Methyldopate hydrochloride (D7)	Racepinephrine hydrochloride (D8)
0	10243	10162.5	13320	10943	10317.5	9058.5	10386.5	11218.5	10581	11271
0.5	9637.5	9258	17171.5	9422.5	10574.5	8835	9926.5	10944.5	10232	10633
1	9551.5	9377	15958.5	9156.5	9047	8746	9521	10617.5	9855.5	10260
1.5	9559.5	9321	16276	9090	9034.5	8921.5	9382	10015.5	10283.5	10255.5
2	9202.5	9179.5	15564.5	8968.5	12532	8880	9128	9352.5	9548	10536.5
2.5	9528	9254	13750.5	9274.5	12083	8836	9566.5	9499	9600.5	10302.5
3	9220	9283	14841	8940.5	12224.5	8978.5	9053.5	9300	9408	10009
3.5	9110.5	9542	14790.5	9096	12350.5	8663	9454	9212	8946.5	9705
4	9209	8978	14535.5	9027	12271.5	8900	9570	9224	9167	9630.5
4.5	9075	8991	13793	9040.5	12068	8768.5	9911.5	9038	8906	9615
5	9016.5	9086	13842.5	8920	11921.5	8830.5	10011.5	8801.5	9027.5	9461
5.5	9257	9560.5	13989.5	8946.5	12340.5	8931	9639	8975	8849	9224.5
6	9046	9478.5	13750.5	8591.5	12188.5	9266	9618	8856	8863	9510.5
6.5	9005.5	9115.5	13742	8697.5	12119	8646.5	9635	8890	8810.5	9483.5
7	8961.5	9036.5	13501.5	8944	12095.5	8864.5	9886.5	8766	8887.5	9492.5
7.5	8824.5	8774.5	13600	8800	12097	8524	9588.5	8609	8692	9094.5
8	8902	9163	13328.5	9174	12172	8566.5	9417	8721.5	8668.5	9057
8.5	9142	8991.5	13448	8892.5	12052	8857	9526	8780	8771.5	9054.5
9	9279	8655.5	13141	8644.5	11957.5	9027.5	9535	8864	8749	9157.5
9.5	9844	9250	13204.5	8636	12036.5	9983.5	9406	8593.5	8739.5	9268.5
10	10865	8980.5	12980	8741	11940	10095	9849	8617.5	8589.5	8966.5
10.5	11792.5	9106	12363	8749	11814	11086.5	9854	8529.5	8593	9120.5
11	12573	8761	12761.5	8590	11663.5	11194	9279	8638.5	8585.5	9071.5
11.5	14009.5	9173.5	13138	8680	11688.5	12290.5	9771.5	8699.5	8817	9142.5
12	16200	9069.5	13391	8668.5	11763	13190	9868.5	8658	8438	9036
12.5	17817.5	8628.5	13486.5	8429	11740	13953.5	9648.5	8601	8548.5	8849
13	20963	8715	13998	8548.5	11926	14100	9906	8532	8477.5	8947.5
13.5	25329	8774	14076.5	8784	11847	14133.5	9935	8562	8650	8820.5
14	30152.5	8753.5	13833.5	8640	11382.5	14844.5	10029	8757.5	8724	8899.5
14.5	34580.5	8738	14471	8851.5	11921	15578.5	9687	8666	8575.5	8964
15	39945.5	8764	14438	8455	10257.5	18280	10300	8317.5	8573	8778
15.5	45719.5	8881	14438.5	8609.5	11870	17305	10796	8405	8442	8870
16	52864	8550.5	14006	8532	11556.5	17966	10663.5	8529	8685	9024
16.5	59155	8923	13681	8278	11035.5	18718.5	10826	8423	8561	9082.5
17	68557.5	8649	13462	8347	11260	19288	10638.5	8589	8519.5	9031
17.5	78752	8739	14381.5	8363	11192	21059.5	10958.5	8681	8419.5	9291.5
18	81426.5	8881	14630	8318.5	11259.5	21168.5	10834	8608.5	8529	9403
18.5	92944.5	8814	14704.5	8286	11439.5	22040	11046	8499	8559.5	9282
19	95049	8616	14375.5	8373	10655	22721	10800.5	8266.5	8579	9370.5
19.5	107352	8571	14296.5	8276.5	10944.5	22768.5	11082	8495	8699.5	9736.5
20	115554	8345	13940	8369.5	8483	24684	11600.5	8547.5	8580	9633
20.5	125828	8668	15305	8384.5	8384	27261	11395	8278.5	8560	10211.5
21	134393	8654.5	15483	8524.5	8347.5	26148	11593	8524	8774	10343
21.5	135476	8605	15080.5	8335	8294.5	26625.5	11594.5	8480	8759	10477
22	154994	8368.5	14976.5	7983.5	8391	27462.5	11711.5	8741.5	8560	10941
22.5	158812	8406	15388.5	8432.5	8382	26340	12113	8479.5	8513.5	10810.5
23	165863	8711	15152	8176.5	8369.5	28892.5	11558	8922	8603	11067
23.5	179298	8700	15399.5	8262.5	8310.5	28581.5	12631.5	8547	8685.5	11508.5
24	189726	8391.5	15707	8249	8420	29301	12276	8482.5	8781	11765.5
24.5	198232	8525	15631	8071.5	8263.5	30917	12646	8544.5	8825.5	12246
25	196817	8720	16067	8195	8345.5	29924.5	12332	8578	8826	12892
25.5	213632	8229	15893	8153.5	8509.5	31716	12374.5	8576.5	9007.5	12931
26	211444	8487	16104.5	8153	8394.5	31762.5	12439	8591	9160	13823.5
26.5	214188	8382	15787.5	8267	8302	32660.5	12880.5	8550.5	8911.5	14269
27	223062	8475.5	16102.5	7898	8364	31163	12688.5	8849.5	9285	14005
27.5	227438	8377.5	16788	8048.5	8435	32773.5	13027.5	8663.5	9119	14360
28	226532	8637.5	17047.5	8006.5	8433.5	31916.5	13024.5	8695	9217.5	16019.5
28.5	225583	8458	16638	7889.5	8273	32558.5	13415.5	9073.5	9588	17839.5
29	235590	8530	16693	8346	8234.5	32435	13642.5	8867.5	9657	16942
29.5	233892	8461	17276.5	7972.5	8355	33065	14221.5	9119.5	9719.5	18406.5
30	236074	8539	17657	8176.5	8369.5	30999.5	14480.5	9601.5	9968	18963

## Sheet: Table S9 1 μM
Hours	DMSO	EGCG	Entacapone (D1)	Carbidopa (D2)	Tolcapone (D3)	Phenazopyridine hydrochloride (D4)	Dyclonine hydrochloride (D5)	Zalcitabine (D6)	Methyldopate hydrochloride (D7)	Racepinephrine hydrochloride (D8)
0	10243	11182	9972.5	10519	10058.5	10312	11384.5	10858	10433	11188
0.5	9637.5	10532.5	10270	10198.5	10494.5	9516.5	10191	10194	10121.5	10599
1	9551.5	10590	10163	9688.5	9797	9633.5	10412.5	10242.5	9863	10165
1.5	9559.5	10363	10025	9629.5	9562.5	10489.5	10011	9616.5	9516.5	11015.5
2	9202.5	10136	10168.5	9269	9548	10321.5	10307	9258	9318	11094.5
2.5	9528	10058.5	9844.5	9223	9373	9379.5	10082.5	9469	9319	10017
3	9220	10017.5	9946.5	9114	9681.5	10352.5	9674	8901.5	9108.5	10149.5
3.5	9110.5	10056	10252	8813	9446	10037	9870	9175.5	8983.5	10015
4	9209	10081	9257	8773.5	9632.5	9931	9403.5	8724.5	9066.5	10094
4.5	9075	9827.5	9200	8844	9757.5	9908	10174	9140	8978.5	9759
5	9016.5	9986	9178.5	8751.5	9504	9494.5	9822.5	9127	9106.5	9736
5.5	9257	10467	10022.5	8868	9520.5	10032.5	9754.5	8821.5	8751	9536.5
6	9046	10078	9519	8777	9330.5	9574.5	9722	8755	8616	9421.5
6.5	9005.5	9990	9428	8744	9543	9509.5	9522.5	8668.5	8732	9689.5
7	8961.5	10060.5	9890.5	8463	9457.5	9440	9758	8513.5	8737	9356.5
7.5	8824.5	10375.5	10117.5	8650.5	9750	9309.5	9682.5	8750	8513	9965
8	8902	10323	10170	8601	9338.5	10288.5	9602.5	8694.5	8592	9440.5
8.5	9142	9804	9676	8549.5	9698	9482.5	9741	8635.5	8554.5	9357
9	9279	10332.5	9702.5	8456.5	9670.5	11291	9609.5	8701.5	8612.5	9377
9.5	9844	9938.5	9484.5	9040	9586	11596	10059	8493.5	8446.5	9428.5
10	10865	9949.5	10173	8800	9312	12483	9660	8756	8425	9544
10.5	11792.5	9695	10617	8530.5	9473	12159.5	9398.5	8757.5	8490	10386.5
11	12573	9998	10527.5	8495.5	9367.5	14778.5	9517.5	8529.5	8086.5	11264
11.5	14009.5	9591.5	11421	8280.5	9505.5	14272	9893	8608	8400.5	11193.5
12	16200	9729	12664.5	8500.5	10071	15527	9457.5	8585	8635.5	12002
12.5	17817.5	9738.5	13285.5	8495	10198.5	17371	9096.5	8664	8558	12802
13	20963	9737.5	12533.5	8470	10200	19097	9716	8480	8512.5	14752.5
13.5	25329	9964.5	13545	8494	10697	21389.5	9739.5	8454	8611.5	14863
14	30152.5	9691	13923.5	8326.5	11022.5	23703	9543.5	8477	8653.5	17459.5
14.5	34580.5	9639	13209	8541.5	11650.5	26496	9151.5	8518.5	8766.5	17878
15	39945.5	9493	13627.5	8358	11317	31477.5	9409.5	8646	8914.5	19685.5
15.5	45719.5	9640	14112.5	8353	11764	36315	9571.5	8638.5	9266	23322
16	52864	9581.5	14098	8262.5	12012.5	38097	9617.5	8909	10210.5	24342
16.5	59155	9933	14586	8378.5	12412.5	44244	9389	9159.5	10200	26609.5
17	68557.5	9537.5	14159	8259	12807	41874.5	9607.5	9331	11065	30714.5
17.5	78752	9564.5	14607.5	8153	13031	48269	10186.5	9418	11895	33688.5
18	81426.5	10119.5	15380.5	8450	14356	57152	9785	9923	13836.5	37452.5
18.5	92944.5	9465	15616	8317	15167	58749	10368	10600	14752.5	42325
19	95049	9979.5	16877	8436	16109	56150.5	10327	11148.5	15910.5	45947
19.5	107352	10034.5	16546.5	7874	16300.5	60349	10341	11964	19248.5	48328
20	115554	9851.5	18413	8412.5	18218	66626.5	11152	13106	21588.5	54487.5
20.5	125828	10285	18805.5	8114	18884.5	66650	11251	14717	26111	61144
21	134393	10501	18798	7960.5	19842.5	79367.5	12884.5	16314.5	27834	64367.5
21.5	135476	10521	19163.5	8251.5	23496	83862.5	13071	18951	32275.5	64831
22	154994	11328.5	22180.5	7922	25830.5	80461	13263.5	21973.5	36808.5	73304.5
22.5	158812	11100.5	22179.5	8320.5	26422.5	84901	13706	24027	39517	73852
23	165863	11820.5	22701.5	8240	26515.5	93308	14612.5	26359.5	44649.5	86917
23.5	179298	12526	24662.5	8087.5	30299.5	94770	15999.5	32101.5	47157.5	89089
24	189726	11899	26548	8196.5	31332	102126	17421	35122.5	49428	95380.5
24.5	198232	12680.5	25990.5	8506	36197.5	102935	17607	37490	57100.5	97574.5
25	196817	13838	28224.5	8450	37433.5	100703	19157.5	40869.5	56853.5	105011
25.5	213632	13885.5	30446	8285	42445.5	107526	22264	45661.5	64775	107979
26	211444	14748.5	28969	8328	44430.5	101758	22044	54066	73670	103479
26.5	214188	15422	33112.5	8631	46747	109126	25432	51206	70262	99751
27	223062	16084.5	34073	8838.5	49887	111141	26310	55066.5	73878.5	110838
27.5	227438	16872.5	36605	8948.5	51927.5	123304	28107.5	63306.5	87034.5	144100
28	226532	18218	36923.5	9260.5	54605	116959	33740.5	64089	87752	112349
28.5	225583	19828	38562.5	10878	56548	104322	32679.5	65443	91828.5	107068
29	235590	20318	38405.5	12554.5	56381	106151	34525.5	73901	96432	115685
29.5	233892	22838.5	41074	13166	58440.5	115554	39251	73200.5	95925.5	146686
30	236074	23915	40168	16740	64154.5	110114	41409.5	78269.5	101944	163716

## Sheet: Table S9 0.5 μM
Hours	DMSO	EGCG	Entacapone (D1)	Carbidopa (D2)	Tolcapone (D3)	Phenazopyridine hydrochloride (D4)	Dyclonine hydrochloride (D5)	Zalcitabine (D6)	Methyldopate hydrochloride (D7)	Racepinephrine hydrochloride (D8)
0	10243	10797.5	10236	10518	10761	9964.5	11852	10180	10917	11064
0.5	9637.5	9969	10579	10080.5	11305.5	9985.5	10747	9738.5	10302	12647.5
1	9551.5	10013.5	9923	10132.5	10826	9562	10010.5	9697.5	10012.5	11815.5
1.5	9559.5	9696	9860	9616	10496.5	10502	10265.5	9603.5	9648.5	12521.5
2	9202.5	9503	10026.5	9724	10857	10968.5	10119.5	9246	9608	13163.5
2.5	9528	9473	10020	9489	10492.5	10530.5	9762.5	9114	9782	11820
3	9220	9769	9979	9556.5	10556.5	9702	10340.5	9240.5	9364	11828.5
3.5	9110.5	9309.5	9806	9565	10560.5	10355	9824.5	8963	9179.5	11170.5
4	9209	9203	9883	9621	10521	10590.5	9769	9097	9238	11839
4.5	9075	9231.5	9891	9296	10680.5	10597.5	10144.5	9121	9452	12706.5
5	9016.5	9214.5	9896	9106	10485.5	10017.5	9686	8809.5	9025.5	11550.5
5.5	9257	9290	9522	9124.5	10431	9421	9352	8792.5	8899	11755
6	9046	9070	9937.5	9090	10646	9802.5	10068	8907.5	8847.5	10720
6.5	9005.5	9336.5	9624.5	9166	10593	9717.5	9549.5	8589.5	9152	10546.5
7	8961.5	8981	9584.5	9028.5	10317.5	9389	9736.5	8750	9321	11759
7.5	8824.5	9126.5	9672	9300.5	10760.5	9363.5	9485.5	9113	9001.5	11398.5
8	8902	9124	9463	9048	10790	10237	10371	8588	9032	11128
8.5	9142	9303.5	9623	9506	10700	10228.5	10278	8702	8887.5	10926.5
9	9279	8920	10315.5	8976	10923.5	10136	10011	8750	9062	11065.5
9.5	9844	9222.5	10463	8796	11184.5	12317.5	10035.5	8718.5	9074.5	11111.5
10	10865	9177	11012.5	9127	11332.5	12154.5	9647.5	8716.5	8582	12049.5
10.5	11792.5	9166	11256	8828.5	12296.5	13356	9853	8961	9255	12750
11	12573	9385	11776	8847	13155	14905	9481.5	8793	8997	13345
11.5	14009.5	9097	13383	8871	13348	17731	10218	9009	9274	14689
12	16200	9322	13953	8869	14367	17774.5	10318.5	9165.5	9733.5	16091.5
12.5	17817.5	9229.5	15087	8772.5	14576.5	22191.5	10188	9620.5	10056.5	15721
13	20963	9080.5	17069	8784	16680.5	22792.5	10754	10407	10204.5	17078.5
13.5	25329	9089.5	16907.5	8828.5	17054	24745.5	10386	10211.5	10618.5	19109
14	30152.5	9151.5	16742	8793.5	18851.5	27822	11407	11521	11145	19956
14.5	34580.5	8745	17394	8709	20080	29577	11923.5	12244.5	11846	21229.5
15	39945.5	8923	17835	8909	20176.5	32566.5	11850.5	13225.5	13558	23406
15.5	45719.5	8970.5	18850	9000	24336.5	36826	12569.5	13610	14548	26770.5
16	52864	9024.5	19245	9165.5	26115.5	45399.5	13902.5	14337	15963	31080.5
16.5	59155	9038.5	21680.5	9338.5	29496	49980.5	15451.5	15730.5	18428	33778
17	68557.5	9440	21176	9611.5	30476.5	51028.5	16274	17958.5	19471	36739
17.5	78752	9511	24203.5	10348.5	34468	56466.5	16684	18854.5	21944.5	41503.5
18	81426.5	9250	23861	10571	35980.5	65080	19101	20889	27233.5	42315
18.5	92944.5	9472	27467.5	11558.5	38523.5	67153.5	21151	24950.5	28557	52026.5
19	95049	9818.5	28683.5	12754.5	42426	65378.5	23810	25998.5	29351.5	52531.5
19.5	107352	9863	30867.5	13772	44702	75737	26902	28683	38758	61217
20	115554	10627	32646	16911.5	50562	83697.5	28991.5	31942.5	46300.5	66870.5
20.5	125828	10908.5	34223	17406.5	54608	81006.5	35153	35134.5	44737.5	78091
21	134393	11453.5	37342.5	20830	60921.5	84618	38507	36603	50196	80861.5
21.5	135476	11378	43709	24746	65035	92891	42915	41370	61350.5	84183
22	154994	12016.5	48091	30213.5	66386	88337	46089.5	42812.5	61675.5	92686.5
22.5	158812	12438.5	52334	33176.5	67128.5	104248	52574	48101	70769.5	94579
23	165863	12979	50598.5	39614	77557.5	97946.5	57742	53519.5	66963	103990
23.5	179298	13373.5	59455	43330	85560	107392	59276.5	59527.5	69637	108778
24	189726	13237.5	60292	48436.5	88475	118982	65556.5	60095.5	77960	114672
24.5	198232	14301	68442.5	55128	93051	118778	73376	65690	87055.5	125796
25	196817	14575.5	72928	59968.5	98595	117170	75004	67394	91049	124474
25.5	213632	16146.5	74089	62117	106666	134930	82390.5	74327.5	102882	136024
26	211444	15667.5	86859.5	67638.5	94485	134316	84256.5	75572.5	96070.5	118507
26.5	214188	16163	83204.5	76149	111089	140442	91076.5	74300	98840.5	128294
27	223062	17342.5	87989	75704.5	115508	133814	100132	92360.5	101562	145996
27.5	227438	18423.5	86614	80693.5	133292	133946	109154	87341	110678	134656
28	226532	19462.5	97729.5	84715.5	110418	155963	114806	92078	107915	159208
28.5	225583	20579.5	93468.5	88865	114348	144028	111868	98360	121982	118685
29	235590	21720	93686	92910.5	119571	142334	114163	98820	115106	159392
29.5	233892	22228.5	96070	97532	140768	146200	122326	101599	119252	176844
30	236074	25356	97498.5	103110	127018	138142	135306	138540	126527	161250
