# Supplementary material for: Modeling Lewy body disease with SNCA triplication iPSC-derived cortical organoids and identifying therapeutic drugs
Source: Sci Adv. 2024 Sep 11;10(37):eadk3700. doi: 10.1126/sciadv.adk3700 (PMC11389790; doi:10.1126/sciadv.adk3700)
Supplement: Supplementary file 2 — Tables S2, S3, S5, S6, S9 and S10 [file sciadv.adk3700_tables_s2_s3_s5_s6_s9_s10.zip › adk3700_table_s10.xlsx]

## Sheet: Table S10
Sample Name or RLIMS Number (If Samples are pre-pooled list all samples individually) (If Samples are in a plate please plate ID and Plate Well)	Genotype	Line ID	Colony ID	Etc
BU-SNCA-1	Ctrl	MC0192	#4
BU-SNCA-2	Ctrl	MC0192	#4
BU-SNCA-3	Ctrl	MC0192	#4
BU-SNCA-4	Ctrl	MC0117	#7
BU-SNCA-5	Ctrl	MC0117	#7
BU-SNCA-6	Ctrl	MC0117	#7
BU-SNCA-7	SNCA Tri	MC0190	#10
BU-SNCA-8	SNCA Tri	MC0190	#10
BU-SNCA-9	SNCA Tri	MC0190	#10
BU-SNCA-10	Ctrl	MC0192	#2
BU-SNCA-11	Ctrl	MC0192	#2
BU-SNCA-12	Ctrl	MC0192	#2
BU-SNCA-13	SNCA Tri	MC0084	#1	Excluded
BU-SNCA-14	SNCA Tri	MC0084	#1
BU-SNCA-15	SNCA Tri	MC0084	#1
BU-SNCA-16	Ctrl	MC0117	#8
BU-SNCA-17	Ctrl	MC0117	#8
BU-SNCA-18	Ctrl	MC0117	#8
BU-SNCA-19	SNCA Tri	MC0190	#8
BU-SNCA-20	SNCA Tri	MC0190	#8
BU-SNCA-21	SNCA Tri	MC0190	#8
BU-SNCA-22	SNCA Tri	MC0084	#2
BU-SNCA-23	SNCA Tri	MC0084	#2
BU-SNCA-24	SNCA Tri	MC0084	#2
